# Supplementary material for: MedTech start-ups: A comprehensive scoping review of current research trends and future directions
Source: PLoS One. 2024 Aug 6;19(8):e0307959. doi: 10.1371/journal.pone.0307959 (PMC11302850; doi:10.1371/journal.pone.0307959)
Supplement: S1 Data — (XLSX) [file pone.0307959.s001.xlsx]

## Sheet: all articles-1th screening
L.p.	AU	TI	YES-1, N0-0	Why rejected?	category of rejection - 16		category of rejection 3	PY	SO	VL	IS	TC	DI	C1	AB	DE	ID	CR	RP	LA	DT	DB	J9	SR_FULL	SR
1	LAAKSONEN N;BENGTSTRÖM M;AXELIN A;BLOMSTER J;SCHEININ M;HUUPPONEN R	SUCCESS AND FAILURE FACTORS OF PATIENT RECRUITMENT FOR INDUSTRYSPONSORED CLINICAL TRIALS AND THE ROLE OF THE ELECTRONIC HEALTH RECORDSA QUALITATIVE INTERVIEW STUDY IN THE NORDIC COUNTRIES	0	medyczne	clinical		subject matter	2022	TRIALS	23	1	0	10.1186/s13063-022-06144-9	INSTITUTE OF BIOMEDICINE, UNIVERSITY OF TURKU, TURKU, FINLAND;PHARMA INDUSTRY FINLAND, HELSINKI, FINLAND, PHARMACEUTICAL SCIENCES LABORATORY, ÅBO AKADEMI UNIVERSITY, TURKU, FINLAND;DEPARTMENT OF NURSING SCIENCE, UNIVERSITY OF TURKU, TURKU, FINLAND;DEPARTMENT OF CARDIOLOGY, UNIVERSITY OF TURKU AND TURKU UNIVERSITY HOSPITAL, TURKU, FINLAND;INSTITUTE OF BIOMEDICINE, UNIVERSITY OF TURKU, TURKU, FINLA…	BACKGROUND: PATIENT RECRUITMENT FOR CLINICAL TRIALS IS CHALLENGING—ONLY APPROXIMATELY ONE THIRD OF ALL TRIALS RECRUIT THEIR PARTICIPANTS AS PLANNED. THE PHARMACEUTICAL INDUSTRY’S VIEWS ON RECRUITMENT SUCCESS HAVE NOT BEEN COMPREHENSIVELY INVESTIGATED, ALTHOUGH THE INDUSTRY GLOBALLY CONDUCTS ALMOST ONE THIRD OF ALL CLINICAL DRUG TRIALS. THIS STUDY EXPLORED PATIENT RECRUITMENT SUCCESS AND FAILURE F…	CLINICAL TRIALS; ELECTRONIC HEALTH RECORDS; FAILURE; INTERVIEW; NORDIC COUNTRIES; PATIENT RECRUITMENT; QUALITATIVE; SUCCESS FACTORS	CLINICAL TRIAL (TOPIC); ELECTRONIC HEALTH RECORD; HUMAN; PATIENT SELECTION; PERSONNEL; QUALITATIVE RESEARCH; SCANDINAVIA; CLINICAL TRIALS AS TOPIC; ELECTRONIC HEALTH RECORDS; HUMANS; PATIENT SELECTION; QUALITATIVE RESEARCH; RESEARCH PERSONNEL; SCANDINAVIAN AND NORDIC COUNTRIES	HANSON, L.C., BULL, J., WESSELL, K., MASSIE, L., BENNETT, R.E., KUTNER, J.S., AZIZ, N.M., ABERNETHY, A., STRATEGIES TO SUPPORT RECRUITMENT OF PATIENTS WITH LIFE-LIMITING ILLNESS FOR RESEARCH: THE PALLIATIVE CARE RESEARCH COOPERATIVE GROUP (2014) J PAIN SYMP MANAGE, 48 (6), PP. 1021-1030; BRIEL, M., SPEICH, B., VON ELM, E., GLOY, V., COMPARISON OF RANDOMIZED CONTROLLED TRIALS DISCONTINUED OR REVIS…	LAAKSONEN, N.; INSTITUTE OF BIOMEDICINE, FINLAND; EMAIL: NIINIE@UTU.FI	ENGLISH	ARTICLE	ISI	TRIALS	LAAKSONEN N, 2022, TRIALS	LAAKSONEN N, 2022, TRIALS
2	DORAN C;CROOKS V;SNYDER J	QUALITATIVELY EXPLORING THE INTERSECTION OF HEALTH AND HOUSING NEEDS IN CANADIAN CROWDFUNDING CAMPAIGNS	1					2022	BMC PUBLIC HEALTH	22	1	0	10.1186/s12889-022-12599-x	DEPARTMENT OF GEOGRAPHY, SIMON FRASER UNIVERSITY, BURNABY, BC, CANADA;DEPARTMENT OF GEOGRAPHY, SIMON FRASER UNIVERSITY, BURNABY, BC, CANADA;FACULTY OF HEALTH SCIENCES, SIMON FRASER UNIVERSITY, BURNABY, BC, CANADA	BACKGROUND: ONLINE CROWDFUNDING PLATFORMS SUCH AS GOFUNDME FUNDRAISE MILLIONS OF DOLLARS ANNUALLY FOR CAMPAIGNERS. MEDICAL CROWDFUNDING IS A VERY POPULAR CAMPAIGN TYPE, WITH CAMPAIGNERS OFTEN REQUESTING FUNDS TO COVER BASIC HEALTH AND MEDICAL CARE NEEDS. HERE WE EXPLORE THE WAYS THAT HEALTH NEEDS INTERSECT WITH HOUSING NEEDS IN CANADIAN CROWDFUNDING CAMPAIGNS. IN CANADA, BOTH HEALTH AND HOUSING N…	CANADA; CLASSIFICATION SCHEME; CROWDFUNDING; HEALTH; HEALTH CARE; HOUSING	CANADA; CROWDSOURCING; HOUSING; HUMAN; CANADA; CROWDSOURCING; HOUSING; HUMANS	BARCLAY, E., (2012) THE SICK TURN TO CROWDFUNDING TO PAY MEDICAL BILLS. NATIONAL PUBLIC RADIO, , OCT 24; MOORE, B., MEDICAL CROWDFUNDING AND THE VIRTUOUS DONOR (2019) BIOETHICS, 33 (2), PP. 238-244; BERLINER, L.S., KENWORTHY, N.J., PRODUCING A WORTHY ILLNESS: PERSONAL CROWDFUNDING AMIDST FINANCIAL CRISIS (2017) SOC SCI MED, 187, PP. 233-242; GOFUNDME:#1 FUNDRAISING PLATFORM FOR CROWDFUNDING INTER…	CROOKS, V.; DEPARTMENT OF GEOGRAPHY, CANADA; EMAIL: CROOKS@SFU.CA	ENGLISH	ARTICLE	ISI	BMC PUBLIC HEALTH	DORAN C, 2022, BMC PUBLIC HEALTH	DORAN C, 2022, BMC PUBLIC HEALTH
3	LIU Q;WANG L;ZHOU J;WU W;LI Y	FACTORS INFLUENCING DONATION INTENTION TO PERSONAL MEDICAL CROWDFUNDING PROJECTS APPEARING ON MSNS	1					2022	JOURNAL OF ORGANIZATIONAL AND END USER COMPUTING	34	4	2	10.4018/JOEUC.287572	HAINAN UNIVERSITY, CHINA;HAINAN UNIVERSITY, CHINA;HAINAN UNIVERSITY, CHINA;HAINAN UNIVERSITY, CHINA, HUANGHUAI UNIVERSITY, CHINA;ZHEJIANG UNIVERSITY OF TECHNOLOGY, CHINA	THIS PURPOSE OF THIS STUDY IS TO DEVELOP A RESEARCH MODEL BY EXTENDING THE THEORY OF PLANNED BEHAVIOR IN A NEW APPLICATION CONTEXT AND APPLY IT TO INVESTIGATE THE EXTRINSIC FACTORS INFLUENCING PEOPLE'S ATTITUDES TOWARDS DONATING TO MEDICAL CROWDFUNDING PROJECTS APPEARING ON MOBILE SOCIAL NETWORKING SITES (MSNS) AND THEIR INTENTION TO DONATE. A SURVEY OF 356 CHINESE USERS WAS CONDUCTED AND STRUCTU…	DONATION INTENTION; EXTERNAL FACTORS; MEDICAL CROWDFUNDING; THEORY OF PLANNED BEHAVIOR	APPLICATION CONTEXTS; DONATION INTENTION; EXTERNAL FACTORS; EXTRINSIC FACTORS; MEDICAL CROWDFUNDING; NEW APPLICATIONS; PROJECT INFORMATIONS; RESEARCH MODELS; STRUCTURAL EQUATION MODELS; THEORY OF PLANNED BEHAVIOR; CROWDSOURCING	AHN, J. C., SURA, S., AN, J. C., INTENTION TO DONATE VIA SOCIAL NETWORK SITES (SNSS): A COMPARISON STUDY BETWEEN MALAYSIAN AND SOUTH KOREAN USERS (2018) INFORMATION TECHNOLOGY & PEOPLE, 31 (4), PP. 910-926; AJZEN, I., THE THEORY OF PLANNED BEHAVIOR (1991) ORGANIZATIONAL BEHAVIOR AND HUMAN DECISION PROCESSES, 50 (2), PP. 179-211; ALBAYRAK, T., AKSOY, S., CABER, M., THE EFFECT OF ENVIRONMENTAL CONC…		ENGLISH	REVIEW	ISI	J ORGAN END USER COMPUT	LIU Q, 2022, J ORGAN END USER COMPUT	LIU Q, 2022, J ORGAN END USER COMPUT
4	DAY S;SHAH V;KAGANOFF S;POWELSON S;MATHEWS S	ASSESSING THE CLINICAL ROBUSTNESS OF DIGITAL HEALTH STARTUPS CROSSSECTIONAL OBSERVATIONAL ANALYSIS	1					2022	JOURNAL OF MEDICAL INTERNET RESEARCH	24	6	0	10.2196/37677	ROCK HEALTH INC, SAN FRANCISCO, CA, UNITED STATES;ROCK HEALTH INC, SAN FRANCISCO, CA, UNITED STATES, DEPARTMENT OF PUBLIC HEALTH AND PRIMARY CARE, UNIVERSITY OF CAMBRIDGE, CAMBRIDGE, UNITED KINGDOM;ROCK HEALTH INC, SAN FRANCISCO, CA, UNITED STATES;WHITING SCHOOL OF ENGINEERING, JOHNS HOPKINS UNIVERSITY, BALTIMORE, MD, UNITED STATES;DIVISION OF GASTROENTEROLOGY & HEPATOLOGY, JOHNS HOPKINS UNIVERSI…	BACKGROUND: THE DIGITAL HEALTH SECTOR HAS EXPERIENCED RAPID GROWTH OVER THE PAST DECADE. HOWEVER, HEALTH CARE TECHNOLOGY STAKEHOLDERS LACK A COMPREHENSIVE UNDERSTANDING OF CLINICAL ROBUSTNESS AND CLAIMS ACROSS THE INDUSTRY. OBJECTIVE: THIS ANALYSIS AIMED TO EXAMINE THE CLINICAL ROBUSTNESS AND PUBLIC CLAIMS MADE BY DIGITAL HEALTH COMPANIES. METHODS: A CROSS-SECTIONAL OBSERVATIONAL ANALYSIS WAS CON…	DIGITAL HEALTH; HEALTH TECH; REAL-WORLD EVIDENCE; SOFTWARE AS A MEDICAL DEVICE (SAAMD); VENTURE CAPITAL	ARTICLE; BILLING AND CLAIMS; CLINICAL TRIAL (TOPIC); COHORT ANALYSIS; CROSS-SECTIONAL STUDY; DIAGNOSIS; DIGITAL TECHNOLOGY; DOCUMENTATION; FOOD AND DRUG ADMINISTRATION; FUNDING; HEALTH CARE; HEALTH INSURANCE; MEDICAL TECHNOLOGY; OBSERVATIONAL STUDY; OUTCOME ASSESSMENT; PHARMACEUTICS; PREVENTION; CHILD; CROSS-SECTIONAL STUDY; HUMAN; INFORMATION PROCESSING; CHILD; CROSS-SECTIONAL STUDIES; DATA COLL…	TOPOL, EJ., A DECADE OF DIGITAL MEDICINE INNOVATION (2019) SCI TRANSL MED, 11 (498), P. EAAW7610. , JUN 26; DOI MEDLINE: 31243153; COHEN, AB, DORSEY, ER, MATHEWS, SC, BATES, DW, SAFAVI, K., A DIGITAL HEALTH INDUSTRY COHORT ACROSS THE HEALTH CONTINUUM (2020) NPJ DIGIT MED, 3 (1), P. 68. , MAY 12; FREE FULL _TEXT DOI MEDLINE: 32411829; ROCK HEALTH DIGITAL HEALTH VENTURE FUNDING DATABASE, , HTTPS://…	MATHEWS, S.C.; DIVISION OF GASTROENTEROLOGY & HEPATOLOGY, 1800 ORLEANS ST, UNITED STATES; EMAIL: SMATHE14@JHMI.EDU	ENGLISH	ARTICLE	ISI	J MED INTERNET RES	DAY S, 2022, J MED INTERNET RES	DAY S, 2022, J MED INTERNET RES
5	DOERSTLING S;AKROBETU D;ENGELHARD M;CHEN F;UBEL P	A DISEASE IDENTIFICATION ALGORITHM FOR MEDICAL CROWDFUNDING CAMPAIGNS VALIDATION STUDY	1					2022	JOURNAL OF MEDICAL INTERNET RESEARCH	24	6	0	10.2196/32867	DUKE UNIVERSITY SCHOOL OF MEDICINE, DUKE UNIVERSITY, DURHAM, NC, UNITED STATES, MARGOLIS CENTER FOR HEALTH POLICY, DUKE UNIVERSITY, DURHAM, NC, UNITED STATES;DUKE UNIVERSITY SCHOOL OF MEDICINE, DUKE UNIVERSITY, DURHAM, NC, UNITED STATES, MARGOLIS CENTER FOR HEALTH POLICY, DUKE UNIVERSITY, DURHAM, NC, UNITED STATES;DEPARTMENT OF BIOSTATISTICS & BIOINFORMATICS, DUKE UNIVERSITY, DURHAM, NC, UNITED S…	BACKGROUND: WEB-BASED CROWDFUNDING HAS BECOME A POPULAR METHOD TO RAISE MONEY FOR MEDICAL EXPENSES, AND THERE IS GROWING RESEARCH INTEREST IN THIS TOPIC. HOWEVER, CROWDFUNDING DATA ARE LARGELY COMPOSED OF UNSTRUCTURED TEXT, THEREBY POSING MANY CHALLENGES FOR RESEARCHERS HOPING TO ANSWER QUESTIONS ABOUT SPECIFIC MEDICAL CONDITIONS. PREVIOUS STUDIES HAVE USED METHODS THAT EITHER FAILED TO ADDRESS M…	CROWDFUNDING; GOFUNDME; HEALTH CARE COSTS; NAMED ENTITY RECOGNITION; NATURAL LANGUAGE PROCESSING	ACCURACY; ARTICLE; CARDIOVASCULAR DISEASE; CLASSIFICATION ALGORITHM; ENDOCRINE DISEASE; FUNDING; GASTROINTESTINAL DISEASE; HEALTH CARE; ICD-10-CM; INFECTION; INJURY; INTERRATER RELIABILITY; MENTAL DISEASE; MUSCULOSKELETAL DISEASE; NATURAL LANGUAGE PROCESSING; NEOPLASM; NEUROLOGIC DISEASE; RECALL; RESPIRATORY TRACT DISEASE; UROGENITAL TRACT DISEASE; ALGORITHM; CROWDSOURCING; HEALTH CARE DELIVERY; …	RANARD, BL, WERNER, RM, ANTANAVICIUS, T, SCHWARTZ, HA, SMITH, RJ, MEISEL, ZF, YELP REVIEWS OF HOSPITAL CARE CAN SUPPLEMENT AND INFORM TRADITIONAL SURVEYS OF THE PATIENT EXPERIENCE OF CARE (2016) HEALTH AFF (MILLWOOD), 35 (4), PP. 697-705. , APR; FREE FULL _TEXT DOI MEDLINE: 27044971; MACKINLAY, A, AAMER, H, YEPES, AJ., DETECTION OF ADVERSE DRUG REACTIONS USING MEDICAL NAMED ENTITIES ON TWITTER (2…	DOERSTLING, S.S.; DUKE UNIVERSITY, DUMC 3710, UNITED STATES; EMAIL: SD363@DUKE.EDU	ENGLISH	ARTICLE	ISI	J MED INTERNET RES	DOERSTLING SS, 2022, J MED INTERNET RES	DOERSTLING SS, 2022, J MED INTERNET RES
6	TOHI Y;KAKEHI Y;SUGIMOTO M;SUGIMOTO M;TOHI Y;KAKEHI Y;HIJIKATA Y;KURODA H;TAKEI M;MATSUKI T;KAMITANI T;FUKUHARA S;YAMAMOTO Y;THE P T D A N D T F C P	SUCCESSFUL ESTABLISHMENT OF CROWDFUNDING TO DEVELOP NEW DIAGNOSTIC TOOLS FOR CHRONIC PROSTATITIS	1					2022	INTERNATIONAL JOURNAL OF UROLOGY	29	6	1	10.1111/iju.14856	DEPARTMENT OF UROLOGY, FACULTY OF MEDICINE, KAGAWA UNIVERSITY, KAGAWA, JAPAN, ;DEPARTMENT OF UROLOGY, FACULTY OF MEDICINE, KAGAWA UNIVERSITY, KAGAWA, JAPAN;DEPARTMENT OF UROLOGY, FACULTY OF MEDICINE, KAGAWA UNIVERSITY, KAGAWA, JAPAN; SUGIMOTO, M.;DEPARTMENT OF UROLOGY, FACULTY OF MEDICINE, KAGAWA UNIVERSITY, KAGAWA, JAPAN, ; KAKEHI, Y.; HIJIKATA, Y.; KURODA, H.; TAKEI, M.; MATSUKI, T.; KAMITANI, …	[NO ABSTRACT AVAILABLE]		AWARENESS; CHRONIC PROSTATITIS; COOPERATION; CROWDFUNDING; CROWDSOURCING; DIAGNOSTIC TEST; FUNDING; HUMAN; INFORMATION DISSEMINATION; INTERNET; MALE; MASS COMMUNICATION; MEDICAL INFORMATION; MEDICAL RESEARCH; NOTE; PUBLIC HEALTH CAMPAIGN; SCIENTIST; SOCIAL MEDIA; TAX INCENTIVE; UROLOGY; VIDEORECORDING; CHRONIC DISEASE; MEDICAL RESEARCH; PROSTATITIS; BIOMEDICAL RESEARCH; CHRONIC DISEASE; HUMANS; M…	WALKER, D., CROWDFUNDING: AN INNOVATIVE WAY TO FUND YOUR PROJECT (2017) NURSE RES., 25, PP. 24-29; NAKANISHI, N., TSUTSUMI, R., HARA, K., MATSUO, M., SAKAUE, H., OTO, J., URINARY TITIN N-FRAGMENT AS A BIOMARKER OF MUSCLE ATROPHY, INTENSIVE CARE UNIT-ACQUIRED WEAKNESS, AND POSSIBLE APPLICATION FOR POST-INTENSIVE CARE SYNDROME (2021) J. CLIN. MED., 10, P. 614; SCHUCHT, P., ROCCARO-WALDMEYER, D.M., …	TOHI, Y.; DEPARTMENT OF UROLOGY, JAPAN; EMAIL: YOTO716YOTOYOTO@GMAIL.COM	ENGLISH	NOTE	ISI	INT J UROL	TOHI Y, 2022, INT J UROL	TOHI Y, 2022, INT J UROL
7	IGRA M	DONOR FINANCIAL CAPACITY DRIVES RACIAL INEQUALITY IN MEDICAL CROWDSOURCED FUNDING	0	medical crowdfunding??	medical crowdfunding - patient oriented donations		subject matter	2022	SOCIAL FORCES	100	4	0	10.1093/sf/soab076	UNIVERSITY OF WASHINGTON, UNITED STATES	AMERICANS FACING LARGE HEALTH-RELATED EXPENSES HAVE INCREASINGLY TURNED TO ONLINE CROWDSOURCED FUNDING FOR SUPPORT, INITIATING 250,000 MEDICAL FUNDRAISERS ON GOFUNDME IN 2018. RECENT RESEARCH INDICATES THAT THESE FUNDRAISERS YIELD INEQUITABLE OUTCOMES, WITH WHITE CROWDFUNDING BENEFICIARIES RECEIVING HIGHER LEVELS OF SUPPORT THAN NON-WHITE BENEFICIARIES. RESEARCHERS FEAR THAT RACIALIZED IMPRESSION…			ALESINA, ALBERTO, GLAESER, EDWARD L., SACERDOTE, BURCE, WHY DOESN'T THE UNITED STATES HAVE A EUROPEAN-STYLE WELFARE STATE? (2001) BROOKINGS PAPERS ON ECONOMIC ACTIVITY, 2001 (2), PP. 187-277; BAILEY, MICHAEL, CAO, RACHEL, KUCHLER, THERESA, STROEBEL, JOHANNES, WONG, ARLENE, SOCIAL CONNECTEDNESS: MEASUREMENT, DETERMINANTS, AND EFFECTS (2018) JOURNAL OF ECONOMIC PERSPECTIVES, 32 (3), PP. 259-280; BA…	IGRA, M.; UNIVERSITY OF WASHINGTONUNITED STATES	ENGLISH	ARTICLE	ISI	SOC FORCES	IGRA M, 2022, SOC FORCES	IGRA M, 2022, SOC FORCES
8	TAKAHASHI S	EDITORIAL COMMENT TO SUCCESSFUL ESTABLISHMENT OF CROWDFUNDING TO DEVELOP NEW DIAGNOSTIC TOOLS FOR CHRONIC PROSTATITIS	1					2022	INTERNATIONAL JOURNAL OF UROLOGY	29	6	0	10.1111/iju.14877	DEPARTMENT OF UROLOGY, THE INSTITUTE OF MEDICAL SCIENCE, THE UNIVERSITY OF TOKYO, TOKYO, JAPAN	[NO ABSTRACT AVAILABLE]	CHRONIC PROSTATITIS; CROWDFUNDING; MEDICAL RESEARCH	CHRONIC PROSTATITIS; FINANCIAL MANAGEMENT; HUMAN; MALE; MEDICAL RESEARCH; METHODOLOGY; NOTE; ORGANIZATIONAL STRUCTURE; PUBLIC-PRIVATE PARTNERSHIP; SOCIAL CONNECTEDNESS; SOCIAL MARKETING; CHRONIC DISEASE; PELVIC PAIN; PROSTATITIS; CHRONIC DISEASE; HUMANS; MALE; PELVIC PAIN; PROSTATITIS	DI CARLO, A., LEVERIDGE, M., MCGREGOR, T.B., CROWDFUNDING IN UROLOGY: CANADIAN PERSPECTIVE (2021) CAN. UROL. ASSOC. J., 15, PP. E139-E143; TOHI, Y., KAKEHI, Y., SUGIMOTO, M., SUCCESSFUL ESTABLISHMENT OF CROWDFUNDING TO DEVELOP NEW DIAGNOSTIC TOOLS FOR CHRONIC PROSTATITIS (2022) INT. J. UROL., 29, PP. 600-602; ALEKSINA, A., AKULENKA, S., LUBLÓY, Á., SUCCESS FACTORS OF CROWDFUNDING CAMPAIGNS IN MED…	TAKAHASHI, S.; DEPARTMENT OF UROLOGY, JAPAN; EMAIL: T-SAYURI@ATHENA.OCN.NE.JP	ENGLISH	NOTE	ISI	INT J UROL	TAKAHASHI S, 2022, INT J UROL	TAKAHASHI S, 2022, INT J UROL
9	PENG N;FENG Y;SONG X;NIU B;YU J	CONFIGURATIONAL PATHS TO MEDICAL CROWDFUNDING SUCCESS AND FAILURE BASED ON A CRISPSET QUALITATIVE COMPARATIVE ANALYSIS	1					2022	INDUSTRIAL MANAGEMENT AND DATA SYSTEMS	122	5	0	10.1108/IMDS-03-2021-0184	COLLEGE OF MANAGEMENT, SHENZHEN UNIVERSITY, SHENZHEN, CHINA;COLLEGE OF MANAGEMENT, SHENZHEN UNIVERSITY, SHENZHEN, CHINA;COLLEGE OF MANAGEMENT, SHENZHEN UNIVERSITY, SHENZHEN, CHINA, FACULTY OF BUSINESS ADMINISTRATION, UNIVERSITY OF MACAU, MACAU;COLLEGE OF MANAGEMENT, SHENZHEN UNIVERSITY, SHENZHEN, CHINA, INSTITUTE OF BIG DATA INTELLIGENT MANAGEMENT AND DECISION, SHENZHEN UNIVERSITY, SHENZHEN, CHIN…	PURPOSE: WITH THE INCREASING USE OF CROWDFUNDING PLATFORMS IN RAISING FUNDS, IT HAS BECOME AN IMPORTANT AND OFT-RESEARCHED TOPIC TO ANALYZE THE CRITICAL FACTORS ASSOCIATED WITH SUCCESSFUL OR FAILED CROWDFUNDING. HOWEVER, AS A MAJOR SUBJECT OF CROWDFUNDING, MEDICAL CROWDFUNDING HAS RECEIVED MUCH LESS SCHOLARLY ATTENTION. THE PURPOSE OF THIS PAPER IS TO EXPLORE HOW CONTINGENCY FACTORS COMBINE AND C…	CRISP-SET QUALITATIVE COMPARATIVE ANALYSIS (CSQCA); FUNDRAISING; MEDICAL CROWDFUNDING	CONDITION; CONTINGENCY FACTORS; CRISP-SET QUALITATIVE COMPARATIVE ANALYSE; CRITICAL FACTORS; DESIGN/METHODOLOGY/APPROACH; FUNDRAISING; MEDICAL CROWDFUNDING; PROJECT FUNDING; PROJECT-BASED; QUALITATIVE COMPARATIVE ANALYSIS; CROWDSOURCING	AGRAWAL, A., CATALINI, C., GOLDFARB, A., CROWDFUNDING: GEOGRAPHY, SOCIAL NETWORKS, AND THE TIMING OF INVESTMENT DECISIONS (2015) JOURNAL OF ECONOMICS AND MANAGEMENT STRATEGY, 24 (2), PP. 253-274; AHLERS, G.K., CUMMING, D., GÜNTHER, C., SCHWEIZER, D., SIGNALING IN EQUITY CROWDFUNDING (2015) ENTREPRENEURSHIP THEORY AND PRACTICE, 39 (4), PP. 955-980; ALLEN, A.M., EILERT, M., PELOZA, J., HOW DEVIATIO…	NIU, B.; COLLEGE OF MANAGEMENT, CHINA; EMAIL: DRNIUBEN@GMAIL.COM	ENGLISH	ARTICLE	ISI	IND MANAGE DATA SYS	PENG N, 2022, IND MANAGE DATA SYS	PENG N, 2022, IND MANAGE DATA SYS
10	IQBAL J;VINAY R	ARE WE READY FOR ARTIFICIAL INTELLIGENCE IN MEDICINE	0	nie dotyczy start-upów	subject matter - other		subject matter	2022	SWISS MEDICAL WEEKLY	152	19-20	0	10.4414/smw.2022.w30179	INSTITUTE FOR BIOMEDICAL ETHICS AND HISTORY OF MEDICINE, UNIVERSITY OF ZURICH, SWITZERLAND;INSTITUTE FOR BIOMEDICAL ETHICS AND HISTORY OF MEDICINE, UNIVERSITY OF ZURICH, SWITZERLAND	THE HEADLINES KEEP COMING IN THICK AND FAST ON ARTIFICIAL INTELLIGENCE (AI) IN MEDICINE. THERE IS RARELY A DAY WITHOUT A NEW RESEARCH ARTICLE BEING PUBLISHED WITH CLAIMS OF SUPERIOR ACCURACY OR OTHER PERFORMANCE MEASURE IN SOME MEDICAL FUNCTION. SUCH RESEARCH OFTEN PROMISES IMPACTS ON SCREENING, DIAGNOSIS, OR MONITORING, AND INCREASINGLY, ALSO ON TREATMENT AND PREDICTION. WHILE THE USE OF AI HAS …		ALGORITHM; ARTIFICIAL INTELLIGENCE; CLINICAL DECISION SUPPORT SYSTEM; CLINICAL PRACTICE; DEEP LEARNING; DIGITIZATION; ELECTRONIC HEALTH RECORD; HEALTH CARE COST; HEALTH CARE DELIVERY; HUMAN; MEDICINE; PROGRAM EFFICACY; SAFETY; SHORT SURVEY; SWITZERLAND; TECHNOLOGY; ARTIFICIAL INTELLIGENCE; HUMANS; MEDICINE	(2021) ARTIFICIAL INTELLIGENCE AND MACHINE LEARNING (AI/ML)-ENABLED MEDICAL DEVICES, , HTTPS://WWW.FDA.GOV/MEDICAL-DEVICES/SOFTWARE-MEDICAL-DEVICESAMD/ARTIFICIAL-INTELLIGENCE-AND-MACHINE-LEARNING-AIML-ENABLED-MEDICAL-DEVICES, INTERNET; CITED 2021 NOV 23; CREVIER, D., (1993) AI - THE TUMULTUOUS HISTORY OF THE SEARCH FOR ARTIFICIAL INTELLIGENCE, , NEW YORK: BASICBOOKS; (2021) DIGITAL HEALTH TRENDS …	IQBAL, J.D.; INSTITUTE FOR BIOMEDICAL ETHICS AND HISTORY OF MEDICINE (IBME), WINTERTHURERSTRASSE 30, SWITZERLAND; EMAIL: JEFFREYDAVID.IQBAL@UZH.CH	ENGLISH	SHORT SURVEY	ISI	SWISS MED WKLY	IQBAL JD, 2022, SWISS MED WKLY	IQBAL JD, 2022, SWISS MED WKLY
11	FOLCHINI C;KARUTA S;RICIERI M;MOTTA F;MANÇOS G;FRIGIERI G;MAEDA A	FROM DISEASE TO NONINVASIVE INTRACRANIAL MONITORING DA DOENÇA AO MONITORAMENTO INTRACRANIANO NÃO INVASIVO	0	biografia	not accepted forms of documents (errata, summary, interview)		not accepted forms of documents (errata, summary, interview)	2022	ARQUIVOS DE NEURO-PSIQUIATRIA	80	5	0	10.1590/0004-282X-ANP-2021-0298	UNIVERSIDADE FEDERAL DO PARANÁ, HOSPITAL DE CLÍNICAS, DEPARTAMENTO MEDICINA INTERNA, PR, CURITIBA, BRAZIL, INSTITUTO DE NEUROLOGIA DE CURITIBA, PESQUISA CLÍNICA, PR, CURITIBA, BRAZIL, HOSPITAL PEQUENO PRÍNCIPE, NÚCLEO DE PESQUISA CLÍNICA, PR, CURITIBA, BRAZIL;HOSPITAL PEQUENO PRÍNCIPE, NÚCLEO DE PESQUISA CLÍNICA, PR, CURITIBA, BRAZIL;HOSPITAL PEQUENO PRÍNCIPE, NÚCLEO DE PESQUISA CLÍNICA, PR, CURI…	PROFESSOR SÉRGIO MASCARENHAS WAS A BRAZILIAN RESEARCHER WITH A VAST LEGACY. HIS WORK PAVED THE WAY FOR NEW RESEARCH POSSIBILITIES BY CONSOLIDATING THE USE OF INNOVATION AND TRANSDISCIPLINARY SCIENCE. IN MEDICINE, HE PROPOSED CHANGES TO WHAT HAD PREVIOUSLY BEEN WELL-ACCEPTED CONCEPTS, AND HIS CONTRIBUTIONS HAVE INFLUENCED MEDICAL PRACTICES. ALTHOUGH MANY AUTHORS CONSIDER INTRACRANIAL PRESSURE (ICP…	HYDROCEPHALUS; MONITORING; NORMAL PRESSURE; PARKINSON DISEASE	ACOUSTIC TECHNOLOGY; ARTICLE; BIODEGRADABLE PRESSURE SENSORS; BRAIN4CARE TECHNIQUE; HUMAN; HYDROCEPHALUS; IMAGE BASED METHOD; IMPLANTABLE INTRACRANIAL PRESSURE SENSORS TECHNIQUE; INTRACRANIAL PRESSURE MONITORING; INTRAPARENCHYMAL CATHETER TECHNIQUE; INVASIVE PROCEDURE; LUMBAR PUNCTURE; MEDICAL PRACTICE; MONITORING OF EPIDURAL INTRACRANIAL PRESSURE TECHNIQUE; NON INVASIVE PROCEDURE; NONINVASIVE IN…	VILELA, GHF, YANO, C., MENTE INQUIETA E BRILHANTE-PERFIL DO FÍSICO SÉRGIO MASCARENHA (2012) CIÊNCIA HOJE, PP. 64-72. , MAY; MARTÍN-LÁEZ, R, CABALLERO-ARZAPALO, H, LÓPEZ-MENÉNDEZ, LÁ, ARANGO-LASPRILLA, JC, VÁZQUEZ-BARQUERO, A., EPIDEMIOLOGY OF IDIOPATHIC NORMAL PRESSURE HYDROCEPHALUS: A SYSTEMATIC REVIEW OF THE LITERATURE (2015) WORLD NEUROSURG, 84 (6), PP. 2002-2009. , HTTPS://DOI.ORG/10.1016/J.W…	KARUTA, S.C.V.; HOSPITAL PEQUENO PRÍNCIPE, PR, BRAZIL; EMAIL: SIZETECV@YAHOO.COM.BR	ENGLISH	ARTICLE	ISI	ARQ NEURO-PSIQUIATR	FOLCHINI CM, 2022, ARQ NEURO-PSIQUIATR	FOLCHINI CM, 2022, ARQ NEURO-PSIQUIATR
12	KARIA D;SHAH K;VENKATESH K;ACHARYA S;ARORA M	A COMPARATIVE ANALYSIS OF THE ENGINEERING DESIGN AND LEAN STARTUP INNOVATION METHODOLOGIES	1					2022	PROCEEDINGS OF THE DESIGN SOCIETY	2		0	10.1017/pds.2022.4	INDIAN INSTITUTE OF SCIENCE, INDIA;INDIAN INSTITUTE OF SCIENCE, INDIA;INDIAN INSTITUTE OF SCIENCE, INDIA;INDIAN INSTITUTE OF TECHNOLOGY, GUWAHATI, INDIA;INDIAN INSTITUTE OF SCIENCE, INDIA	INNOVATION IS A KEY DRIVER FOR PRODUCT SUCCESS. ENGINEERING DESIGN AND LEAN START-UP ARE PROMINENT INNOVATION METHODOLOGIES WELL ACCEPTED AND WIDELY USED. THERE IS A LACK OF AVAILABILITY OF PRAGMATIC REFLECTIONS FOR INNOVATORS TO PUT INTO PRACTICE. THE PAPER ADDRESSES THIS NEED BY UNDERTAKING A COMPARATIVE ANALYSIS OF THE TWO METHODOLOGIES, USING THREE CASE STUDIES OF MEDICAL DEVICE INNOVATION. D…	CASE STUDY; DESIGN METHODOLOGY; ENGINEERING DESIGN; INNOVATION; LEAN START-UP	CASE-STUDIES; COMPARATIVE ANALYZES; DESIGN METHODOLOGY; DIFFERENT STAGES; ENGINEERING DESIGN; INNOVATION; LEAN START-UP; MEDICAL DEVICES; PRODUCT SUCCESS	BLANK, S.G., (2006) THE FOUR STEPS TO THE EPIPHANY: SUCCESSFUL STRATEGIES FOR PRODUCTS THAT WIN, , FOSTER CITY, CALIF. : CAFEPRESS. COM; BLANK, S.G., DORF, B., (2012) THE STARTUP OWNER'S MANUAL: THE STEP-BY-STEP GUIDE FOR BUILDING A GREAT COMPANY, , PESCADERO, CA: K&S RANCH PUBLISHERS; CESPEDES, F.V., EISENMANN, T., BLANK, S.G., CUSTOMER DISCOVERY AND VALIDATION FOR ENTREPRENEURS (2012) HARVARD B…	SHAH, K.; INDIAN INSTITUTE OF SCIENCEINDIA; EMAIL: KOMALSHAH@IISC.AC.IN	ENGLISH	CONFERENCE PAPER	ISI	PROC DES SOC	KARIA D, 2022, PROC DES SOC	KARIA D, 2022, PROC DES SOC
13	MARK E;SRIDHARAN M;FLORENZO B;SCHENCK O;NOLAND M;BARBIERI J;LIPOFF J	CROWDSOURCING MEDICAL COSTS IN DERMATOLOGY CROSSSECTIONAL STUDY ANALYZING DERMATOLOGIC GOFUNDME CAMPAIGNS	1					2022	JMIR DERMATOLOGY	5	2	0	10.2196/34111	DEPARTMENT OF DERMATOLOGY, UNIVERSITY OF VIRGINIA, CHARLOTTESVILLE, VA, UNITED STATES;DEPARTMENT OF DERMATOLOGY, UNIVERSITY OF VIRGINIA, CHARLOTTESVILLE, VA, UNITED STATES;DEPARTMENT OF DERMATOLOGY, UNIVERSITY OF VIRGINIA, CHARLOTTESVILLE, VA, UNITED STATES;DEPARTMENT OF DERMATOLOGY, UNIVERSITY OF VIRGINIA, CHARLOTTESVILLE, VA, UNITED STATES;DEPARTMENT OF DERMATOLOGY, UNIVERSITY OF VIRGINIA, CHAR…	BACKGROUND: CROWDFUNDING FOR MEDICAL COSTS IS BECOMING INCREASINGLY POPULAR. FEW PREVIOUS STUDIES HAVE DESCRIBED THE FUNDRAISING CHARACTERISTICS AND QUALITIES ASSOCIATED WITH SUCCESS. OBJECTIVE: THIS STUDY AIMED TO CHARACTERIZE AND INVESTIGATE THE QUALITIES ASSOCIATED WITH SUCCESSFUL DERMATOLOGICAL FUNDRAISERS. METHODS: THIS CROSS-SECTIONAL STUDY OF DERMATOLOGICAL GOFUNDME CAMPAIGNS COLLECTED DAT…	CROWDFUNDING; CROWDSOURCING; FINANCIAL BURDEN; FUNDRAISING; GOFUNDME; HEALTH EQUITY; MEDICAL EXPENSES; SOCIAL MEDIA		ANGRAAL, S, ZACHARIAH, AG, RAAISA, R, KHERA, R, RAO, P, KRUMHOLZ, HM, EVALUATION OF INTERNET-BASED CROWDSOURCED FUNDRAISING TO COVER HEALTH CARE COSTS IN THE UNITED STATES (2021) JAMA NETW OPEN, 4 (1), P. E2033157. , FREE FULL TEXT DOI MEDLINE: 33427882; GOFUNDME: #1 FUNDRAISING PLATFORM FOR CROWDFUNDING, , HTTPS://WWW.GOFUNDME.COM/, ACCESSED 2021-06-22; HIMMELSTEIN, DU, THORNE, D, WARREN, E, WOO…	MARK, E.; DEPARTMENT OF DERMATOLOGY, 775 WALKER SQUARE, UNITED STATES; EMAIL: EJM5WE@VIRGINIA.EDU	ENGLISH	ARTICLE	ISI	JMIR DERMATOL	MARK E, 2022, JMIR DERMATOL	MARK E, 2022, JMIR DERMATOL
14	BA Z;ZHAO Y;SONG S;ZHU Q	DOES THE INVOLVEMENT OF CHARITIES MATTER EXPLORING THE IMPACT OF CHARITIES REPUTATION AND SOCIAL CAPITAL ON MEDICAL CROWDFUNDING PERFORMANCE	1					2022	INFORMATION PROCESSING AND MANAGEMENT	59	3	0	10.1016/j.ipm.2022.102942	SCHOOL OF ECONOMICS AND MANAGEMENT, NANJING UNIVERSITY OF SCIENCE AND TECHNOLOGY, NANJING, 210094, CHINA;SCHOOL OF ECONOMICS AND MANAGEMENT, NANJING UNIVERSITY OF SCIENCE AND TECHNOLOGY, NANJING, 210094, CHINA;BUSINESS SCHOOL, HOHAI UNIVERSITY, NANJING, 210024, CHINA;SCHOOL OF INFORMATION MANAGEMENT, NANJING UNIVERSITY, NANJING, 210023, CHINA	IN RECENT YEARS, CHARITIES HAVE BECOME INVOLVED IN MANY ONLINE MEDICAL CROWDFUNDING PROJECTS AS FUNDRAISING AGENTS. TO REVEAL WHETHER AND WHY THE INVOLVEMENT OF CHARITIES INFLUENCES MEDICAL CROWDFUNDING PERFORMANCE, THIS STUDY CONDUCTS A SEQUENTIAL EXPLORATORY-EXPLANATORY RESEARCH DESIGN WITH TWO MAIN STUDIES. BY COLLECTING 22,805 PROJECTS FROM THE CHINESE TENCENT GONGYI PLATFORM, THE FIRST STUDY…	ELABORATION LIKELIHOOD MODEL; EXPLORATORY-EXPLANATORY RESEARCH; INITIATOR TYPE; MEDICAL CROWDFUNDING; SOCIAL CAPITAL	ELABORATION LIKELIHOOD MODELS; EXPLORATORY-EXPLANATORY RESEARCH; INITIATOR TYPE; MEDICAL CROWDFUNDING; PERFORMANCE; PROPENSITY SCORE MATCHING; RESEARCH DESIGNS; SOCIAL CAPITALS; CROWDSOURCING	ALEKSINA, A., AKULENKA, S., LUBLOY, A., SUCCESS FACTORS OF CROWDFUNDING CAMPAIGNS IN MEDICAL RESEARCH: PERCEPTIONS AND REALITY (2019) DRUG DISCOVERY TODAY, 24 (7), PP. 1413-1420; ALLISON, T.H., DAVIS, B.C., WEBB, J.W., SHORT, J.C., PERSUASION IN CROWDFUNDING: AN ELABORATION LIKELIHOOD MODEL OF CROWDFUNDING PERFORMANCE (2017) JOURNAL OF BUSINESS VENTURING, 32 (6), PP. 707-725; ALPAR, P., ENGLER, T…	ZHAO, Y.C.; SCHOOL OF ECONOMICS AND MANAGEMENT, CHINA; EMAIL: YXZHAO@VIP.163.COM	ENGLISH	ARTICLE	ISI	INF PROCESS MANAGE	BA Z, 2022, INF PROCESS MANAGE	BA Z, 2022, INF PROCESS MANAGE
15	DESAI S;MANJALY P;LEE K;LI S;MANJALY C;HUANG K;MOSTAGHIMI A	USE OF CROWDFUNDING FOR EXPENSES RELATED TO MEDICAL HAIR LOSS	0	medyczne	clinical		subject matter	2022	JOURNAL OF THE AMERICAN ACADEMY OF DERMATOLOGY	86	5	4	10.1016/j.jaad.2020.09.008	BRIGHAM AND WOMEN'S HOSPITAL, DEPARTMENT OF DERMATOLOGY, BOSTON, MASSACHUSETTS, UNITED STATES, TUFTS UNIVERSITY SCHOOL OF MEDICINE, BOSTON, MASSACHUSETTS, UNITED STATES;BRIGHAM AND WOMEN'S HOSPITAL, DEPARTMENT OF DERMATOLOGY, BOSTON, MASSACHUSETTS, UNITED STATES, BOSTON UNIVERSITY SCHOOL OF MEDICINE, BOSTON, MASSACHUSETTS, UNITED STATES;BRIGHAM AND WOMEN'S HOSPITAL, DEPARTMENT OF DERMATOLOGY, BOS…	[NO ABSTRACT AVAILABLE]		ALOPECIA; ALOPECIA AREATA; ARTICLE; DISTRESS SYNDROME; FUNDING; GOAL ATTAINMENT; HAIR LOSS; HEALTH CARE COST; HEALTH INSURANCE; HUMAN; INCIDENCE; MALE TYPE ALOPECIA; MALIGNANT NEOPLASM; PHARMACEUTICAL CARE; SOCIAL WELFARE; CROWDSOURCING; HEALTH CARE DELIVERY; ALOPECIA; CROWDSOURCING; DELIVERY OF HEALTH CARE; HUMANS	RENCZ, F., GULÁCSI, L., PÉNTEK, M., WIKONKÁL, N., BAJI, P., BRODSZKY, V., ALOPECIA AREATA AND HEALTH-RELATED QUALITY OF LIFE: A SYSTEMATIC REVIEW AND META-ANALYSIS (2016) BR J DERMTAOL, 175 (3), PP. 561-571; BATCHELOR, D., HAIR AND CANCER CHEMOTHERAPY: CONSEQUENCES AND NURSING CARE–A LITERATURE STUDY (2001) EUR J CANCER CARE (ENGL), 10 (3), PP. 147-163; FENN, K.M., EVANS, S.B., MCCORKLE, R., IMPA…	MOSTAGHIMI, A.; DEPARTMENT OF DERMATOLOGY, 221 LONGWOOD AVE, UNITED STATES; EMAIL: AMOSTAGHIMI@BWH.HARVARD.EDU	ENGLISH	ARTICLE	ISI	J AM ACAD DERMATOL	DESAI S, 2022, J AM ACAD DERMATOL	DESAI S, 2022, J AM ACAD DERMATOL
16	DAS R;DROLET B	LESSONS FROM THERANOS RESTRUCTURING BIOMEDICAL INNOVATION	1					2022	JOURNAL OF MEDICAL SYSTEMS	46	5	0	10.1007/s10916-022-01813-3	VANDERBILT UNIVERSITY SCHOOL OF MEDICINE, NASHVILLE, TN, UNITED STATES;DEPARTMENT OF PLASTIC SURGERY, VANDERBILT UNIVERSITY MEDICAL CENTER, NASHVILLE, TN, UNITED STATES	AFTER RAISING MORE THAN $700 MILLION, ELIZABETH HOLMES, THE FOUNDER AND CHIEF EXECUTIVE OFFICER OF A HEALTHCARE STARTUP ONCE VALUED AT $10 BILLION, WAS FOUND GUILTY ON FOUR CHARGES OF DEFRAUDING INVESTORS. FOUNDED IN 2003, THERANOS INC. WAS A PRIVATELY HELD CORPORATION THAT AIMED TO DISRUPT THE DIAGNOSTICS INDUSTRY WITH RAPID, DIRECT-TO-CONSUMER LABORATORY TESTING USING ONLY “A DROP OF BLOOD” AND…	BIOMEDICAL INNOVATION; DIAGNOSTICS; FUNDING; RESEARCH; THERANOS; VENTURE CAPITAL	ARTICLE; BIOMEDICINE; CAPITAL; DIAGNOSTIC ERROR; DIRECT-TO-CONSUMER ADVERTIZING; FUNDING; HEALTH CARE COST; HEALTH CARE INDUSTRY; HUMAN; INCENTIVE; LABORATORY TEST; MEDICAL TECHNOLOGY; PSYCHOTRAUMA; TRUST; EPIDEMIOLOGY; HEALTH CARE DELIVERY; PANDEMIC; PUBLIC HEALTH; COVID-19; DELIVERY OF HEALTH CARE; HUMANS; PANDEMICS; PUBLIC HEALTH	(2019), HTTPS://WWW.JUSTICE.GOV/USAO-NDCA/US-V-ELIZABETH-HOLMES-ET-AL, FEBRUARY; EXITS REPORT | SILICON VALLEY BANK (2022) FEBRUARY, , HTTPS://WWW.SVB.COM/TRENDS-INSIGHTS/REPORTS/HEALTHCARE-INVESTMENTS-AND-EXITS; LEVINSON, W., BORN, K., WOLFSON, D., CHOOSING WISELY CAMPAIGNS: A WORK IN PROGRESS (2018) JAMA., 319 (19), PP. 1975-1976; CRISTEA, I.A., CAHAN, E.M., IOANNIDIS, J.P.A., (2019) STEALTH RE…	DAS, R.K.; VANDERBILT UNIVERSITY SCHOOL OF MEDICINEUNITED STATES; EMAIL: RISHUB.DAS@VANDERBILT.EDU	ENGLISH	ARTICLE	ISI	J MED SYST	DAS RK, 2022, J MED SYST	DAS RK, 2022, J MED SYST
17	GUO Q;ZHOU S;WU Y;PENG Z;MA X	UNDERSTANDING AND MODELING VIEWERS FIRST IMPRESSIONS WITH IMAGES IN ONLINE MEDICAL CROWDFUNDING CAMPAIGNS	1					2022	CONFERENCE ON HUMAN FACTORS IN COMPUTING SYSTEMS - PROCEEDINGS			0	10.1145/3491102.3501830	HONG KONG UNIVERSITY OF SCIENCE AND TECHNOLOGY, HONG KONG;HONG KONG UNIVERSITY OF SCIENCE AND TECHNOLOGY, HONG KONG;HONG KONG UNIVERSITY OF SCIENCE AND TECHNOLOGY, HONG KONG;SUN YAT-SEN UNIVERSITY, ZHUHAI, CHINA;HONG KONG UNIVERSITY OF SCIENCE AND TECHNOLOGY, HONG KONG	ONLINE MEDICAL CROWDFUNDING CAMPAIGNS (OMCCS) HELP PATIENTS SEEK FINANCIAL SUPPORT. FIRST IMPRESSIONS (FIS) OF AN OMCC, INCLUDING PERCEIVED EMPATHY, CREDIBILITY, JUSTICE, IMPACT, AND ATTRACTIVENESS, COULD AFFECT VIEWERS' DONATION DECISIONS. IMAGES PLAY A CRUCIAL ROLE IN MANIFESTING FIS, AND IT IS BENEFICIAL FOR FUNDRAISERS TO UNDERSTAND HOW VIEWERS MAY JUDGE THEIR SELECTED IMAGES FOR OMCCS BEFORE…	COMPUTATIONAL ASSESSMENT; FIRST IMPRESSION; ONLINE MEDICAL CROWDFUNDING CAMPAIGN	MEDICAL IMAGING; TEXTURES; COLOR COMPOSITION; COLOR TEXTURES; COMPUTATIONAL ASSESSMENT; DATA-DRIVEN APPROACH; FINANCIAL SUPPORT; FIRST IMPRESSIONS; IMAGE COLOURS; IMAGE COMPOSITION; IMAGE CONTENT; ONLINE MEDICAL CROWDFUNDING CAMPAIGN; CROWDSOURCING	AHMAD, F.B., ANDERSON, R.N., THE LEADING CAUSES OF DEATH IN THE US FOR 2020 (2021) JAMA, 325 (18), PP. 1829-1830. , 2021; ALI, J., KHAN, R., AHMAD, N., MAQSOOD, I., RANDOM FORESTS AND DECISION TREES (2012) INTERNATIONAL JOURNAL OF COMPUTER SCIENCE ISSUES (IJCSI), 9 (5), P. 272. , 2012; ALONSO DOS SANTOS, M., LOBOS, C., MUÑOZ, N., ROMERO, D., SANHUEZA, R., THE INFUENCE OF IMAGE VALENCE ON THE ATTE…		ENGLISH	CONFERENCE PAPER	ISI	CONF HUM FACT COMPUT SYST PROC	GUO Q, 2022, CONF HUM FACT COMPUT SYST PROC	GUO Q, 2022, CONF HUM FACT COMPUT SYST PROC
18	FIROUZI F;FARAHANI B;BARZEGARI M;DANESHMAND M	AIDRIVEN DATA MONETIZATION THE OTHER FACE OF DATA IN IOTBASED SMART AND CONNECTED HEALTH	0	informatyczne	IT&engineering		subject matter	2022	IEEE INTERNET OF THINGS JOURNAL	9	8	6	10.1109/JIOT.2020.3027971	ELECTRICAL AND COMPUTER ENGINEERING DEPARTMENT, DUKE UNIVERSITY, DURHAM, NC 27708, UNITED STATES;CYBERSPACE RESEARCH INSTITUTE, SHAHID BEHESHTI UNIVERSITY, TEHRAN, 1983969411, IRAN;DEPARTMENT OF MECHANICAL ENGINEERING, BIOMECHANICS SECTION, KU LEUVEN, LEUVEN, 3001, BELGIUM;SCHOOL OF BUSINESS, STEVENS INSTITUTE OF TECHNOLOGY, HOBOKEN, NJ 07030, UNITED STATES	AS THE TRAJECTORY OF THE INTERNET OF THINGS (IOT) MOVING AT A RAPID PACE AND WITH THE RAPID WORLDWIDE DEVELOPMENT AND PUBLIC EMBRACEMENT OF WEARABLE SENSORS, THESE DAYS, MOST COMPANIES AND ORGANIZATIONS ARE AWASH IN MASSIVE AMOUNTS OF DATA. DETERMINING HOW TO PROFIT FROM DATA DELUGE CAN GIVE COMPANIES AN EDGE IN THE MARKET BECAUSE DATA HAVE THE POTENTIAL TO ADD TREMENDOUS VALUE TO MANY ASPECTS OF…	ARTIFICIAL INTELLIGENCE (AI); BIG DATA; BLOCKCHAIN; EHEALTH; HEALTHCARE; INTERNET OF THINGS (IOT)	ARTIFICIAL INTELLIGENCE; BIG DATA; BLOCKCHAIN; COMMERCE; EHEALTH; INFORMATION MANAGEMENT; LEARNING SYSTEMS; PRIVACY-PRESERVING TECHNIQUES; SALES; SOFTWARE AS A SERVICE (SAAS); ARTIFICIAL INTELLIGENCE; BLOCK-CHAIN; BUSINESS MODELS; DIGITAL ENVIRONMENT; EHEALTH; INTERNET OF THING; MODELING PLATFORMS; POWER BALANCE; SMART DEVICES; TECHNOLOGICAL ADVANCES; INTERNET OF THINGS	FIROUZI, F., CHAKRABARTY, K., NASSIF, S., (2020) INTELLIGENT INTERNET OF THINGS: FROM DEVICE TO FOG AND CLOUD, , HEIDELBERG, GERMANY: SPRINGER; FARAHANI, B., FIROUZI, F., CHAKRABARTY, K., HEALTHCARE IOT (2020) INTELLIGENT INTERNET OF THINGS, PP. 515-545. , HEIDELBERG, GERMANY: SPRINGER; FIROUZI, F., FARAHANI, B., IBRAHIM, M., CHAKRABARTY, K., KEYNOTE PAPER: FROM EDA TO IOT EHEALTH: PROMISES, CHAL…	FIROUZI, F.; ELECTRICAL AND COMPUTER ENGINEERING DEPARTMENT, UNITED STATES; EMAIL: FARSHAD.FIROUZI@DUKE.EDU FARAHANI, B.; CYBERSPACE RESEARCH INSTITUTE, IRAN; EMAIL: B_FARAHANI@SBU.AC.IR	ENGLISH	ARTICLE	ISI	IEEE INTERNET THINGS J	FIROUZI F, 2022, IEEE INTERNET THINGS J	FIROUZI F, 2022, IEEE INTERNET THINGS J
19	BODDAPATI V;DANFORD N;LOPEZ C;LEVINE W;LEHMAN R;LENKE L	RECENT TRENDS IN PRIVATE EQUITY ACQUISITION OF ORTHOPAEDIC PRACTICES IN THE UNITED STATES	1					2022	JOURNAL OF THE AMERICAN ACADEMY OF ORTHOPAEDIC SURGEONS	30	8	0	10.5435/JAAOS-D-21-00783	NEW YORK-PRESBYTERIAN, COLUMBIA UNIVERSITY, IRVING MEDICAL CENTER, DEPARTMENT OF ORTHOPAEDIC SURGERY, NEW YORK, NY, UNITED STATES;NEW YORK-PRESBYTERIAN, COLUMBIA UNIVERSITY, IRVING MEDICAL CENTER, DEPARTMENT OF ORTHOPAEDIC SURGERY, NEW YORK, NY, UNITED STATES;NEW YORK-PRESBYTERIAN, COLUMBIA UNIVERSITY, IRVING MEDICAL CENTER, DEPARTMENT OF ORTHOPAEDIC SURGERY, NEW YORK, NY, UNITED STATES;NEW YORK-…	BACKGROUND:PRIVATE EQUITY ACQUISITION OF MEDICAL SPECIALTY PRACTICES HAS INCREASED IN RECENT YEARS. WITH THE PROJECTED INCREASE IN THE VOLUME OF ELECTIVE, AMBULATORY ORTHOPAEDIC PROCEDURES, ESPECIALLY IN THE OUTPATIENT SETTING, PRIVATE EQUITY FIRMS ARE INCREASINGLY INVESTING IN ORTHOPAEDIC PRACTICES. THE PURPOSE OF THIS CROSS-SECTIONAL STUDY WAS TO REPORT RECENT TRENDS AND VARIATIONS IN ACQUISITI…		CROSS-SECTIONAL STUDY; HUMAN; INVESTMENT; ORTHOPEDIC SURGERY; ORTHOPEDICS; PHYSICIAN; UNITED STATES; CROSS-SECTIONAL STUDIES; HUMANS; INVESTMENTS; ORTHOPEDIC PROCEDURES; ORTHOPEDICS; PHYSICIANS; UNITED STATES	ZHU, J.M., HUA, L.M., POLSKY, D., PRIVATE EQUITY ACQUISITIONS OF PHYSICIAN MEDICAL GROUPS ACROSS SPECIALTIES, 2013-2016 (2020) JAMA, 323, PP. 663-665; LOPEZ, J., PRIVATE EQUITY BACKED RADIOLOGY CONSIDERATIONS FOR THE RADIOLOGY TRAINEE (2021) CURR PROBL DIAGN RADIOL, 50, PP. 469-471; PATEL, S.N., GROTH, S., STERNBERG, P., THE EMERGENCE OF PRIVATE EQUITY IN OPHTHALMOLOGY (2019) JAMA OPHTHALMOL, 137…	BODDAPATI, V.; NEW YORK-PRESBYTERIAN, UNITED STATES; EMAIL: VENKATBODDAPATI1@GMAIL.COM	ENGLISH	ARTICLE	ISI	J AM ACAD ORTHOP SURG	BODDAPATI V, 2022, J AM ACAD ORTHOP SURG	BODDAPATI V, 2022, J AM ACAD ORTHOP SURG
20	SHAZLY S;TRABUCO E;NGUFOR C;FAMUYIDE A	INTRODUCTION TO MACHINE LEARNING IN OBSTETRICS AND GYNECOLOGY	0	informatyczne	IT&engineering		subject matter	2022	OBSTETRICS AND GYNECOLOGY	139	4	0	10.1097/AOG.0000000000004706	DEPARTMENT OF OBSTETRICS AND GYNECOLOGY, THE DEPARTMENT OF ARTIFICIAL INTELLIGENCE AND INFORMATICS, THE ROBERT D. AND PATRICIA E. KERN CENTER FOR THE SCIENCE OF HEALTH CARE DELIVERY, MAYO CLINIC, ROCHESTER, MN, UNITED STATES;DEPARTMENT OF OBSTETRICS AND GYNECOLOGY, THE DEPARTMENT OF ARTIFICIAL INTELLIGENCE AND INFORMATICS, THE ROBERT D. AND PATRICIA E. KERN CENTER FOR THE SCIENCE OF HEALTH CARE D…	IN THE DIGITAL AGE OF THE 21ST CENTURY, WE HAVE WITNESSED AN EXPLOSION IN DATA MATCHED BY REMARKABLE PROGRESS IN THE FIELD OF COMPUTER SCIENCE AND ENGINEERING, WITH THE DEVELOPMENT OF POWERFUL AND PORTABLE ARTIFICIAL INTELLIGENCE-POWERED TECHNOLOGIES. AT THE SAME TIME, GLOBAL CONNECTIVITY POWERED BY MOBILE TECHNOLOGY HAS LED TO AN INCREASING NUMBER OF CONNECTED USERS AND CONNECTED DEVICES. IN JUS…		ARTIFICIAL INTELLIGENCE; COMPARATIVE STUDY; CONVOLUTIONAL NEURAL NETWORK; DEEP LEARNING; DEEP NEURAL NETWORK; DIAGNOSTIC IMAGING; ELECTRONIC HEALTH RECORD; FIRST TRIMESTER PREGNANCY; GYNECOLOGY; HOSPITAL READMISSION; HUMAN; K NEAREST NEIGHBOR; MACHINE LEARNING; MEDICAL PRACTICE; NONHUMAN; OBSTETRIC DELIVERY; OBSTETRICS; PATIENT RISK; PERSONALIZED MEDICINE; PROCESSING SPEED; REVIEW; RISK ASSESSMEN…	TOPOL, E., (2019) DEEP MEDICINE: HOW ARTIFICIAL INTELLIGENCE CAN MAKE HEALTHCARE HUMAN AGAIN, , HACHETTE UK; ZHANG, X.-D., MACHINE LEARNING (2020) A MATRIX ALGEBRA APPROACH TO ARTIFICIAL INTELLIGENCE, PP. 223-440. , IN: SPRINGER; DOI CHEN, Z., LIU, Z., DU, M., WANG, Z., (2021) ARTIFICIAL INTELLIGENCE IN OBSTETRIC ULTRASOUND: AN UPDATE AND FUTURE APPLICATIONS, P. 1431; HAENLEIN, M., KAPLAN, A., A …	FAMUYIDE, A.O.; DEPARTMENT OF OBSTETRICS AND GYNECOLOGY, UNITED STATES; EMAIL: FAMUYIDE.ABIMBOLA@MAYO.EDU	ENGLISH	REVIEW	ISI	OBSTET GYNECOL	SHAZLY SA, 2022, OBSTET GYNECOL	SHAZLY SA, 2022, OBSTET GYNECOL
21	BLANCHETTE J;TRAN M;GRIGORIAN E;IACOB E;EDELMAN L;OSER T;LITCHMAN M	GOFUNDME AS A MEDICAL PLAN ECOLOGICAL STUDY OF CROWDFUNDING INSULIN SUCCESS	0	medical crowdfunding	medical crowdfunding - patient oriented donations		subject matter	2022	JMIR DIABETES	7	2	1	10.2196/33205	COLLEGE OF NURSING, UNIVERSITY OF UTAH, SALT LAKE CITY, UT, UNITED STATES;COLLEGE OF NURSING, UNIVERSITY OF UTAH, SALT LAKE CITY, UT, UNITED STATES;COLLEGE OF NURSING, UNIVERSITY OF UTAH, SALT LAKE CITY, UT, UNITED STATES;COLLEGE OF NURSING, UNIVERSITY OF UTAH, SALT LAKE CITY, UT, UNITED STATES;COLLEGE OF NURSING, UNIVERSITY OF UTAH, SALT LAKE CITY, UT, UNITED STATES;DEPARTMENT OF FAMILY MEDICINE…	BACKGROUND: INDIVIDUALS IN NEED OF MEDICAL CARE TURN TO CROWDFUNDING WEBSITES TO ENGAGE A "CROWD" OR GROUP FOR FINANCIAL SUPPORT. IN THE LAST DECADE, ACCESS TO INSULIN HAS DECREASED CONSIDERABLY FOR SEVERAL REASONS, INCLUDING THE RISING COST OF INSULIN, INCREASING POPULARITY OF HIGH-DEDUCTIBLE INSURANCE PLANS, AND INCREASING INSURANCE PREMIUMS. MANY PEOPLE WITH DIABETES ARE FORCED TO RATION OR GO…	CROWDFUNDING; DIABETES; FINANCIAL STRESS; HEALTH CARE COST; INSULIN		LUO, J, AVORN, J, KESSELHEIM, AS., TRENDS IN MEDICAID REIMBURSEMENTS FOR INSULIN FROM 1991 THROUGH 2014 (2015) JAMA INTERN MED, 175 (10), PP. 1681-1686. , OCT 01; DOI MEDLINE: 26301721; PETER, P, LIPSKA, K., THE RISING COST OF DIABETES CARE IN THE USA (2016) THE LANCET DIABETES & ENDOCRINOLOGY, 4 (6), PP. 479-480. , JUN; FREE FULL TEXT DOI MEDLINE: 27156052; BERCHICK, ER, HOOD, E, BARNETT, JC., (…	LITCHMAN, M.L.; COLLEGE OF NURSING, 10 2000 E, UNITED STATES; EMAIL: MICHELLE.LITCHMAN@NURS.UTAH.EDU	ENGLISH	ARTICLE	ISI	JMIR DIABETES	BLANCHETTE JE, 2022, JMIR DIABETES	BLANCHETTE JE, 2022, JMIR DIABETES
22	JALALI A;NYMAN J;HAMELIN-MITCHELL E	FUNDRAISING IN EDUCATION ROAD MAP TO INVOLVING MEDICAL EDUCATORS IN FUNDRAISING	0	edukacja	education		subject matter	2022	JMIR MEDICAL EDUCATION	8	2	0	10.2196/32597	FACULTY OF MEDICINE, UNIVERSITY OF OTTAWA, OTTAWA, ON, CANADA;FACULTY OF MEDICINE, UNIVERSITY OF OTTAWA, OTTAWA, ON, CANADA;FACULTY OF MEDICINE, UNIVERSITY OF OTTAWA, OTTAWA, ON, CANADA	TRADITIONAL FUNDING MODELS MUST CHANGE AS GOVERNMENTS DECREASE FUNDING AND OFTEN FREEZE TUITION AT A DOMESTIC LEVEL. AS A RESULT, UNIVERSITIES FACE AN INCREASING NEED TO DIVERSIFY THEIR BUSINESS MODELS, INCLUDING REVENUE STREAMS. THEREFORE, INTEREST IN RAISING SIGNIFICANT FUNDS FROM OTHER SOURCES IS STRONGER THAN EVER, LEADING TO THE NEED FOR A FUNDRAISING APPROACH THAT IS MORE SOPHISTICATED. MED…	ACADEMIA; ACADEMIC ENVIRONMENTS; BUSINESS MODEL; CHARITY; CROWDFUNDING; EDUCATORS; FUNDING; FUNDRAISING; HIGHER EDUCATION; MEDICAL EDUCATION; PHILANTHROPY; REVENUE STREAMS; UNIVERSITY		CAMILLERI, MA., HIGHER EDUCATION MARKETING: OPPORTUNITIES AND CHALLENGES IN THE DIGITAL ERA (2019) ACADEMIA, 16-17, PP. 4-28. , DOI ORTIZ, RA, WITTE, S, GOUW, A, SANFILIPPO, A, TSAI, R, FUMAGALLI, D, ENGAGING A COMMUNITY FOR RARE GENETIC DISEASE: BEST PRACTICES AND EDUCATION FROM INDIVIDUAL CROWDFUNDING CAMPAIGNS (2018) INTERACT J MED RES, 7 (1), P. E3. , FEB 05; DOI REN, J, RAGHUPATHI, V, RAGHUP…	JALALI, A.; FACULTY OF MEDICINE, 451 SMYTH ROAD, CANADA; EMAIL: AJALALI@UOTTAWA.CA	ENGLISH	ARTICLE	ISI	JMIR MED EDUC	JALALI A, 2022, JMIR MED EDUC	JALALI A, 2022, JMIR MED EDUC
23	CHOI J;KIM J;LEE H	HYBRID FRAUD DETECTION MODEL DETECTING FRAUDULENT INFORMATION IN THE HEALTHCARE CROWDFUNDING	0	medical crowdfuning - defraudacja	medical crowdfunding - patient oriented donations		subject matter	2022	KSII TRANSACTIONS ON INTERNET AND INFORMATION SYSTEMS	16	3	0	10.3837/tiis.2022.03.014	DEPARTMENT OF BUSINESS ADMINISTRATION, SOONSHUNHYANG UNIVERSITY, 22 SOONCHUNHYANG-RO, SHINCHANG-MYEON, CHUNGNAM ASAN335-745, SOUTH KOREA;DEPARTMENT OF COMPUTER EDUCATION, SUNGKYUNKWAN UNIVERSITY, SUNGKYUNKWAN-RO, JONGNO-GU, 25-2, SOUTH KOREA;DEPARTMENT OF FUTURE TECHNOLOGY, KOREA UNIVERSITY OF TECHNOLOGY AND EDUCATION, 1600, CHUNGJEOL-RO, CHUNGNAM CHEONAN-SI31253, SOUTH KOREA	IN THE CROWDFUNDING MARKET, VARIOUS CROWDFUNDING PLATFORMS CAN OFFER FOUNDERS THE POSSIBILITIES TO COLLECT FUNDING AND LAUNCH SOMEONE’S NEXT CAMPAIGN, PROJECT OR EVENTS. ESPECIALLY, HEALTHCARE CROWDFUNDING IS A FIELD THAT IS GROWING RAPIDLY ON HEALTH-RELATED PROBLEMS BASED ON ONLINE PLATFORMS. ONE OF THE LARGEST PLATFORMS, GOFUNDME, HAS RAISED US$ 5 BILLION SINCE 2010. UNFORTUNATELY, WHILE PROVID…	COLLABORATIVE FILTERING; CROWDFUNDING; FRAUD DETECTION; LDA; SOCIAL SVD	COMMERCE; CRIME; CROWDSOURCING; DISEASES; HEALTH CARE; HEALTH INSURANCE; DATA SET; DETECTION MODELS; FRAUD DETECTION; FRAUD PROCESS; HEALTH-RELATED PROBLEMS; LDA; ONLINE PLATFORMS; PROBLEM-BASED; SOCIAL SVD; COLLABORATIVE FILTERING	SIERING, M., KOCH, J.-A., DEOKAR, A. V., DETECTING FRAUDULENT BEHAVIOR ON CROWDFUNDING PLATFORMS: THE ROLE OF LINGUISTIC AND CONTENT-BASED CUES IN STATIC AND DYNAMIC CONTEXTS (2016) JOURNAL OF MANAGEMENT INFORMATION SYSTEMS, 33 (2), PP. 421-455. , ARTICLE (CROSSREF LINK); ABBASI, A., ZAHEDI, F. M., ZENG, D., CHEN, Y., CHEN, H., NUNAMAKER, J. F., ENHANCING PREDICTIVE ANALYTICS FOR ANTI-PHISHING BY…	LEE, H.; DEPARTMENT OF FUTURE TECHNOLOGY, 1600, CHUNGJEOL-RO, CHUNGNAM CHEONAN-SI, SOUTH KOREA; EMAIL: LEEHO32@KOREATECH.AC.KR	ENGLISH	ARTICLE	ISI	KSII TRANS INTERNET INF SYST	CHOI J, 2022, KSII TRANS INTERNET INF SYST	CHOI J, 2022, KSII TRANS INTERNET INF SYST
24	HOU X;WU T;CHEN Z;ZHOU L	SUCCESS FACTORS OF MEDICAL CROWDFUNDING CAMPAIGNS SYSTEMATIC REVIEW	1					2022	JOURNAL OF MEDICAL INTERNET RESEARCH	24	3	0	10.2196/30189	SCHOOL OF MEDICINE AND HEALTH MANAGEMENT, HUAZHONG UNIVERSITY OF SCIENCE AND TECHNOLOGY, WUHAN, CHINA;SCHOOL OF MEDICINE AND HEALTH MANAGEMENT, HUAZHONG UNIVERSITY OF SCIENCE AND TECHNOLOGY, WUHAN, CHINA;SCHOOL OF ECONOMICS, FACULTY OF HUMANITIES AND SOCIAL SCIENCES, UNIVERSITY OF NOTTINGHAM NINGBO, NINGBO, CHINA, DEPARTMENT OF HEALTH POLICY AND MANAGEMENT, COLLEGE OF PUBLIC HEALTH, UNIVERSITY OF…	BACKGROUND: MEDICAL CROWDFUNDING PROVIDES OPPORTUNITIES FOR INDIVIDUALS WHO LACK FINANCIAL RESOURCES TO ACCESS THE HEALTH SERVICES THAT THEY NEED. DESPITE THE POPULARITY OF MEDICAL CROWDFUNDING, THE CURRENT UNDERSTANDING OF THE SUCCESS OF MEDICAL CROWDFUNDING CAMPAIGNS IS FRAGMENTED AND INADEQUATE. OBJECTIVE: WE AIMED TO COMPREHENSIVELY INVESTIGATE WHICH FACTORS LEAD TO THE SUCCESS OF MEDICAL CRO…	CROWDFUNDING; FINANCIAL RESOURCES; FUNDRAISING; HEALTH CARE; MEDICAL CROWDFUNDING; METHODOLOGY; PRECONCEPTIONS; SUCCESS FACTOR; SYSTEMATIC REVIEW; THEORIES	ADULT; ATTENTION; CONSENSUS; FEMALE; HUMAN; LIBRARY; MALE; MEDLINE; PSYCINFO; REVIEW; SCIENCEDIRECT; SYSTEMATIC REVIEW; WEB OF SCIENCE; CROWDSOURCING; FINANCIAL MANAGEMENT; PROCEDURES; CROWDSOURCING; FUND RAISING; HUMANS	YOUNG, MJ, SCHEINBERG, E., THE RISE OF CROWDFUNDING FOR MEDICAL CARE: PROMISES AND PERILS (2017) JAMA, 317 (16), PP. 1623-1624. , APR 25; DOI MEDLINE: 28334321; ZENONE, M, SNYDER, J., FRAUD IN MEDICAL CROWDFUNDING: A TYPOLOGY OF PUBLICIZED CASES AND POLICY RECOMMENDATIONS (2018) POLICY INTERNET, 11 (2), PP. 215-234. , OCT 28; DOI SNYDER, J., CROWDFUNDING FOR MEDICAL CARE: ETHICAL ISSUES IN AN EME…	WU, T.; SCHOOL OF MEDICINE AND HEALTH MANAGEMENT, HANGKONG ROAD 13, CHINA; EMAIL: LNCLE2012@GMAIL.COM	ENGLISH	REVIEW	ISI	J MED INTERNET RES	HOU X, 2022, J MED INTERNET RES	HOU X, 2022, J MED INTERNET RES
25	KENWORTHY N;IGRA M	MEDICAL CROWDFUNDING AND DISPARITIES IN HEALTH CARE ACCESS IN THE UNITED STATES 20162020	0	medical crowdfunding	medical crowdfunding - patient oriented donations		subject matter	2022	AMERICAN JOURNAL OF PUBLIC HEALTH	112	3	0	10.2105/AJPH.2021.306617	UNIVERSITY OF WASHINGTON, NORA KENWORTHY IS WITH THE SCHOOL OF NURSING AND HEALTH STUDIES ,BOTHELL. MARK IGRA IS WITH THE DEPARTMENT OF SOCIOLOGY, SEATTLE, UNITED STATES;UNIVERSITY OF WASHINGTON, NORA KENWORTHY IS WITH THE SCHOOL OF NURSING AND HEALTH STUDIES ,BOTHELL. MARK IGRA IS WITH THE DEPARTMENT OF SOCIOLOGY, SEATTLE, UNITED STATES	OBJECTIVES. TO ASSESS WHETHER MEDICAL CROWDFUNDING USE AND OUTCOMES ARE ALIGNED WITH HEALTH FINANCING NEEDS IN THE UNITED STATES. METHODS. WE COLLECTED DATA ON 437 596 US MEDICAL GOFUNDME CAMPAIGNS BETWEEN 2016 AND 2020. IN ADDITION TO SUMMARIZING TRENDS IN CAMPAIGN INITIATION AND EARNINGS, WE USED STATE- AND COUNTY-LEVEL DATA TO ASSESS WHETHER CROWDFUNDING USAGE AND EARNINGS WERE HIGHER IN AREAS…		CROSS-SECTIONAL STUDY; CROWDSOURCING; ECONOMICS; HEALTH CARE DELIVERY; HEALTH CARE FINANCING; HUMAN; UNITED STATES; CROSS-SECTIONAL STUDIES; CROWDSOURCING; HEALTH SERVICES ACCESSIBILITY; HEALTHCARE FINANCING; HUMANS; UNITED STATES			ENGLISH	ARTICLE	ISI	AM J PUBLIC HEALTH	KENWORTHY N, 2022, AM J PUBLIC HEALTH	KENWORTHY N, 2022, AM J PUBLIC HEALTH
26	ARCHER A;MCNEIL J;JOHNSON T;FERLIE E;NAGY P	IMPACT OF ENTREPRENEURSHIP TRAINING ON CLINICIAN ENGAGEMENT IN INNOVATION CREATION AN EVALUATION OF THE JOHNS HOPKINS HEXCITE PROGRAMME	0	edukacja	education		subject matter	2022	BMJ LEADER	6	1	0	10.1136/leader-2019-000197	TECHNOLOGY INNOVATION CENTER, JOHNS HOPKINS MEDICINE, BALTIMORE, MD, UNITED STATES, KING'S BUSINESS SCHOOL, KING'S COLLEGE LONDON, LONDON, UNITED KINGDOM;TECHNOLOGY INNOVATION CENTER, JOHNS HOPKINS MEDICINE, BALTIMORE, MD, UNITED STATES;INFORMATICS EDUCATION, JOHNS HOPKINS MEDICINE, BALTIMORE, MD, UNITED STATES;KING'S BUSINESS SCHOOL, KING'S COLLEGE LONDON, LONDON, UNITED KINGDOM;TECHNOLOGY INNOV…	BACKGROUND ACADEMIC HEALTH SCIENCE CENTRES ARE AN IDEAL LOCATION TO TRANSLATE INNOVATIVE DISCOVERIES INTO CLINICAL PRACTICE. HOWEVER, INCREASED COST, DECREASED TIME AND ENCROACHING TECHNOLOGY ARE FEW OF THE CHALLENGES THAT ACADEMIC CLINICIANS FACE IN AN INCREASINGLY DIGITISED HEALTHCARE INDUSTRY. ACADEMIC HEALTH SCIENCE CENTRES HAVE BEGUN CREATING TRAINING TO INVOLVE CLINICIANS IN DEVELOPING AND …	CAREER DEVELOPMENT; CLINICAL LEADERSHIP; CURRICULUM; HEALTH SYSTEM; LEADERSHIP ASSESSMENT	ARTICLE; CLINICIAN; COMMUNICATION SKILL; ENTREPRENEURSHIP; EXPERT SYSTEM; FUNDING; HEALTH CARE INDUSTRY; HUMAN; INCENTIVE; LEADERSHIP; MEDICAL EDUCATION; MEDICAL INFORMATICS; MEDICAL SCHOOL; PRIORITY JOURNAL; PROGRAM EFFECTIVENESS; SIMULATION TRAINING; TEAM BUILDING; USER-CENTERED DESIGN; WORKSHOP; COMMERCIAL PHENOMENA; INTERDISCIPLINARY EDUCATION; LEARNING; COMMERCE; ENTREPRENEURSHIP; HUMANS; IN…	SMITH, V., WARTY, R., NAIR, A., DEFINING THE CLINICIAN'S ROLE IN EARLY HEALTH TECHNOLOGY ASSESSMENT DURING MEDICAL DEVICE INNOVATION-A SYSTEMATIC REVIEW (2019) BMC HEALTH SERV RES, 19, P. 514; RATWANI, R.M., FAIRBANKS, R.J., HETTINGER, A.Z., ELECTRONIC HEALTH RECORD USABILITY: ANALYSIS OF THE USER-CENTERED DESIGN PROCESSES OF ELEVEN ELECTRONIC HEALTH RECORD VENDORS (2015) J AM MED INFORM ASSOC, 2…	ARCHER, A.; TECHNOLOGY INNOVATION CENTER, UNITED STATES; EMAIL: ADLER@JHU.EDU	ENGLISH	ARTICLE	ISI	BMJ LEADER	ARCHER A, 2022, BMJ LEADER	ARCHER A, 2022, BMJ LEADER
27	PENG Y;LI Y;WEI L	POSITIVE SENTIMENT AND THE DONATION AMOUNT SOCIAL NORMS IN CROWDFUNDING DONATIONS DURING THE COVID19 PANDEMIC	0	medical crowdfunding	medical crowdfunding - patient oriented donations		subject matter	2022	FRONTIERS IN PSYCHOLOGY	13		0	10.3389/fpsyg.2022.818510	DEPARTMENT OF MATHEMATICAL ECONOMICS & MATHEMATICAL FINANCE, ECONOMICS AND MANAGEMENT SCHOOL, WUHAN UNIVERSITY, HUBEI, CHINA;DEPARTMENT OF MATHEMATICAL ECONOMICS & MATHEMATICAL FINANCE, ECONOMICS AND MANAGEMENT SCHOOL, WUHAN UNIVERSITY, HUBEI, CHINA;DEPARTMENT OF MATHEMATICAL ECONOMICS & MATHEMATICAL FINANCE, ECONOMICS AND MANAGEMENT SCHOOL, WUHAN UNIVERSITY, HUBEI, CHINA	PUBLIC WELFARE FUNDRAISING HAS BEEN USED TO COLLECT DONATIONS FOR MEDICAL SUPPLIES AND HAS PLAYED AN IMPORTANT ROLE IN THE FIGHT AGAINST THE COVID-19 PANDEMIC. THIS PAPER STUDIES ONLINE CROWDFUNDING DONATIONS FROM THE ALUMNI ASSOCIATION OF WUHAN UNIVERSITY TO NORTH AMERICAN ALUMNI; DONATION DATA ARE USED TO INVESTIGATE HOW INDIVIDUALS' DONATION BEHAVIOR IS AFFECTED BY THE PREVIOUS DONATION AMOUNT…	COVID-19; CROWDFUNDING; DONATION; SENTIMENT ANALYSIS; SOCIAL NORMS		AGERSTRÖM, J., CARLSSON, R., NICKLASSON, L., GUNTELL, L., USING DESCRIPTIVE SOCIAL NORM TO INCREASE CHARITABLE GIVING: THE POWER OF LOCAL NORMS (2016) J. ECON. PSYCHOL, 52, PP. 147-153; ALPIZAR, F., CARLSSON, F., JOHANSSON-STENMAN, O., ANONYMITY, RECIPROCITY, AND CONFORMITY: EVIDENCE FROM VOLUNTARY CONTRIBUTIONS TO A NATIONAL PARK IN COSTA RICA (2008) J. PUBLIC ECON, 92, PP. 1047-1060; BAGHERI, A…	WEI, L.; DEPARTMENT OF MATHEMATICAL ECONOMICS & MATHEMATICAL FINANCE, CHINA; EMAIL: LJWEI@WHU.EDU.CN	ENGLISH	ARTICLE	ISI	FRONT PSYCHOL	PENG Y, 2022, FRONT PSYCHOL	PENG Y, 2022, FRONT PSYCHOL
28	BARCELOS C	THE AFFECTIVE POLITICS OF CARE IN TRANS CROWDFUNDING	0	medical crowodfunding	medical crowdfunding - patient oriented donations		subject matter	2022	TRANSGENDER STUDIES QUARTERLY	9	1	0	10.1215/23289252-9475495	UNIVERSITY OF MASSACHUSETTS BOSTON, UNITED STATES	TRANS-FOR-TRANS CROWDFUNDING IS A COMMON STRATEGY TO RAISE MONEY BOTH FOR GENDER-AFFIRMING MEDICAL CARE AND FOR SURVIVAL EXPENSES RELATED TO LIVING IN A TRANSPHOBIC WORLD. ALTHOUGH CROWDFUNDING IS INFREQUENTLY SUCCESSFUL IN FUNDING OUR SURVIVAL NEEDS, THERE HAVE BEEN FEW ATTEMPTS TO THEORIZE WHAT THIS FORM OF MUTUAL AID ACCOMPLISHES. THE OBJECTIVE OF THIS ARTICLE IS TO EXPLORE THE POSSIBILITIES A…	AFFECT; CARE LABOR; CARE POLITICS; CROWDFUNDING; T4T		AIZURA, AREN, COMMUNIZING CARE IN LEFT HAND OF DARKNESS (2017) ADA: A JOURNAL OF GENDER, NEW MEDIA, AND TECHNOLOGY, (12). , ADANEWMEDIA.ORG/2017/10/ISSUE12-AIZURA; AIZURA, AREN, (2020) THE AGE OF THE SOFFA, TRANS CARE, AND OTHER REFLECTIONS ON TRANSAMORY, , WWW.TSQNOW.ONLINE/POST/THE-AGE-OF-THE-SOFFA-TRANS-CARE-AND-OTHER-REFLECTIONS-ON-TRANSAMORY-BY-AREN-AIZURA, TSQ-NOW, DECEMBER 17; AIZURA, AREN…	BARCELOS, C.; UNIVERSITY OF MASSACHUSETTS BOSTONUNITED STATES	ENGLISH	ARTICLE	ISI	TRANSGEND STUD Q	BARCELOS C, 2022, TRANSGEND STUD Q	BARCELOS C, 2022, TRANSGEND STUD Q
29	ZHENG D;MULLIGAN K;GALLO M B;CULLISON C;CWALINA T;BEVERIDGE M;LINOS E;SCOTT J	ONLINE CROWDFUNDING FOR MEDICAL EXPENSES RELATED TO HIDRADENITIS SUPPURATIVA	0	medical crowodfunding	medical crowdfunding - patient oriented donations		subject matter	2022	CLINICAL AND EXPERIMENTAL DERMATOLOGY	47	2	3	10.1111/ced.14955	DEPARTMENT OF DERMATOLOGY, UNIVERSITY HOSPITALS CLEVELAND MEDICAL CENTER, CASE WESTERN RESERVE UNIVERSITY, CLEVELAND, OH, UNITED STATES;DEPARTMENT OF DERMATOLOGY, UNIVERSITY HOSPITALS CLEVELAND MEDICAL CENTER, CASE WESTERN RESERVE UNIVERSITY, CLEVELAND, OH, UNITED STATES;DEPARTMENT OF DERMATOLOGY, WARREN ALPERT MEDICAL SCHOOL, BROWN UNIVERSITY, PROVIDENCE, RI, UNITED STATES;DEPARTMENT OF DERMATOL…	[NO ABSTRACT AVAILABLE]		ADULT; DEMOGRAPHICS; FEMALE; FUNDING; GOFUNDME; HUMAN; LETTER; MALE; ONLINE SYSTEM; PUBLIC HEALTH CAMPAIGN; SUPPURATIVE HIDRADENITIS; COST OF ILLNESS; CROWDSOURCING; ECONOMICS; HEALTH CARE FINANCING; SOCIAL MEDIA; SUPPURATIVE HIDRADENITIS; UNITED STATES; ADULT; COST OF ILLNESS; CROWDSOURCING; FEMALE; HEALTHCARE FINANCING; HIDRADENITIS SUPPURATIVA; HUMANS; MALE; SOCIAL MEDIA; UNITED STATES	SHUKLA, N., PAUL, M., HALLEY, M., IDENTIFYING BARRIERS TO CARE AND RESEARCH IN HIDRADENITIS SUPPURATIVA: FINDINGS FROM A PATIENT ENGAGEMENT EVENT (2020) BR J DERMATOL, 182, PP. 1490-1492; TZELLOS, T., YANG, H., MU, F., IMPACT OF HIDRADENITIS SUPPURATIVA ON WORK LOSS, INDIRECT COSTS AND INCOME (2019) BR J DERMATOL, 181, PP. 147-154; JIA, J.L., MILLS, D.E., URMAN, N.M., SARIN, K.Y., PATIENT CROWDFU…	ZHENG, D.X.; DEPARTMENT OF DERMATOLOGY, UNITED STATES; EMAIL: DXZ281@CASE.EDU	ENGLISH	LETTER	ISI	CLIN EXP DERMATOL	ZHENG DX, 2022, CLIN EXP DERMATOL	ZHENG DX, 2022, CLIN EXP DERMATOL
30	CWALINA T;JELLA T;ACUÑA A;SAMUEL L;KAMATH A	VENTURE CAPITAL INVESTMENT IN ORTHOPAEDICS HAS THE LANDSCAPE CHANGED OVER THE PAST TWO DECADES 20002019	1					2022	SURGICAL INNOVATION	29	1	0	10.1177/15533506211031072	DEPARTMENT OF ORTHOPAEDIC SURGERY, CLEVELAND CLINIC FOUNDATION, CLEVELAND, OH, UNITED STATES;DEPARTMENT OF ORTHOPAEDIC SURGERY, CLEVELAND CLINIC FOUNDATION, CLEVELAND, OH, UNITED STATES;DEPARTMENT OF ORTHOPAEDIC SURGERY, CLEVELAND CLINIC FOUNDATION, CLEVELAND, OH, UNITED STATES;DEPARTMENT OF ORTHOPAEDIC SURGERY, CLEVELAND CLINIC FOUNDATION, CLEVELAND, OH, UNITED STATES;DEPARTMENT OF ORTHOPAEDIC S…	BACKGROUND. INNOVATIONS IN ORTHOPAEDIC TECHNOLOGIES OFTEN REQUIRE SIGNIFICANT FUNDING. ALTHOUGH AN INCREASING TREND HAS BEEN OBSERVED FOR THIRD-PARTY INVESTMENTS IN OTHER MEDICAL FIELDS, NO STUDY HAS EXAMINED THE INFLUENCE OF VENTURE CAPITAL (VC) FUNDING IN ORTHOPAEDICS. THEREFORE, THIS STUDY ANALYZED TRENDS IN VC INVESTMENTS RELATED TO THE FIELD OF ORTHOPAEDIC SURGERY, AS WELL AS THE CHARACTERIS…	BIOMEDICAL DEVICES; HEALTH ECONOMICS; HEALTHCARE FINANCE; ORTHOPAEDIC SURGERY; VENTURE CAPITAL	ARTHROSCOPY; ARTICLE; CAPITAL; FINANCE; HEALTH CARE COST; HEALTH ECONOMICS; HUMAN; INTELLIGENCE; INVESTMENT; ORTHOPEDIC SURGEON; ORTHOPEDICS; PRIVATE SECTOR; FINANCIAL MANAGEMENT; INVESTMENT; ORTHOPEDIC SURGERY; UNITED STATES; CAPITAL FINANCING; INVESTMENTS; ORTHOPEDIC PROCEDURES; ORTHOPEDICS; UNITED STATES	MAHER, S.A., KYLE, R., MORREY, B.F., YASZEMSKI, M.J., TRANSLATING ORTHOPAEDIC TECHNOLOGIES INTO CLINICAL PRACTICE: CHALLENGES AND SOLUTIONS (2019) J AM ACAD ORTHOP SURG, 27 (1), PP. E9-E16; BONUTTI, P.M., SEYLER, T.M., BIANCO, P.D., ULRICH, S.D., MONT, M.A., INVENTING IN ORTHOPAEDICS (2008) J BONE JOINT SURG, 90 (6), PP. 1385-1392; YANG, B.W., IORIO, M.L., DAY, C.S., ORTHOPAEDIC DEVICE APPROVAL T…	KAMATH, A.F.; DEPARTMENT OF ORTHOPAEDIC SURGERY, UNITED STATES; EMAIL: KAMATHA@CCF.ORG	ENGLISH	ARTICLE	ISI	SURG INNOV	CWALINA TB, 2022, SURG INNOV	CWALINA TB, 2022, SURG INNOV
31	SCALEA J;KOSHAR A;AXELROD D	A VENTURE CAPITAL MODEL FOR SURGICAL INNOVATION AT ACADEMIC MEDICAL CENTERS	1					2022	JAMA SURGERY			0	10.1001/jamasurg.2022.1832	DIVISION OF TRANSPLANTATION, DEPARTMENT OF SURGERY, UNIVERSITY OF MARYLAND SCHOOL OF MEDICINE, 29 S GREENE ST, BALTIMORE, MD 21201, UNITED STATES;DIVISION OF TRANSPLANTATION, DEPARTMENT OF SURGERY, UNIVERSITY OF MARYLAND SCHOOL OF MEDICINE, 29 S GREENE ST, BALTIMORE, MD 21201, UNITED STATES;DIVISION OF TRANSPLANTATION, DEPARTMENT OF SURGERY, UNIVERSITY OF IOWA, IOWA CITY, UNITED STATES	[NO ABSTRACT AVAILABLE]			SHRANK, W.H., ROGSTAD, T.L., PAREKH, N., WASTE IN THE US HEALTH CARE SYSTEM: ESTIMATED COSTS AND POTENTIAL FOR SAVINGS (2019) JAMA, 322 (15), PP. 1501-1509. , HTTP://JAMANETWORK.COM/ARTICLE.ASPX?DOI=10.1001/JAMA.2019.13978, PMID 31589283; KOHN, L.T., CORRIGAN, J.M., DONALDSON, M.S., (2000) TO ERR IS HUMAN: BUILDING A SAFER HEALTH SYSTEM, , NATIONAL ACADEMIES PRESS (US); LEVIN, L.S., GUSTAVE, L., …	SCALEA, J.; DIVISION OF TRANSPLANTATION, 29 S GREENE ST, UNITED STATES; EMAIL: JSCALEA@SOM.UMARYLAND.EDU	ENGLISH	SHORT SURVEY	ISI	JAMA SURG	SCALEA J, 2022, JAMA SURG	SCALEA J, 2022, JAMA SURG
32	KIM Y;KIM L;VIDAL N	INNOVATION IN DERMATOLOGY WHERE ARE THE DERMATOLOGISTS A RETROSPECTIVE REVIEW OF THE PITCHBOOK DATABASE	1					2022	DERMATOLOGY ONLINE JOURNAL	28	3	0	10.5070/D328357781	ALIX SCHOOL OF MEDICINE, MAYO CLINIC, ROCHESTER, MN, UNITED STATES;DEPARTMENT OF COMPARATIVE MEDICINE, YALE UNIVERSITY, NEW HAVEN, CT, UNITED STATES;DEPARTMENT OF DERMATOLOGY, MAYO CLINIC, ROCHESTER, MN, UNITED STATES	TO INVESTIGATE THE EXTENT TO WHICH DERMATOLOGISTS ARE INVOLVED IN INNOVATIVE DERMATOLOGY START-UP COMPANIES, WE ANALYZED THE PITCHBOOK DATABASE WHICH COVERS PRIVATE CAPITAL MARKETS. FROM JANUARY 1, 2010 TO JUNE 23, 2021, THERE WERE 105 DERMATOLOGY COMPANIES, OF WHICH SIX (5.7%) HAD A DERMATOLOGIST CHIEF EXECUTIVE OFFICER (CEO), 16 (15.2%) HAD A DERMATOLOGIST FOUNDER, AND 19 (18.1%) HAD A DERMATOL…	COMMERCIALIZATION; DERMATOLOGIST; ENTREPRENEURSHIP; INNOVATION; VENTURE CAPITAL	ARTICLE; DERMATOLOGIST; DERMATOLOGY; ENTREPRENEURSHIP; HUMAN; LEADERSHIP; MEDICAL PERSONNEL; RETROSPECTIVE STUDY	BEZALEL, SA, OTLEY, CC., INVENTION IN DERMATOLOGY: A REVIEW (2019) J DRUGS DERMATOL, 18, PP. 904-908. , PMID: 31524346; PITCHBOOK, , HTTPS://PITCHBOOK.COM, ACCESSED ON JUNE 23, 2021; HTTPS://LINKEDIN.COM/, ACCESSED ON JUNE 23, 2021; CRUNCHBASE, , HTTPS://CRUNCHBASE.COM/, ACCESSED ON JUNE 23, 2021; KHETPAL, S, REATEGUI, A, LOPEZ, J, PUSHING THE NEEDLE OF ENTREPRENEURSHIP AND INNOVATION: WHERE DO P…	VIDAL, N.Y.200 FIRST STREET SW, UNITED STATES; EMAIL: VIDAL.NAHID@MAYO.EDU	ENGLISH	ARTICLE	ISI	DERMATOL ONLINE J	KIM Y-H, 2022, DERMATOL ONLINE J	KIM Y-H, 2022, DERMATOL ONLINE J
33	HAR-SHAI L;OFEK S;COHEN S;COHEN K;YAACOBI D;OLSHINKA A;DIBBS R;AD-EL D	ISRAELI INNOVATIONS IN THE FIELD OF PLASTIC SURGERY	0	medyczne	clinical		subject matter	2022	SEMINARS IN PLASTIC SURGERY			0	10.1055/s-0042-1748916	DEPARTMENT OF RECONSTRUCTIVE PLASTIC SURGERY & BURNS, RABIN MEDICAL CENTER, BEILINSON HOSPITAL, PETACH TIKVA, ISRAEL, SACKLER FACULTY OF MEDICINE, TEL AVIV UNIVERSITY, TEL AVIV, ISRAEL;SACKLER FACULTY OF MEDICINE, TEL AVIV UNIVERSITY, TEL AVIV, ISRAEL;SACKLER FACULTY OF MEDICINE, TEL AVIV UNIVERSITY, TEL AVIV, ISRAEL;DEPARTMENT OF RECONSTRUCTIVE PLASTIC SURGERY & BURNS, RABIN MEDICAL CENTER, BEIL…	NUMEROUS INNOVATIONS WITHIN THE FIELD OF PLASTIC SURGERY HAVE BEEN DEVELOPED IN ISRAEL OVER THE LAST FEW DECADES. MANY OF THESE THERAPEUTIC DEVICES AND TECHNIQUES HAVE BEEN ESTABLISHED GLOBALLY WITH DEMONSTRABLE EFFICACY AND RESPECTABLE SAFETY PROFILES. THIS ARTICLE OFFERS AN OVERVIEW OF RECENT ISRAELI CUTTING-EDGE MEDICAL THERAPEUTIC SOLUTIONS CONTRIBUTING TO THE GLOBAL PRACTICE OF PLASTIC SURGE…	ENTREPRENEURS; INNOVATION; ISRAEL; PLASTIC SURGERY; START-UP		HAOUR, G., ISRAEL, A POWERHOUSE FOR NETWORKED ENTREPRENEURSHIP (2005) INT J ENTREP INNOV MANAG, 5, PP. 39-48. , 1-2; BEYAR, R., ZEEVI, B., RECHAVI, G., ISRAEL: A START-UP LIFE SCIENCE NATION (2017) LANCET, 389, PP. 2563-2569. , 10088; SENOR, D., SINGER, S., START-UP NATION: THE STORY OF ISRAEL'S ECONOMIC MIRACLE (2009), 1ST EDITION. NEW YORK AND BOSTON TWELVE; TRAJTENBERG, M., INNOVATION IN ISRAE…	AD-EL, D.D.; DEPARTMENT OF PLASTIC SURGERY & BURNS, 39 ZE'EV JABOTINSKY ST., ISRAEL; EMAIL: DEANA@CLALIT.ORG.IL	ENGLISH	REVIEW	ISI	SEM PLAST SURG	HAR-SHAI L, 2022, SEM PLAST SURG	HAR-SHAI L, 2022, SEM PLAST SURG
34	CHEN Y;ZHOU S;JIN W;CHEN S	INVESTIGATING THE DETERMINANTS OF MEDICAL CROWDFUNDING PERFORMANCE A SIGNALING THEORY PERSPECTIVE	0	medical crowdfunding	medical crowdfunding - patient oriented donations		subject matter	2022	INTERNET RESEARCH			0	10.1108/INTR-09-2021-0652	SCHOOL OF INFORMATION MANAGEMENT AND ARTIFICIAL INTELLIGENCE, ZHEJIANG UNIVERSITY OF FINANCE AND ECONOMICS, HANGZHOU, CHINA;SCHOOL OF INFORMATION MANAGEMENT AND ARTIFICIAL INTELLIGENCE, ZHEJIANG UNIVERSITY OF FINANCE AND ECONOMICS, HANGZHOU, CHINA;SCHOOL OF INFORMATION MANAGEMENT AND ARTIFICIAL INTELLIGENCE, ZHEJIANG UNIVERSITY OF FINANCE AND ECONOMICS, HANGZHOU, CHINA;SCHOOL OF INFORMATION MANAG…	PURPOSE: THIS STUDY EXAMINES THE DETERMINANTS OF MEDICAL CROWDFUNDING PERFORMANCE. DRAWING ON SIGNALING THEORY, THE AUTHORS INVESTIGATE HOW FUNDING-RELATED SIGNALS (FUNDING GOAL AND DURATION), STORY-RELATED SIGNALS (TEXT LENGTH, TEXT SENTIMENT, AND USE OF FIRST-PERSON PRONOUNS), AND DONOR-RELATED SIGNALS (DONOR IDENTITY DISCLOSURE) AFFECT MEDICAL CROWDFUNDING PERFORMANCE. DESIGN/METHODOLOGY/APPRO…	CROWDFUNDING PERFORMANCE; MEDICAL CROWDFUNDING; QINGSONGCHOU; SIGNALING THEORY		ALSOS, G.A., LJUNGGREN, E., THE ROLE OF GENDER IN ENTREPRENEUR-INVESTOR RELATIONSHIPS: A SIGNALING THEORY APPROACH (2016) ENTREPRENEURSHIP THEORY AND PRACTICE, 41 (4), PP. 567-590; ANGLIN, A.H., SHORT, J.C., DROVER, W., STEVENSON, R.M., MCKENNY, A.F., ALLISON, T.H., THE POWER OF POSITIVITY? THE INFLUENCE OF POSITIVE PSYCHOLOGICAL CAPITAL LANGUAGE ON CROWDFUNDING PERFORMANCE (2018) JOURNAL OF BUSI…	ZHOU, S.; SCHOOL OF INFORMATION MANAGEMENT AND ARTIFICIAL INTELLIGENCE, CHINA; EMAIL: ZSS_1224@163.COM	ENGLISH	ARTICLE	ISI	INTERNET RES	CHEN Y, 2022, INTERNET RES	CHEN Y, 2022, INTERNET RES
35	LEHNERTZ N;PLAGMANN C;LUTZ E	WHY DEEP POCKETS MAKE GREAT BORROWERS AN EMPIRICAL ANALYSIS OF VENTURE LOANS	1					2022	JOURNAL OF BUSINESS ECONOMICS			0	10.1007/s11573-022-01084-x	CHAIR OF ENTREPRENEURSHIP AND FINANCE, FACULTY OF BUSINESS ADMINISTRATION AND ECONOMICS, HEINRICH HEINE UNIVERSITY, DUESSELDORF, 40204, GERMANY;CHAIR OF ENTREPRENEURSHIP AND FINANCE, FACULTY OF BUSINESS ADMINISTRATION AND ECONOMICS, HEINRICH HEINE UNIVERSITY, DUESSELDORF, 40204, GERMANY;CHAIR OF ENTREPRENEURSHIP AND FINANCE, FACULTY OF BUSINESS ADMINISTRATION AND ECONOMICS, HEINRICH HEINE UNIVERS…	STARTUPS TYPICALLY HAVE NO POSITIVE CASH FLOW, LITTLE COLLATERAL TO OFFER, AND HIGH BANKRUPTCY RATES. AS A RESULT, THEY SEEM TO BE POOR LOAN CANDIDATES. HOWEVER, VENTURE LOANS AS HYBRID FORM FINANCING THAT INCLUDE A LOAN AND A WARRANT ARE USED IN PRACTICE. WE FOCUS ON THIS DISTINCT FORM OF VENTURE DEBT AND IDENTIFY CHARACTERISTICS OF STARTUPS AND THEIR FINANCING HISTORY THAT ARE RELATED TO THEIR …	VENTURE CAPITAL; VENTURE DEBT; VENTURE LENDING; VENTURE LOAN		ALDRICH, H., AUSTER, E.R., EVEN DWARFS STARTED SMALL: LIABILITIES OF AGE AND SIZE AND THEIR STRATEGIC IMPLICATIONS (1986) RES ORGAN BEHAV, 5, PP. 83-106; BERGER, A.N., UDELL, G.F., THE ECONOMICS OF SMALL BUSINESS FINANCE: THE ROLES OF PRIVATE EQUITY AND DEBT MARKETS IN THE FINANCIAL GROWTH CYCLE (1998) J BANK FINANC, 22, PP. 613-673; BERTONI, F., COLOMBO, M.G., QUAS, A., TENCA, F., THE CHANGING P…	LEHNERTZ, N.; CHAIR OF ENTREPRENEURSHIP AND FINANCE, GERMANY; EMAIL: NICO.LEHNERTZ@HHU.DE	ENGLISH	ARTICLE	ISI	J BUS ECON	LEHNERTZ N, 2022, J BUS ECON	LEHNERTZ N, 2022, J BUS ECON
36	LOTTES A;CAVANAUGH K;CHAN Y;DEVLIN V;GOERGEN C;JEAN R;LINNES J;MALONE M;PEAT R;REUTER D;TAYLOR K;WODICKA G	NAVIGATING THE REGULATORY PATHWAY FOR MEDICAL DEVICESA CONVERSATION WITH THE FDA CLINICIANS RESEARCHERS AND INDUSTRY EXPERTS	1					2022	JOURNAL OF CARDIOVASCULAR TRANSLATIONAL RESEARCH			0	10.1007/s12265-022-10232-1	PURDUE UNIVERSITY WELDON SCHOOL OF BIOMEDICAL ENGINEERING, WEST LAFAYETTE, IN, UNITED STATES;CENTER FOR DEVICES AND RADIOLOGICAL HEALTH, U.S. FOOD AND DRUG ADMINISTRATION, SILVER SPRING, MD, UNITED STATES;AGILE SCIENCE CONSULTING, NEW YORK, NY, UNITED STATES;CENTER FOR DEVICES AND RADIOLOGICAL HEALTH, U.S. FOOD AND DRUG ADMINISTRATION, SILVER SPRING, MD, UNITED STATES;PURDUE UNIVERSITY WELDON SCH…	SUCCESSFUL TRANSLATION OF NEW AND INNOVATIVE MEDICAL PRODUCTS FROM CONCEPT TO CLINICAL USE IS A COMPLEX ENDEAVOR THAT REQUIRES UNDERSTANDING AND OVERCOMING A VARIETY OF CHALLENGES. IN PARTICULAR, REGULATORY PATHWAYS AND PROCESSES ARE OFTEN UNFAMILIAR TO ACADEMIC RESEARCHERS AND START-UPS, AND EVEN LARGER COMPANIES. GROWING EVIDENCE SUGGESTS THAT THE SUCCESSFUL TRANSLATION OF IDEAS TO PRODUCTS REQ…	MEDICAL DEVICE REGULATION; REGULATORY SCIENCE; TRANSLATIONAL SCIENCE		BUTLER, D., TRANSLATIONAL RESEARCH: CROSSING THE VALLEY OF DEATH (2008) NATURE, 453 (7197), PP. 840-842; MANKOFF, S.P., BRANDER, C., FERRONE, S., MARINCOLA, F.M., LOST IN TRANSLATION: OBSTACLES TO TRANSLATIONAL MEDICINE (2004) J TRANSL MED, 2, PP. 1-14; REN, Y., FAGETTE, P.H., HALL, C.L., BROERS, H., GRAINGER, D.W., VEN DER MEI, H.C., BUSSCHER, H.J., CLINICAL TRANSLATION OF THE ASSETS OF BIOMEDIC…	LOTTES, A.E.; PURDUE UNIVERSITY WELDON SCHOOL OF BIOMEDICAL ENGINEERINGUNITED STATES; EMAIL: LOTTES@PURDUE.EDU	ENGLISH	REVIEW	ISI	J CARDIOVASC TRANSL RES	LOTTES AE, 2022, J CARDIOVASC TRANSL RES	LOTTES AE, 2022, J CARDIOVASC TRANSL RES
37	CAMPEAU K;THAO Y	IT MAKES EVERYTHING JUST ANOTHER STORY A MIXED METHODS STUDY OF MEDICAL STORYTELLING ON GOFUNDME	0	medical crowdfunding	medical crowdfunding - patient oriented donations		subject matter	2022	TECHNICAL COMMUNICATION QUARTERLY			0	10.1080/10572252.2022.2047792	UNIVERSITY OF COLORADO DENVER, UNITED STATES;HAMLINE UNIVERSITY, UNITED STATES	THIS ARTICLE REPORTS ON A STUDY OF 65 RANDOMLY SAMPLED MEDICAL CROWDFUNDING CAMPAIGNS AND FIVE INTERVIEWS WITH CAMPAIGN AUTHORS. WE FOUND THAT AUTHORS INNOVATED TECHNICAL AND PROFESSIONAL COMMUNICATION (TPC) TOOLS TO NARRATE THEIR ILLNESS EXPERIENCES, COORDINATE DIGITAL AUDIENCES, AND COMPEL ACTION. THUS, THESE AUTHORS PRACTICE TPC AS CARE SEEKING AND CAREGIVING. CROWDFUNDING PLATFORMS, HOWEVER, …	CROWDFUNDING; RHETORIC OF HEALTH & MEDICINE; STORYTELLING RESEARCH	TECHNICAL WRITING; COLLECTIVE ACTION; COMMUNICATION TOOLS; MIXED METHOD; PROFESSIONAL COMMUNICATION; RHETORIC OF HEALTH & MEDICINE; STORYTELLING RESEARCH; STRUCTURAL PROBLEMS; TECHNICAL COMMUNICATIONS; CROWDSOURCING	BERLINER, L.S., KENWORTHY, N.J., PRODUCING A WORTHY ILLNESS: PERSONAL CROWDFUNDING AMIDST FINANCIAL CRISIS (2017) SOCIAL SCIENCE & MEDICINE, 187, PP. 233-242; BROWNING, E.R., CAGLE, L.E., TEACHING A “CRITICAL ACCESSIBILITY CASE STUDY”: DEVELOPING DISABILITY STUDIES CURRICULA FOR THE TECHNICAL COMMUNICATION CLASSROOM (2017) JOURNAL OF TECHNICAL WRITING AND COMMUNICATION, 47 (4), PP. 440-463; CUSHM…	CAMPEAU, K.; DEPARTMENT OF ENGLISH, CAMPUS BOX 175, P.O. BOX 173364, UNITED STATES; EMAIL: KARI.CAMPEAU@UCDENVER.EDU	ENGLISH	ARTICLE	ISI	TECH COMMUN Q	CAMPEAU K, 2022, TECH COMMUN Q	CAMPEAU K, 2022, TECH COMMUN Q
38	OSPEL J;MCDONOUGH R;GANESH A;SEHGAL A;KAPPELHOF M;KASHANI N;KLIJN K;HILL M;SAVER J;GOYAL M	CHALLENGES AND OPPORTUNITIES IN RESEARCH FUNDING FOR NEUROVASCULAR DISEASES FROM A CLINICAL RESEARCHERS PERSPECTIVE	1					2022	INTERVENTIONAL NEURORADIOLOGY			0	10.1177/15910199221084801	DEPARTMENT OF DIAGNOSTIC IMAGING, UNIVERSITY OF CALGARY, CALGARY, CANADA, DEPARTMENT OF NEURORADIOLOGY, UNIVERSITY HOSPITAL BASEL, BASEL, SWITZERLAND, DEPARTMENT OF CLINICAL NEUROSCIENCES, UNIVERSITY OF CALGARY, CALGARY, CANADA;DEPARTMENT OF DIAGNOSTIC IMAGING, UNIVERSITY OF CALGARY, CALGARY, CANADA, DEPARTMENT OF CLINICAL NEUROSCIENCES, UNIVERSITY OF CALGARY, CALGARY, CANADA;DEPARTMENT OF CLINIC…	BACKGROUND & PURPOSE: NEUROVASCULAR RESEARCH IS UNDERFUNDED, IMPOSING SUBSTANTIAL CHALLENGES ON CLINICAL RESEARCHERS IN THE FIELD OF NEUROVASCULAR DISEASES. WE EXPLORED WHAT PHYSICIANS PERCEIVE TO BE THE GREATEST CHALLENGES WITH REGARD TO NEUROVASCULAR RESEARCH FUNDING, AND HOW THEY THINK THE FUNDING CRISIS IN NEUROVASCULAR RESEARCH COULD BE OVERCOME. METHODS: WE PERFORMED AN INTERNATIONAL, MULTI…	CLINICIAN-SCIENTIST; NEUROVASCULAR RESEARCH; RESEARCH FUNDING		FAN, F., SAVER, J.L., ABSTRACT 169: NEUROVASCULAR DISEASE IS THE SECOND LEADING CAUSE OF DEATH IN THE UNITED STATES (US): A MODERN DISEASE BURDEN ANALYSIS STROKE, 49, PP. A169-AA169. , 2018;, :, −; GLOBAL, REGIONAL, AND NATIONAL BURDEN OF NEUROLOGICAL DISORDERS, 1990–2016: A SYSTEMATIC ANALYSIS FOR THE GLOBAL BURDEN OF DISEASE STUDY 2016 (2019) LANCET NEUROL, 18, PP. 459-480. , 2019/03/19; ROTHWE…	GOYAL, M.; DEPARTMENT OF DIAGNOSTIC IMAGING, CANADA; EMAIL: MGOYAL@UCALGARY.CA	ENGLISH	ARTICLE	ISI	INTERVENT NEURORADIOL	OSPEL JM, 2022, INTERVENT NEURORADIOL	OSPEL JM, 2022, INTERVENT NEURORADIOL
39	GHAZAL L;WATSON S;GENTRY B;SANTACROCE S	BOTH A LIFE SAVER AND TOTALLY SHAMEFUL YOUNG ADULT CANCER SURVIVORS PERCEPTIONS OF MEDICAL CROWDFUNDING	0	medical crowdfunding	medical crowdfunding - patient oriented donations		subject matter	2022	JOURNAL OF CANCER SURVIVORSHIP			0	10.1007/s11764-022-01188-x	CENTER FOR IMPROVING PATIENT AND POPULATION HEALTH, SCHOOL OF NURSING, UNIVERSITY OF MICHIGAN, ANN ARBOR, MI, UNITED STATES, ROGEL CANCER CENTER, UNIVERSITY OF MICHIGAN ANN, ARBOR, MI, UNITED STATES;EXPECT MIRACLES FOUNDATION, BOSTON, MA, UNITED STATES;EXPECT MIRACLES FOUNDATION, BOSTON, MA, UNITED STATES;SCHOOL OF NURSING, UNIVERSITY OF NORTH CAROLINA AT CHAPEL HILL, CHAPEL HILL, NC, UNITED STAT…	PURPOSE: YOUNG ADULTS (YAS) DIAGNOSED WITH CANCER FACE HIGH FINANCIAL BURDEN AT A TIME IN THEIR LIVES WHEN THEY ARE FINANCIALLY VULNERABLE. SOME TURN TO MEDICAL CROWDFUNDING, THAT IS, USING SOCIAL MEDIA AND OTHER MEANS TO RAISE FUNDS OR RESOURCES TO OFFSET MEDICAL AND USUAL LIFE EXPENSES. MAJOR RESEARCH GAPS EXIST REGARDING THE EXPERIENCES OF THOSE WHO PURSUED CROWDFUNDING. THUS, THE STUDY PURPOS…	CANCER SURVIVORS; COST OF ILLNESS; CROWDFUNDING; FINANCIAL BURDEN; HEALTH DISPARITIES; YOUNG ADULT	ADULT; ARTICLE; CANCER DIAGNOSIS; CANCER SURVIVAL; CANCER SURVIVOR; CONTROLLED STUDY; COST OF ILLNESS; FEMALE; FINANCIAL MANAGEMENT; HEALTH CARE COST; HEALTH DISPARITY; HEALTH INSURANCE; HUMAN; HUMAN TISSUE; LAW; MAJOR CLINICAL STUDY; MALE; PERCEPTION; SHAME; STIGMA; THEMATIC ANALYSIS; YOUNG ADULT	MILLER, K.D., FIDLER-BENAOUDIA, M., KEEGAN, T.H., HIPP, H.S., JEMAL, A., SIEGEL, R.L., CANCER STATISTICS FOR ADOLESCENTS AND YOUNG ADULTS, 2020 (2020) CA CANCER J CLIN, 70 (6), PP. 443-459; HEALTH AND ECONOMIC COSTS OF CHRONIC DISEASES INTERNET. NATIONAL CENTER FOR CHRONIC DISEASE PREVENTION AND HEALTH PROMOTION (NCCDPHP, , HTTPS://WWW.CDC.GOV/CHRONICDISEASE/ABOUT/COSTS/INDEX.HTM,2021 CITED 2021 …	GHAZAL, L.V.; CENTER FOR IMPROVING PATIENT AND POPULATION HEALTH, UNITED STATES; EMAIL: GHAZALL@UMICH.EDU	ENGLISH	ARTICLE	ISI	J CANCER SURVIVORSHIP	GHAZAL LV, 2022, J CANCER SURVIVORSHIP	GHAZAL LV, 2022, J CANCER SURVIVORSHIP
40	HOLLER J;HAKAM N;NABAVIZADEH B;SADIGHIAN M;SHIBLEY W;LI K;WEISER L;RIOS N;ENRIQUEZ A;LEAPMAN M;AMEND G;BREYER B	CHARACTERISTICS OF ONLINE CROWDFUNDING CAMPAIGNS FOR UROLOGICAL CANCERS IN THE UNITED STATES	0	medical crowdfunding	medical crowdfunding - patient oriented donations		subject matter	2022	UROLOGY PRACTICE	9	1	0	10.1097/UPJ.0000000000000275	DEPARTMENT OF UROLOGY, UNIVERSITY OF CALIFORNIA SAN FRANCISCO, SAN FRANCISCO, CA, UNITED STATES, HARVARD T.H. CHAN SCHOOL OF PUBLIC HEALTH, BOSTON, MA, UNITED STATES;DEPARTMENT OF UROLOGY, UNIVERSITY OF CALIFORNIA SAN FRANCISCO, SAN FRANCISCO, CA, UNITED STATES;DEPARTMENT OF UROLOGY, UNIVERSITY OF CALIFORNIA SAN FRANCISCO, SAN FRANCISCO, CA, UNITED STATES;DEPARTMENT OF UROLOGY, UNIVERSITY OF CALI…	INTRODUCTION: WE EXAMINED THE CHARACTERISTICS AND FINANCIAL OUTCOMES OF ONLINE CROWDFUNDING CAMPAIGNS FOR PATIENTS WITH MAJOR UROLOGICAL CANCERS IN THE U.S. METHODS: THIS CROSS-SECTIONAL STUDY ANALYZED PUBLICLY AVAILABLE DATA FROM GOFUNDME, THE LARGEST ONLINE MEDICAL CROWDFUNDING SERVICE, VIA AUTOMATED WEB SCRAPING. ONLINE CAMPAIGNS FROM 2010 TO 2018 WITH THE FOLLOWING PRIMARY CANCER TYPES WERE I…	CROWDSOURCING; FUND RAISING; HEALTHCARE DISPARITIES; HEALTHCARE FINANCING; UROLOGIC NEOPLASMS	ARTICLE; BLADDER CANCER; CANCER STAGING; CONTROLLED STUDY; CROSS-SECTIONAL STUDY; CROWDSOURCING; FEMALE; FUNDING; HEALTH CARE DISPARITY; HEALTH CARE FINANCING; HEALTH INSURANCE; HUMAN; KIDNEY CANCER; MAJOR CLINICAL STUDY; MALE; MEDICAL CARE; OUTCOME ASSESSMENT; PROSTATE CANCER; SOCIAL NETWORK; SOCIAL SUPPORT; TESTIS CANCER; UNITED STATES	MARIOTTO, AB, ENEWOLD, L, ZHAO, J, MEDICAL CARE COSTS ASSOCIATED WITH CANCER SURVIVORSHIP IN THE UNITED STATES (2020) CANCER EPIDEMIOL BIOMARKERS PREV, 29, P. 1304; CHAN, RJ, GORDON, LG, TAN, CJ, RELATIONSHIPS BETWEEN FINANCIAL TOXICITY AND SYMPTOM BURDEN IN CANCER SURVIVORS: A SYSTEMATIC REVIEW (2019) J PAIN SYMPTOM MANAGE, 57, P. 646; IMBER, BS, VARGHESE, M, EHDAIE, B, FINANCIAL TOXICITY ASSOCI…	BREYER, B.N.; DEPARTMENT OF UROLOGY, 1001 POTRERO, SUITE 3A, UNITED STATES; EMAIL: BENJAMIN.BREYER@UCSF.EDU	ENGLISH	ARTICLE	ISI	UROL PRACT	HOLLER JT, 2022, UROL PRACT	HOLLER JT, 2022, UROL PRACT
41	SEYB S	RED FLAGS AND RAVE REVIEWS EXPLAINING TOOGOODTOBETRUE CROWDFUNDING CAMPAIGNS	1					2022	BUSINESS HORIZONS	65	1	1	10.1016/j.bushor.2021.10.001	PRICE COLLEGE OF BUSINESS, UNIVERSITY OF OKLAHOMA, 307 WEST BROOKS, NORMAN, OK 73019, UNITED STATES	CROWDFUNDING PLATFORMS ENABLE ENTREPRENEURS TO BRING TO LIFE IDEAS THAT MAY OTHERWISE HAVE REMAINED UNREALIZED. WHEN CROWDFUNDING CAMPAIGNS GO WELL, CAMPAIGNERS ARE ABLE TO FULFILL THEIR VISION, FUNDERS’ ENGAGEMENT IS REWARDED, AND SOCIETY GAINS ACCESS TO A RANGE OF NEW OFFERINGS. BUT SOME RECENT HIGH-PROFILE MEDICAL-TECHNOLOGY CAMPAIGNS HAVE FAILED TO DELIVER THEIR PROMISED REWARDS DESPITE REACH…	CROWDFUNDING; DELIVERY FAILURE; HEALTHCARE; PRODUCT CREATIVITY; USER TRUST		ADVAMED, THE MEDICAL TECHNOLOGY INDUSTRY – AN OVERVIEW: MATERIALS IN SUPPORT OF THE STATE MEDICAL TECHNOLOGY COMPETITIVENESS AGENDA (2013), ADVANCED MEDICAL TECHNOLOGY ASSOCIATION FALLS CHURCH, VA; AGRAWAL, A., CATALINI, C., GOLDFARB, A., SOME SIMPLE ECONOMICS OF CROWDFUNDING (2014) INNOVATION POLICY AND THE ECONOMY, 14 (1), PP. 63-97; AHLERS, G.K., CUMMING, D., GÜNTHER, C., SCHWEIZER, D., SIGNAL…		ENGLISH	ARTICLE	ISI	BUS HORIZ	SEYB SK, 2022, BUS HORIZ	SEYB SK, 2022, BUS HORIZ
42	WU Y;ZHANG X;XIAO Q	APPEAL TO THE HEAD AND HEART THE PERSUASIVE EFFECTS OF MEDICAL CROWDFUNDING CHARITABLE APPEALS ON WILLINGNESS TO DONATE	0	medical crowdfunding	medical crowdfunding - patient oriented donations		subject matter	2022	INFORMATION PROCESSING AND MANAGEMENT	59	1	3	10.1016/j.ipm.2021.102792	ECONOMICS AND MANAGEMENT SCHOOL, WUHAN UNIVERSITY, WUHAN, CHINA;WUHAN TEXTILE UNIVERSITY, WUHAN, CHINA;SCHOOL OF INFORMATION MANAGEMENT, JIANGXI UNIVERSITY OF FINANCE AND ECONOMICS, JIANGXI, CHINA	MEDICAL CROWDFUNDING HELPS LOW-INCOME PATIENTS RAISE MONEY FOR MEDICAL TREATMENT AND HAS GROWN TREMENDOUSLY IN RECENT YEARS. THE MOST APPROPRIATE MESSAGING STRATEGY FOR WRITING CHARITABLE APPEALS TO ATTRACT DONATIONS REMAINS UNCLEAR. THIS STUDY FILLS THIS GAP BY DRAWING ON ARISTOTLE'S THREE MODES OF PERSUASION TO EXPLORE FACTORS AFFECTING WILLINGNESS TO DONATE TO MEDICAL CROWDFUNDING PROJECTS FRO…	ANOVA; ARISTOTLE'S THREE MODES OF PERSUASION; CHARITABLE APPEALS; ECONOMETRIC MODEL; MEDICAL CROWDFUNDING; TEXT ANALYSIS	CROWDSOURCING; ECONOMIC ANALYSIS; INFORMATION ANALYSIS; PATIENT TREATMENT; QUALITY CONTROL; ANALYSE OF VARIANCE; ARISTOTLE THREE MODE OF PERSUASION; CHARITABLE APPEAL; ECONOMETRIC MODELLING; INFORMATION QUALITY; LOW INCOMES; MEDICAL CROWDFUNDING; RELATED WORD; TEXT LENGTH; WILLINGNESS TO DONATE; ANALYSIS OF VARIANCE (ANOVA)	AGRAWAL, A., CATALINI, C., GOLDFARB, A., CROWDFUNDING: GEOGRAPHY, SOCIAL NETWORKS, AND THE TIMING OF INVESTMENT DECISIONS (2015) JOURNAL OF ECONOMICS & MANAGEMENT STRATEGY, 24 (2), PP. 253-274; AHLERS, G.K., CUMMING, D., GÜNTHER, C., SCHWEIZER, D., SIGNALING IN EQUITY CROWDFUNDING (2015) ENTREPRENEURSHIP THEORY AND PRACTICE, 39 (4), PP. 955-980; AIZENMAN, N., (2017), HTTPS://WWW.NPR.ORG/SECTIONS/…	ZHANG, X.; WUHAN TEXTILE UNIVERSITYCHINA; EMAIL: ZHANGXING1981@126.COM	ENGLISH	ARTICLE	ISI	INF PROCESS MANAGE	WU Y, 2022, INF PROCESS MANAGE	WU Y, 2022, INF PROCESS MANAGE
43	LEE S;LEHDONVIRTA V	NEW DIGITAL SAFETY NET OR JUST MORE FRIENDFUNDING INSTITUTIONAL ANALYSIS OF MEDICAL CROWDFUNDING IN THE UNITED STATES	1					2022	INFORMATION COMMUNICATION AND SOCIETY	25	8	6	10.1080/1369118X.2020.1850838	OXFORD INTERNET INSTITUTE, UNIVERSITY OF OXFORD, OXFORD, UNITED KINGDOM;OXFORD INTERNET INSTITUTE, UNIVERSITY OF OXFORD, OXFORD, UNITED KINGDOM	CROWDFUNDING IS BECOMING A POPULAR WAY OF FINANCING HEALTHCARE. SOME COMMENTATORS SUGGEST THAT CROWDFUNDING COULD SERVE AS A NEW INSTITUTION THAT FILLS GAPS IN CONVENTIONAL SAFETY NETS. OTHERS SUGGEST THAT CROWDFUNDING IS SIMPLY ANOTHER WAY OF OBTAINING HELP FROM FAMILY, FRIENDS, AND LOCAL ASSOCIATIONS, AND HAS LITTLE TRANSFORMATIVE POTENTIAL. WE PROVIDE ONE OF THE FIRST QUANTITATIVE ANALYSES OF …	CHARITABLE CROWDFUNDING; DONATION CROWDFUNDING; INSTITUTIONS; MEDICAL CROWDFUNDING; SAFETY NET		ABC NEWS, (2019), HTTPS://WWW.ABC.NET.AU/NEWS/2019-03-26/GOFUNDME-CRACKDOWN-ANTI-VACCINATION-CAMPAIGNS-SOCIAL-MEDIA/10936724, MARCH 26). GOFUNDME BANS ANTI-VAXXERS FIGHT AGAINST VACCINE MISINFORMATION. ABC NEWS (AUSTRALIAN BROADCASTING CORPORATION),. RETRIEVED FROM; ABC NEWS, (2019), HTTPS://WWW.ABC.NET.AU/NEWS/2019-11-17/GOFUNDME-FOLAU-FACTOR-HELPED-MARKO-BUT-NOT-RAAF-VET/11696444, NOVEMBER 17).…	LEE, S.; OXFORD INTERNET INSTITUTE, UNITED KINGDOM; EMAIL: SUMIN.LEE@OII.OX.AC.UK	ENGLISH	ARTICLE	ISI	INF COMMUN SOC	LEE S, 2022, INF COMMUN SOC	LEE S, 2022, INF COMMUN SOC
44	PINXTEN W	CROWD FUNDING FOR ORPHAN DRUGS THE CASE OF BABY PIA	0	medical crowdfunding	medical crowdfunding - patient oriented donations		subject matter	2021	FRONTIERS IN PHARMACOLOGY	12		1	10.3389/fphar.2021.787342	RESEARCH GROUP HEALTHCARE AND ETHICS, FACULTY OF MEDICINE AND LIFE SCIENCES, HASSELT UNIVERSITY, HASSELT, BELGIUM	MEDICAL CROWDFUNDING IS A RELATIVELY NEW STRATEGY TO OBTAIN ACCESS TO ORPHAN DRUGS. THE CASE OF BABY PIA, A BELGIAN GIRL WITH SMA TYPE 1 FOR WHOM IN 2018 MORE THAN $ 2.1 MILLION WAS RAISED TO GET HER TREATED WITH ZOLGENSMA®, ILLUSTRATES WELL THE POTENTIAL POWER OF MEDICAL CROWDFUNDING. BUT APART FROM THE SUCCESS IN RAISING MONEY, THE CASE IS ALSO OF PARTICULAR IMPORTANCE FOR THE ETHICAL ISSUES IT…	CROWD FUNDING; ETHICS; ORPHAN DRUGS; RARE DISEASES; SMA; ZOLGENSMA	NUSINERSEN; ONASEMNOGENE ABEPARVOVEC; ORPHAN DRUG; ARTICLE; BELGIUM; BUDGET; CASE REPORT; CHILD; CLINICAL ARTICLE; DRUG COST; ELECTROMYOGRAPHY; FEMALE; FINANCIAL MANAGEMENT; FUNDING; HEALTH CARE ACCESS; HEALTH EQUITY; HUMAN; MEDICAL CROWDFUNDING; NEWBORN SCREENING; NON PROFIT ORGANIZATION; PALLIATIVE THERAPY; PATIENT REFERRAL; PRIVACY; PUBLIC HEALTH INSURANCE; REIMBURSEMENT; RESPONSIBILITY; SHARE…	BERLINER, L.S., KENWORTHY, N.J., PRODUCING A WORTHY ILLNESS: PERSONAL CROWDFUNDING AMIDST FINANCIAL CRISIS (2017) SOC. SCI. MED, 187, PP. 233-242; (2000), COMMISSION REGULATION (EC) NO 847/2000 OF 27 APRIL 2000 LAYING DOWN THE PROVISIONS FOR IMPLEMENTATION OF THE CRITERIA FOR DESIGNATION OF A MEDICINAL PRODUCT AS AN ORPHAN MEDICINAL PRODUCT AND DEFINITIONS OF THE CONCEPTS ‘SIMILAR MEDICINAL PRODU…	PINXTEN, W.; RESEARCH GROUP HEALTHCARE AND ETHICS, BELGIUM; EMAIL: WIM.PINXTEN@UHASSELT.BE	ENGLISH	ARTICLE	ISI	FRONT PHARMACOL	PINXTEN W, 2021, FRONT PHARMACOL	PINXTEN W, 2021, FRONT PHARMACOL
45	KAMIŃSKI M;BORYS A;NOWAK J;WALKOWIAK J	CROWDFUNDING CAMPAIGNS FOR PAEDIATRIC PATIENTS A CROSSSECTIONAL ANALYSIS OF SUCCESS DETERMINANTS	0	medical crowdfunding	medical crowdfunding - patient oriented donations		subject matter	2021	JOURNAL OF MOTHER AND CHILD	25	3	0	10.34763/jmotherandchild.20212503SI.d-21-00022	DEPARTMENT OF PAEDIATRIC GASTROENTEROLOGY AND METABOLIC DISEASES, POZNAN UNIVERSITY OF MEDICAL SCIENCES, POZNAN, POLAND;DEPARTMENT OF PAEDIATRIC GASTROENTEROLOGY AND METABOLIC DISEASES, POZNAN UNIVERSITY OF MEDICAL SCIENCES, POZNAN, POLAND;DEPARTMENT OF PAEDIATRIC GASTROENTEROLOGY AND METABOLIC DISEASES, POZNAN UNIVERSITY OF MEDICAL SCIENCES, POZNAN, POLAND;DEPARTMENT OF PAEDIATRIC GASTROENTEROLO…	BACKGROUND: WE AIMED TO IDENTIFY FACTORS OF SUCCESS IN MEDICAL CROWDFUNDING CAMPAIGNS ON THE LARGEST POLISH PLATFORM: SIEPOMAGA.PL. MATERIAL AND METHODS: ALL CAMPAIGNS INITIALISED BY PATIENTS IN THE YEARS 2009-2017 WERE INCLUDED. THE DATA COMPRISED CHARACTERISTICS OF THE COLLECTIONS: FINANCIAL TARGET, RAISED SUM, AIM, TYPE OF DISEASE, FACEBOOK SHARES, AGE CATEGORY, AND THE EXACT COLLECTION PERIOD…	CHARITY; COGNITIVE SERVICE; CROWDFUNDING, CHILDREN; FACEBOOK; POLAND	CHILD; CROSS-SECTIONAL STUDY; CROWDSOURCING; FAMILY; FINANCIAL MANAGEMENT; HUMAN; MEDICINE; CHILD; CROSS-SECTIONAL STUDIES; CROWDSOURCING; FAMILY; FUND RAISING; HUMANS; MEDICINE	YOUNG, MJ, SCHEINBERG, E., THE RISE OF CROWDFUNDING FOR MEDICAL CARE: PROMISES AND PERILS (2017) JAMA, 317 (16), PP. 1623-1624; COHEN, AJ, BRODY, H, PATINO, G, NDOYE, M, LIAW, A, BUTLER, C, USE OF AN ONLINE CROWDFUNDING PLATFORM FOR UNMET FINANCIAL OBLIGATIONS IN CANCER CARE (2019) JAMA INTERN MED, 179 (12), P. 171720; SOLECKA, M., POLISH PEOPLE CRITICIZE HEALTHCARE. UNLESS THEY USED IT IN POLISH…	KAMIŃSKI, M.; DEPARTMENT OF PAEDIATRIC GASTROENTEROLOGY AND METABOLIC DISEASES, POLAND; EMAIL: MIKOLAJ.W.KAMINSKI@GMAIL.COM	ENGLISH	ARTICLE	ISI	J MOTHER CHILD	KAMIŃSKI M, 2021, J MOTHER CHILD	KAMIŃSKI M, 2021, J MOTHER CHILD
46	VELAYATI F;AYATOLLAHI H;HEMMAT M;DEHGHAN R	KEY COMPONENTS AND CRITICAL FACTORS FOR DEVELOPING A TELEHEALTH BUSINESS FRAMEWORK A QUALITATIVE STUDY	1					2021	BMC MEDICAL INFORMATICS AND DECISION MAKING	21	1	1	10.1186/s12911-021-01707-3	DEPARTMENT OF HEALTH INFORMATION MANAGEMENT, SCHOOL OF HEALTH MANAGEMENT AND INFORMATION SCIENCES, IRAN UNIVERSITY OF MEDICAL SCIENCES, TEHRAN, IRAN;HEALTH MANAGEMENT AND ECONOMICS RESEARCH CENTER, HEATH MANAGEMENT RESEARCH INSTITUTE, IRAN UNIVERSITY OF MEDICAL SCIENCES, TEHRAN, IRAN;DEPARTMENT OF HEALTH INFORMATION TECHNOLOGY, SAVEH UNIVERSITY OF MEDICAL SCIENCES, SAVEH, IRAN;DEPARTMENT OF HEALT…	BACKGROUND: TELEHEALTH TECHNOLOGY AND RELATED PRODUCTS CAN HELP TO SOLVE THE PROBLEMS ASSOCIATED WITH PROVIDING HEALTH CARE SERVICES AND EQUAL DISTRIBUTION OF RESOURCES. HOWEVER, IN ORDER TO RUN A TELEHEALTH BUSINESS SUCCESSFULLY, KEY COMPONENTS AND CRITICAL FACTORS NEED TO BE TAKEN INTO ACCOUNT. A TELEHEALTH BUSINESS FRAMEWORK CAN PROVIDE A RICH UNDERSTANDING OF THESE COMPONENTS AND FACTORS. THE…	COMMERCE; MEDICAL INFORMATICS; SMALL BUSINESS; TELEMEDICINE	COMMERCIAL PHENOMENA; ENTREPRENEURSHIP; HUMAN; MEDICAL INFORMATICS; QUALITATIVE RESEARCH; TELEMEDICINE; COMMERCE; ENTREPRENEURSHIP; HUMANS; MEDICAL INFORMATICS; QUALITATIVE RESEARCH; TELEMEDICINE	SCOTT, R.E., E-RECORDS IN HEALTH-PRESERVING OUR FUTURE (2007) INT J MED INF, 76 (5-6), PP. 427-431; SUNDIN, P., CALLAN, J., MEHTA, K., WHY DO ENTREPRENEURIAL MHEALTH VENTURES IN THE DEVELOPING WORLD FAIL TO SCALE? (2016) J MED ENG TECHNOL, 40 (7-8), PP. 444-457; GRUSTAM, A.S., VRIJHOEF, H., CORDELLA, A., KOYMANS, R., SEVERENS, J.L., CARE COORDINATION IN A BUSINESS-TO-BUSINESS AND A BUSINESS-TO-CO…	AYATOLLAHI, H.; HEALTH MANAGEMENT AND ECONOMICS RESEARCH CENTER, IRAN; EMAIL: AYATOLLAHI.H@IUMS.AC.IR	ENGLISH	ARTICLE	ISI	BMC MED INFORMATICS DECIS MAK	VELAYATI F, 2021, BMC MED INFORMATICS DECIS MAK	VELAYATI F, 2021, BMC MED INFORMATICS DECIS MAK
47	ALKHAIRY S;CELI L;FENG M;ZIMOLZAK A	AUTHOR CORRECTION ACUTE KIDNEY INJURY DETECTION USING REFINED AND PHYSIOLOGICALFEATURE AUGMENTED URINE OUTPUT SCIENTIFIC REPORTS 2021 11 1 19561 101038S41598021977350	0	medyczne	clinical		subject matter	2021	SCIENTIFIC REPORTS	11	1	1	10.1038/s41598-021-01415-y	MASSACHUSETTS INSTITUTE OF TECHNOLOGY, CAMBRIDGE, MA, UNITED STATES;MASSACHUSETTS INSTITUTE OF TECHNOLOGY, CAMBRIDGE, MA, UNITED STATES, BETH ISRAEL DEACONESS MEDICAL CENTER, BOSTON, MA, UNITED STATES;MASSACHUSETTS INSTITUTE OF TECHNOLOGY, CAMBRIDGE, MA, UNITED STATES, SAW SWEE HOCK SCHOOL OF PUBLIC HEALTH, NATIONAL UNIVERSITY HEALTH SYSTEM, NATIONAL UNIVERSITY OF SINGAPORE, SINGAPORE, SINGAPORE;…	THE FUNDING SECTION IN THE ORIGINAL VERSION OF THIS ARTICLE WAS INCOMPLETE. “THIS STUDY WAS SUPPORTED BY THE NATIONAL INSTITUTE OF BIOMEDICAL IMAGING AND BIOENGINEERING GRANT R01 EB001659. THIS STUDY WAS ALSO PARTIALLY SUPPORTED BY THE NATIONAL UNIVERSITY OF SINGAPORE START-UP GRANT R-608-000-172-133.” NOW READS: “THIS STUDY WAS SUPPORTED BY THE NATIONAL INSTITUTE OF BIOMEDICAL IMAGING AND BIOENG…		ERRATUM		ALKHAIRY, S.; MASSACHUSETTS INSTITUTE OF TECHNOLOGYUNITED STATES; EMAIL: SAHARAK@ALUM.MIT.EDU	ENGLISH	ERRATUM	ISI	SCI REP	ALKHAIRY S, 2021, SCI REP	ALKHAIRY S, 2021, SCI REP
48	VERBAANDERD C;ROOMAN I;HUYS I	EXPLORING NEW USES FOR EXISTING DRUGS INNOVATIVE MECHANISMS TO FUND INDEPENDENT CLINICAL RESEARCH	1					2021	TRIALS	22	1	4	10.1186/s13063-021-05273-x	DEPARTMENT OF PHARMACEUTICAL AND PHARMACOLOGICAL SCIENCES, KU LEUVEN, LEUVEN, BELGIUM, ANTICANCER FUND, STROMBEEK-BEVER, BELGIUM;ANTICANCER FUND, STROMBEEK-BEVER, BELGIUM, ONCOLOGY RESEARCH CENTRE, VRIJE UNIVERSITEIT BRUSSEL, BRUSSELS, BELGIUM;DEPARTMENT OF PHARMACEUTICAL AND PHARMACOLOGICAL SCIENCES, KU LEUVEN, LEUVEN, BELGIUM	BACKGROUND: FINDING NEW THERAPEUTIC USES FOR EXISTING MEDICINES COULD LEAD TO SAFE, AFFORDABLE AND TIMELY NEW TREATMENT OPTIONS FOR PATIENTS WITH HIGH MEDICAL NEEDS. HOWEVER, DUE TO A LACK OF ECONOMIC INCENTIVES, PHARMACEUTICAL DEVELOPERS ARE RARELY INTERESTED TO INVEST IN RESEARCH WITH APPROVED MEDICINES, ESPECIALLY WHEN THEY ARE OUT OF BASIC PATENT OR REGULATORY PROTECTION. CONSEQUENTLY, POTENT…	CLINICAL RESEARCH; CROWDFUNDING; DRUG REPURPOSING; PUBLIC-PRIVATE PARTNERSHIPS; RESEARCH FUNDING; SOCIAL IMPACT BONDS	DRUG; FINANCIAL MANAGEMENT; HUMAN; PUBLIC-PRIVATE PARTNERSHIP; FINANCIAL MANAGEMENT; HUMANS; PHARMACEUTICAL PREPARATIONS; PUBLIC-PRIVATE SECTOR PARTNERSHIPS	ASHBURN, T.T., THOR, K.B., DRUG REPOSITIONING: IDENTIFYING AND DEVELOPING NEW USES FOR EXISTING DRUGS (2004) NAT REV DRUG DISCOV, 3 (8), PP. 673-683; LANGEDIJK, J., MANTEL-TEEUWISSE, A.K., SLIJKERMAN, D.S., SCHUTJENS, M.-H.D.B., DRUG REPOSITIONING AND REPURPOSING: TERMINOLOGY AND DEFINITIONS IN LITERATURE (2015) DRUG DISCOV TODAY, 20 (8), PP. 1027-1034; FEB 3 (2020) AVAILABLE FROM, , HTTP://WWW.A…	VERBAANDERD, C.; ANTICANCER FUNDBELGIUM; EMAIL: CISKA.VERBAANDERD@KULEUVEN.BE	ENGLISH	ARTICLE	ISI	TRIALS	VERBAANDERD C, 2021, TRIALS	VERBAANDERD C, 2021, TRIALS
49	SNYDER J;CROOKS V	IS THERE ROOM FOR PRIVACY IN MEDICAL CROWDFUNDING	0	medical crowdfunding	medical crowdfunding - patient oriented donations		subject matter	2021	JOURNAL OF MEDICAL ETHICS	47	12	3	10.1136/medethics-2020-106676	FACULTY OF HEALTH SCIENCES, SIMON FRASER UNIVERSITY, BURNABY, BC, CANADA;DEPARTMENT OF GEOGRAPHY, SIMON FRASER UNIVERSITY, BURNABY, BC, CANADA	WHEN PEOPLE USE ONLINE PLATFORMS TO SOLICIT FUNDS FROM OTHERS FOR HEALTH-RELATED NEEDS, THEY ARE ENGAGING IN MEDICAL CROWDFUNDING. THIS FORM OF CROWDFUNDING IS GROWING IN POPULARITY, AND ITS VISIBILITY IS INCREASING AS CAMPAIGNS ARE COMMONLY SHARED VIA SOCIAL NETWORKING. A NUMBER OF ETHICAL ISSUES HAVE BEEN RAISED ABOUT MEDICAL CROWDFUNDING, ONE OF WHICH IS THAT IT INTRODUCES A NUMBER OF PRIVACY …	CHILDREN; CONFIDENTIALITY/PRIVACY; ETHICS	ADVOCACY GROUP; ARTICLE; CHILD; CONFIDENTIALITY; ETHICS; FEMALE; FUNDING; HUMAN; MAJOR CLINICAL STUDY; MALE; PRACTICE GUIDELINE; PRIVACY	SOLOMON, R., (2020) GOFUNDME 2019: A YEAR IN GIVING INTERNET, , HTTPS://WWW.GOFUNDME.COM/2019, GOFUNDME, ACCESSED 2 JUL 2020; (2020) MEDICAL FUNDRAISING-START A FREE FUNDRAISER INTERNET, , HTTPS://WWW.GOFUNDME.COM/START/MEDICAL-FUNDRAISING, ACCESSED 2 JUL; POPPER, N., LORENZ, T., (2020) GOFUNDME CONFRONTS CORONAVIRUS DEMAND, , HTTPS://WWW.NYTIMES.COM/2020/03/26/STYLE/GOFUNDMECORONAVIRUS.HTML, THE…	SNYDER, J.; FACULTY OF HEALTH SCIENCES, CANADA; EMAIL: JCS12@SFU.CA	ENGLISH	ARTICLE	ISI	J MED ETHICS	SNYDER J, 2021, J MED ETHICS	SNYDER J, 2021, J MED ETHICS
50	PRANSKY J	DR HOMAYOON KAZEROONI PROFESSOR AT UCBERKELEY PIONEER OF EXOSKELETONS FOUNDER AND CEO OF US BIONICS DBA SUITX FOUNDER EKSO BIONICS	0	wywoad	not accepted forms of documents (errata, summary, interview)		not accepted forms of documents (errata, summary, interview)	2021	INDUSTRIAL ROBOT	48	6	0	10.1108/IR-06-2021-0112	SONOMA COUNTYCA, UNITED STATES	PURPOSE: THE FOLLOWING PAPER IS A “Q&A INTERVIEW” CONDUCTED BY JOANNE PRANSKY OF INDUSTRIAL ROBOT JOURNAL AS A METHOD TO IMPART THE COMBINED TECHNOLOGICAL, BUSINESS AND PERSONAL EXPERIENCE OF A PROMINENT, ROBOTIC INDUSTRY PHD-TURNED INNOVATOR AND ENTREPRENEUR REGARDING HIS PIONEERING EFFORTS. THE PAPER AIMS TO DISCUSS THESE ISSUES. DESIGN/METHODOLOGY/APPROACH: THE INTERVIEWEE IS DR HOMAYOON KAZER…	EXOSKELETONS; MAN MACHINE INTERFACE (MMI); MEDICAL ROBOTS; PROSTHETICS; REHABILITATION ROBOTS; ROBOT DESIGN	AGRICULTURAL ROBOTS; BIOGRAPHIES; BIONICS; BIOPHYSICS; COMMERCE; ENGINEERING EDUCATION; HELIUM; HUMAN ENGINEERING; INDUSTRIAL ROBOTS; INVESTMENTS; LABORATORIES; PATENTS AND INVENTIONS; SOCIAL ROBOTS; DESIGN/METHODOLOGY/APPROACH; ENGINEERING LABORATORIES; LOWER EXTREMITY EXOSKELETONS; MASSACHUSETTS INSTITUTE OF TECHNOLOGY; NEW YORK TIMES MAGAZINE; SPINAL CORD INJURIES (SCI); TECHNOLOGICAL INNOVATI…		PRANSKY, J.; SONOMA COUNTYUNITED STATES; EMAIL: JOANNEPRANSKY@GMAIL.COM	ENGLISH	REVIEW	ISI	IND ROBOT	PRANSKY J, 2021, IND ROBOT	PRANSKY J, 2021, IND ROBOT
51	BHASKARAN S;ERZURUMLU S;RAMACHANDRAN K	SEQUENTIAL PRODUCT DEVELOPMENT AND INTRODUCTION BY CASHCONSTRAINED STARTUPS	1					2021	MANUFACTURING AND SERVICE OPERATIONS MANAGEMENT	23	6	4	10.1287/msom.2020.0895	COX SCHOOL OF BUSINESS, SOUTHERN METHODIST UNIVERSITY, DALLAS, TX 75275, UNITED STATES;TECHNOLOGY, OPERATIONS, AND INFORMATION MANAGEMENT, BABSON COLLEGE, BABSON PARK, MA 02457, UNITED STATES;SCHELLER COLLEGE OF BUSINESS, GEORGIA INSTITUTE OF TECHNOLOGY, ATLANTA, GA 30308, UNITED STATES	PROBLEM DEFINITION: FIRMS DEVELOPING NOVEL AND INNOVATIVE PRODUCTS REGULARLY FACE A CANONICAL PRODUCT DEVELOPMENT AND INTRODUCTION PROBLEM: INTRODUCE A PROVEN AND IMMEDIATELY AVAILABLE PRODUCT OR DELAY PRODUCT INTRODUCTION UNTIL THE SUCCESSFUL DEVELOPMENT OF AN ADVANCED VERSION. ACADEMIC/PRACTICAL RELEVANCE: LIMITED ACCESS TO RESOURCES FOR THE DEVELOPMENT OF AN ADVANCED VERSION ADDS ANOTHER WRINK…	ENTREPRENEURIAL OPERATIONS; NEW PRODUCT DEVELOPMENT; SEQUENTIAL INNOVATION; START-UP	ECONOMIC AND SOCIAL EFFECTS; PROFITABILITY; CANONICAL PRODUCTS; DELAY PRODUCT; ENTREPRENEURIAL OPERATION; ESTABLISHED FIRMS; INNOVATIVE PRODUCT; NEW PRODUCT DEVELOPMENT; PROBLEM DEFINITION; PRODUCT INTRODUCTION; SEQUENTIAL INNOVATIONS; START-UP; PRODUCT DEVELOPMENT	ACS, Z, ARMINGTON, C, (2003) ENDOGENOUS GROWTH AND ENTREPRENEURIAL ACTIVITY IN CITIES, , U.S. BUREAU OF THE CENSUS, CENTER FOR ECONOMIC STUDIES, WASHINGTON, DC; AISHWARYA, V, THESE ARE THE BIGGEST REASONS STARTUPS FAIL (2016) FORTUNE, , HTTPS://FORTUNE.COM/2016/07/20/START-UP-FAILURES-LESSONS/, (JULY 20); ATUAHENE-GIMA, K, KO, A, AN EMPIRICAL INVESTIGATION OF THE EFFECT OF MARKET ORIENTATION AND …		ENGLISH	ARTICLE	ISI	MANUF SERV OPER MANAGE	BHASKARAN S, 2021, MANUF SERV OPER MANAGE	BHASKARAN S, 2021, MANUF SERV OPER MANAGE
52	WILLIAMS D;WALCH S	TRIPLE HELICES PERSPECTIVES ON THE AVAILABILITY OF HUMAN AND FINANCIAL CAPITAL FOR BIOPHARMACEUTICAL INNOVATION IN SELECT CENTRAL EUROPEAN ECOSYSTEMS	1					2021	DRUG DISCOVERY TODAY	26	11	0	10.1016/j.drudis.2021.07.005	DEPARTMENT OF NUTRITION AND HEALTH CARE MANAGEMENT, BEAVER COLLEGE OF HEALTH SCIENCES, APPALACHIAN STATE UNIVERSITY, 1179 STATE FARM ROAD, BOONE, NC 28607, UNITED STATES;DEPARTMENT FOR NONPROFIT, SOCIAL & HEALTH MANAGEMENT, MANAGEMENT CENTER INNSBRUCK, INTERNATIONALE HOCHSCHULE GMBH, UNIVERSITAETSSTRASSE 15A-6020, INNSBRUCK, AUSTRIA	HERE, WE EXAMINE THE PERSPECTIVE OF TRIPLE HELIX ACTORS (I.E., THOSE IN ACADEMIA, GOVERNMENT, AND INDUSTRY) RELATED TO THE AVAILABILITY OF HUMAN AND FINANCIAL CAPITAL IN SELECT CENTRAL EUROPEAN ECOSYSTEMS. THE ACTORS PERCEIVE THE LACK OF VENTURE CAPITAL TO BE THE TOP REASON HINDERING THE DEVELOPMENT OF THE BIOPHARMACEUTICAL INDUSTRY IN THEIR REGION. THE HUMAN CAPITAL AREA WITH THE GREATEST SHORTA…	BIOPHARMACEUTICAL INDUSTRY; ECOSYSTEMS; FINANCIAL CAPITAL; HUMAN CAPITAL; VENTURE CAPITAL	ECOSYSTEM; GOVERNMENT; HUMAN; INFORMATION SCIENCE; REVIEW; TRIPLE HELIX; CLINICAL TRIAL (TOPIC); DRUG INDUSTRY; EUROPE; FINANCIAL MANAGEMENT; GOVERNMENT; UNIVERSITY HOSPITAL; ACADEMIC MEDICAL CENTERS; CAPITAL FINANCING; CLINICAL TRIALS AS TOPIC; DRUG INDUSTRY; EUROPE; GOVERNMENT; HUMANS; INFORMATICS; WORKFORCE	HAMEL, G., PRAHALAD, C.K., COMPETING FOR THE FUTURE (1994) HARV BUS REV, 72, PP. 122-128; PFEFFER, J., SALANCIK, G.R., THE EXTERNAL OF ORGANIZATIONS: A RESOURCE-DEPENDENCE PERSPECTIVE (1978), HARPER & ROW NEW YORK; ADNER, R., FEILER, D., INTERDEPENDENCE, PERCEPTION, AND INVESTMENT CHOICES: AN EXPERIMENTAL APPROACH TO DECISION MAKING IN INNOVATION ECOSYSTEMS (2019) ORG SCI, 30, PP. 109-125; AHUJA,…		ENGLISH	REVIEW	ISI	DRUG DISCOV TODAY	WILLIAMS DR, 2021, DRUG DISCOV TODAY	WILLIAMS DR, 2021, DRUG DISCOV TODAY
53	VASSELL A;CROOKS V;SNYDER J	WHAT WAS LOST MISSING SOUGHT AND HOPED FOR QUALITATIVELY EXPLORING MEDICAL CROWDFUNDING CAMPAIGN NARRATIVES FOR LYME DISEASE	0	medical crowdfunding	medical crowdfunding - patient oriented donations		subject matter	2021	HEALTH (UNITED KINGDOM)	25	6	2	10.1177/1363459320912808	SIMON FRASER UNIVERSITY, CANADA;SIMON FRASER UNIVERSITY, CANADA;SIMON FRASER UNIVERSITY, CANADA	LYME DISEASE REMAINS A CONTESTED ILLNESS IN CANADA, THEREBY MAKING THE DIAGNOSTIC AND TREATMENT JOURNEYS DIFFICULT FOR SOME PEOPLE. ONE OUTCOME OF THIS IS THAT INCREASING NUMBERS OF PEOPLE ARE TURNING TO MEDICAL CROWDFUNDING TO SUPPORT ACCESS TO ALTERNATIVE THERAPIES, NON-LOCAL HEALTH CARE PROVIDERS AND ASSIST WITH MANAGING THE COSTS OF EVERYDAY LIFE. IN THIS ANALYSIS, WE QUALITATIVELY EXPLORE TH…	CONTESTED ILLNESS; ILLNESS NARRATIVE; LYME DISEASE; MEDICAL CROWDFUNDING	CANADA; CROWDSOURCING; HEALTH CARE FINANCING; HUMAN; LYME DISEASE; MEDICAL TOURISM; CANADA; CROWDSOURCING; HEALTHCARE FINANCING; HUMANS; LYME DISEASE; MEDICAL TOURISM	AITAMURTO, T., THE IMPACT OF CROWDFUNDING ON JOURNALISM (2011) JOURNALISM PRACTICE, 5 (4), PP. 429-445; BARCELOS, C., BUDGE, S., INEQUALITIES IN CROWDFUNDING FOR TRANSGENDER HEALTH CARE (2019) TRANSGENDER HEALTH, 4 (1), PP. 81-88; BARCLAY, E., THE SICK TURN TO CROWDFUNDING TO PAY MEDICAL BILLS (2012) NATIONAL PUBLIC RADIO SHOTS BLOG, , HTTP://WWW.NPR.ORG/SECTIONS/HEALTH-SHOTS/2012/10/23/163489063…	CROOKS, V.A.; SIMON FRASER UNIVERSITYCANADA; EMAIL: VALORIE_CROOKS@SFU.CA	ENGLISH	ARTICLE	ISI	HEALTH	VASSELL A, 2021, HEALTH	VASSELL A, 2021, HEALTH
54	FRITZSCHE H;MAHBUB E;BOESE A;FRIEBE M	STATEOFTHEART BIODESIGN BASED INNOVATION ECOSYSTEMS IN EUROPE	1					2021	CURRENT DIRECTIONS IN BIOMEDICAL ENGINEERING	7	2	0	10.1515/cdbme-2021-2059	INKA HEALTHTEC LAB, MEDICAL FACULTY, OTTO-VON-GUERICKE-UNIVERSITY, MAGDEBURG, GERMANY;ETHICAL INNOVATION HUB, INSTITUTE FOR ELECTRICAL ENGINEERING IN MEDICINE, UNIVERSITÄT ZU LÜBECK, LÜBECK, GERMANY;INKA HEALTHTEC LAB, MEDICAL FACULTY, OTTO-VON-GUERICKE-UNIVERSITY, MAGDEBURG, GERMANY;INKA HEALTHTEC LAB, MEDICAL FACULTY, OTTO-VON-GUERICKE-UNIVERSITY, MAGDEBURG, GERMANY	TODAY'S HEALTHCARE CHALLENGES WITH UNMET CLINICAL NEEDS, HIGH REGULATION AND CERTIFICATION STANDARDS, AND INCREASING COSTS DEMAND FASTER INNOVATION AND TECHNICAL TRANSLATION. TO ADDRESS THIS CHALLENGE, STANFORD RELEASED A FELLOWSHIP CALLED BIODESIGN, WHERE NEED-BASED HEALTHCARE INNOVATION IS TAUGHT WITH THE APPROACH IDENTIFY, INVENT AND IMPLEMENT. SINCE THEN, DIFFERENT EUROPEAN INSTITUTIONS HAVE …	ENTREPRENEURSHIP; INNOVATION ECOSYSTEMS; INNOVATION GENERATION; MEDICAL RESEARCH LABORATORY; STANFORD BIODESIGN; START UP; TECHNOLOGY TRANSFER; UNMET CLINICAL NEEDS	BIOMEDICAL ENGINEERING; CLINICAL RESEARCH; ECOSYSTEMS; HEALTH CARE; RESEARCH LABORATORIES; ENTREPRENEURSHIP; INNOVATION ECOSYSTEM; INNOVATION GENERATION; MEDICAL RESEARCH; MEDICAL RESEARCH LABORATORY; STANFORD; STANFORD BIODESIGN; START UP; TEACHING PROGRAMS; UNMET CLINICAL NEED; TECHNOLOGY TRANSFER	FRIEBE, M., EXPONENTIAL TECHNOLOGIES + REVERSE INNOVATION = SOLUTION FOR FUTURE HEALTHCARE ISSUES? WHAT DOES IT MEAN FOR UNIVERSITY EDUCATION AND ENTREPRENEURIAL OPPORTUNITIES? (2017) OPEN J. BUS. MANAG, 5 (3), PP. 458-469; BESSANT, J., MOESLEIN, K., KUNNE, C., (2012) OPENING UP HEALTHCARE INNOVATION: INNOVATION SOLUTIONS FOR A 21ST CENTURY HEALTHCARE SYSTEM, , HTTPS://ORE.EXETER.AC.UK/REPOSITORY…	FRITZSCHE, H.; INKA HEALTHTEC LAB, GERMANY; EMAIL: HOLGER.FRITZSCHE@OVGU.DE	ENGLISH	ARTICLE	ISI	CURR DIR BIOMED ENG	FRITZSCHE H, 2021, CURR DIR BIOMED ENG	FRITZSCHE H, 2021, CURR DIR BIOMED ENG
55	KIKUCHI S;KODAMA K;SENGOKU S	THE SIGNIFICANCE OF ALLIANCE NETWORKS IN RESEARCH AND DEVELOPMENT OF DIGITAL HEALTH PRODUCTS FOR DIABETES OBSERVATIONAL STUDY	1					2021	JMIR DIABETES	6	4	0	10.2196/32446	DEPARTMENT OF INNOVATION SCIENCE, SCHOOL OF ENVIRONMENT AND SOCIETY, TOKYO INSTITUTE OF TECHNOLOGY, TOKYO, JAPAN;GRADUATE SCHOOL OF TECHNOLOGY MANAGEMENT, RITSUMEIKAN UNIVERSITY, IBARAKI, JAPAN;DEPARTMENT OF INNOVATION SCIENCE, SCHOOL OF ENVIRONMENT AND SOCIETY, TOKYO INSTITUTE OF TECHNOLOGY, TOKYO, JAPAN	BACKGROUND: DIGITAL HEALTH HAS BEEN ADVANCING OWING TO TECHNOLOGICAL PROGRESS BY MEANS OF SMART DEVICES AND ARTIFICIALINTELLIGENCE, AMONG OTHER DEVELOPMENTS. IN THE FIELD OF DIABETES ESPECIALLY, THERE ARE MANY ACTIVE USE CASES OF DIGITAL TECHNOLOGYSUPPORTING THE TREATMENT OF DIABETES AND IMPROVING LIFESTYLE. IN THE INNOVATION ECOSYSTEM, NEW ALLIANCE NETWORKS ARE FORMED NOTONLY BY MEDICAL DEVICE C…	ALLIANCE; DIABETES; DIGITAL HEALTH; NETWORK; WEARABLE DEVICE		HTTPS://WWW.FDA.GOV/MEDICAL-DEVICES/DIGITAL-HEALTH, DIGITAL HEALTH CENTER OF EXCELLENCE. ACCESSED 2021-10-04; HTTPS://CDN0.SCRVT.COM/39B415FB07DE4D9656C7B516D8E2D907/1800000004474496/0A61BCFDCA1F/HOOD05162002713103_HBR_DIGITALIZING_HEALTHCARE_SH_SLIM_1800000004474496.PDF, THE POWER OF DIGITALIZING HEALTH CARE. ACCESSED 2021-10-04; FLEMING, GA, PETRIE, JR, BERGENSTAL, RM, HOLL, RW, PETERS, AL, HEI…	KIKUCHI, S.; DEPARTMENT OF INNOVATION SCIENCE, 3-3-6 SHIBAURA, MINATO-KU, JAPAN; EMAIL: SENGOKU.S.AA@M.TITECH.AC.JP	ENGLISH	ARTICLE	ISI	JMIR DIABETES	KIKUCHI S, 2021, JMIR DIABETES	KIKUCHI S, 2021, JMIR DIABETES
56	TÓTH G;NGUYEN J;BENAZZOUZ M;CHAVES M;GRILL A	THE PROMISE OF CROWDFUNDING TO FINANCE RD OF NOVEL DIAGNOSTICS AND THERAPEUTICS FOR INCURABLE DISEASES	1					2021	DRUG DISCOVERY TODAY	26	10	0	10.1016/j.drudis.2021.04.027	UNIVERSITY COLLEGE LONDON, SCHOOL OF PHARMACY, LONDON, UK, UNITED KINGDOM, CANTABIO PHARMACEUTICALS, PALO ALTO, UNITED STATES, TTK-NAP B - DRUG DISCOVERY RESEARCH GROUP – NEURODEGENERATIVE DISEASES, INSTITUTE OF ORGANIC CHEMISTRY, RESEARCH CENTER FOR NATURAL SCIENCES, BUDAPEST, HUNGARY;UNIVERSITY COLLEGE LONDON, SCHOOL OF PHARMACY, LONDON, UK, UNITED KINGDOM;UNIVERSITY COLLEGE LONDON, SCHOOL OF P…	THE LEVEL OF FUNDING AVAILABLE FOR RESEARCH AND DEVELOPMENT (R&D) OF DIAGNOSTICS (D) AND THERAPEUTICS (T) FOR INCURABLE DISEASES VARIES AND IS NOT ASSOCIATED WITH THE EXTENT OF THEIR DISEASE BURDEN. CROWDFUNDING IS A PROMISING WAY TO INCREASE FUNDING FOR R&D OF D&T FOR UNDERFUNDED INCURABLE DISEASES, SUCH AS ALZHEIMER'S AND PARKINSON'S DISEASE, WHICH HAS NOT BEEN EXPLOITED TO ITS FULL CAPACITY. I…	ALZHEIMER'S DISEASE; BIOTECHNOLOGY; CROWDFUNDING; DRUG DEVELOPMENT; DRUG DISCOVERY; EARLY-STAGE BIOTECH; FINANCE; INCURABLE DISEASE; PARKINSON'S DISEASE; R&D; START-UP; UNDERFUNDED DISEASE	ALZHEIMER DISEASE; BIOTECHNOLOGY; CANCER THERAPY; CLINICAL DEVELOPMENT PLAN; DISEASE BURDEN; DRUG INDUSTRY; ECOSYSTEM; EDITORIAL; EXPERIMENTAL THERAPY; FINANCIAL MANAGEMENT; FUNDING; HUMAN; INVESTMENT; MEDICAL RESEARCH; NATIONAL HEALTH ORGANIZATION; PARKINSON DISEASE; PROOF OF CONCEPT; SOCIAL WELFARE; WORLD HEALTH ORGANIZATION; ALZHEIMER DISEASE; CROWDSOURCING; DRUG DEVELOPMENT; ECONOMICS; FINANC…	CUMMINGS, J., NEW APPROACHES TO SYMPTOMATIC TREATMENTS FOR ALZHEIMER'S DISEASE (2021) MOL NEURODEGENER, 16 (1), P. 2; MCFARTHING, K., BUFF, S., RAFALOFF, G., DOMINEY, T., WYSE, R.K., STOTT, S.R.W., PARKINSON'S DISEASE DRUG THERAPIES IN THE CLINICAL TRIAL PIPELINE: 2020 (2020) J PARKINSONS DIS, 10 (3), PP. 757-774; TOTH, G., THE FINANCIAL ECOSYSTEM AVAILABLE TO EARLY-STAGE BIOTECHNOLOGY FIRMS AND …	TÓTH, G.; RESEARCH CENTER FOR NATURAL SCIENCESHUNGARY; EMAIL: TOTH.GERGELY@TTK.HU	ENGLISH	EDITORIAL	ISI	DRUG DISCOV TODAY	TÓTH G, 2021, DRUG DISCOV TODAY	TÓTH G, 2021, DRUG DISCOV TODAY
57	NYONDO T;MSIGWA G;COBOS D;KABADI G;MACHA T;KARUGENDO E;MUGASA J;SEMU G;LEVIRA F;FRUCHTMAN C;MWANZA J;LYATUU I;BRATSCHI M;KUMALIJA C;SETEL P;DE S D	IMPROVING QUALITY OF MEDICAL CERTIFICATION OF CAUSES OF DEATH IN HEALTH FACILITIES IN TANZANIA 20142019	0	public health	public health&hospitals efficency		subject matter	2021	BMC HEALTH SERVICES RESEARCH	21		0	10.1186/s12913-021-06189-7	MINISTRY OF HEALTH, COMMUNITY DEVELOPMENT, GENDER, ELDERLY, AND CHILDREN, DODOMA, TANZANIA;MINISTRY OF HEALTH, COMMUNITY DEVELOPMENT, GENDER, ELDERLY, AND CHILDREN, DODOMA, TANZANIA, BLOOMBERG PHILANTHROPIES DATA FOR HEALTH INITIATIVE, VITAL STRATEGIES, NEW YORK, NY, UNITED STATES;SWISS TROPICAL AND PUBLIC HEALTH INSTITUTE, UNIVERSITY OF BASEL, BASEL, SWITZERLAND;MINISTRY OF HEALTH, COMMUNITY DEV…	BACKGROUND: MONITORING MEDICALLY CERTIFIED CAUSES OF DEATH IS ESSENTIAL TO SHAPE NATIONAL HEALTH POLICIES, TRACK PROGRESS TO SUSTAINABLE DEVELOPMENT GOALS, AND GAUGE RESPONSES TO EPIDEMIC AND PANDEMIC DISEASE. THE COMBINATION OF ELECTRONIC HEALTH INFORMATION SYSTEMS WITH NEW METHODS FOR DATA QUALITY MONITORING CAN FACILITATE QUALITY ASSESSMENTS AND HELP TARGET QUALITY IMPROVEMENT. SINCE 2015, TAN…	CAUSES OF DEATH; CIVIL REGISTRATION AND VITAL STATISTICS; CONTINUING PROFESSIONAL DEVELOPMENT; DATA QUALITY ASSESSMENT; DHIS2; EHEALTH; ICD-10; MEDICAL CERTIFICATION; MORTALITY DATA; START-UP MORTALITY LIST; TANZANIA	CAUSE OF DEATH; CERTIFICATION; EPIDEMIOLOGY; HEALTH CARE FACILITY; HUMAN; MEASUREMENT ACCURACY; TANZANIA; CAUSE OF DEATH; CERTIFICATION; DATA ACCURACY; HEALTH FACILITIES; HUMANS; TANZANIA	(2019) LEVELS AND TRENDS IN CHILD MORTALITY 2019, , UNICEF, NEW YORK;WORLD MORTALITY 2019 DATA. NEW YORK: UN DESA, P. 2019; (2020) INSTITUTE FOR HEALTH METRICS AND EVALUATION. GBD COMPARE VIZ HUB, , HTTPS://VIZHUB.HEALTHDATA.ORG/GBD-COMPARE/, CITED 2020 18/01/2020; AVAILABLE FROM; (2020) NATIONAL POPULATION PROJECTIONS 2018. DODOMA; GOVERNMENT OF TANZANIA; RAMPATIGE, R., HOSPITAL CAUSE-OF-DEATH S…	DE SAVIGNY, D.; SWISS TROPICAL AND PUBLIC HEALTH INSTITUTE, SWITZERLAND; EMAIL: D.DESAVIGNY@SWISSTPH.CH	ENGLISH	ARTICLE	ISI	BMC HEALTH SERV RES	NYONDO T, 2021, BMC HEALTH SERV RES	NYONDO T, 2021, BMC HEALTH SERV RES
58	PAUL S;RIFFAT M;YASIR A;MAHIM M;SHARNALI B;NAHEEN I;RAHMAN A;KULKARNI A	INDUSTRY 40 APPLICATIONS FOR MEDICALHEALTHCARE SERVICES	1					2021	JOURNAL OF SENSOR AND ACTUATOR NETWORKS	10	3	9	10.3390/jsan10030043	GEORGIA INSTITUTE OF TECHNOLOGY, ATLANTA, GA 30332, UNITED STATES;DEPARTMENT OF ELECTRICAL ENGINEERING AND COMPUTER SCIENCE, NORTH SOUTH UNIVERSITY, DHAKA, 1229, BANGLADESH;DEPARTMENT OF ELECTRICAL ENGINEERING AND COMPUTER SCIENCE, NORTH SOUTH UNIVERSITY, DHAKA, 1229, BANGLADESH;DEPARTMENT OF ELECTRICAL ENGINEERING AND COMPUTER SCIENCE, NORTH SOUTH UNIVERSITY, DHAKA, 1229, BANGLADESH;DEPARTMENT O…	AT PRESENT, THE WHOLE WORLD IS TRANSITIONING TO THE FOURTH INDUSTRIAL REVOLUTION, OR INDUSTRY 4.0, REPRESENTING THE TRANSITION TO DIGITAL, FULLY AUTOMATED ENVIRONMENTS, AND CYBER-PHYSICAL SYSTEMS. INDUSTRY 4.0 COMPRISES MANY DIFFERENT TECHNOLOGIES AND INNOVATIONS, WHICH ARE BEING IMPLEMENTED IN MANY DIFFERENT SECTORS. IN THIS REVIEW, WE FOCUS ON THE HEALTHCARE OR MEDICAL DOMAIN, WHERE HEALTHCARE …	ARTIFICIAL INTELLIGENCE; BLOCKCHAIN; CLOUD COMPUTING METHOD; HEALTHCARE 4.0; INDUSTRY 4.0; IOT		PAUL, S., RABBANI, M.S., KUNDU, R.K., ZAMAN, S.M.R., A REVIEW OF SMART TECHNOLOGY (SMART GRID) AND ITS FEATURES PROCEEDINGS OF THE 2014 1ST INTERNATIONAL CONFERENCE ON NON CONVENTIONAL ENERGY (ICONCE 2014), PP. 200-203. , KALYANI, INDIA, 16–17 JANUARY 2014; CROSSREF; SUNNY, M.R., KABIR, M.A., NAHEEN, I.T., AHAD, M.T., RESIDENTIAL ENERGY MANAGEMENT: A MACHINE LEARNING PERSPECTIVE PROCEEDINGS OF TH…	PAUL, S.; GEORGIA INSTITUTE OF TECHNOLOGYUNITED STATES; EMAIL: SHUVA.PAUL@JACKS.SDSTATE.EDU	ENGLISH	REVIEW	ISI	J SENS ACTUATOR NETW	PAUL S, 2021, J SENS ACTUATOR NETW	PAUL S, 2021, J SENS ACTUATOR NETW
59	KENWORTHY N	LIKE A GRINDING STONE HOW CROWDFUNDING PLATFORMS CREATE PERPETUATE AND VALUE HEALTH INEQUITIES	0	medical crowdfunding	medical crowdfunding - patient oriented donations		subject matter	2021	MEDICAL ANTHROPOLOGY QUARTERLY	35	3	1	10.1111/maq.12639	SCHOOL OF NURSING AND HEALTH STUDIES, UNIVERSITY OF WASHINGTON BOTHELL, UNITED STATES	THIS ARTICLE EXPLORES HOW INEQUITIES ARE REPRODUCED BY, AND VALUED WITHIN, THE INCREASINGLY UBIQUITOUS WORLD OF MEDICAL CROWDFUNDING. AS PATIENTS USE PLATFORMS LIKE GOFUNDME TO SOLICIT DONATIONS FOR HEALTH CARE, SUCCESS STORIES INUNDATE SOCIAL MEDIA. BUT MOST CROWDFUNDERS EXPERIENCE STEEP ODDS AND MARGINAL BENEFITS. DRAWING ON THE PROBLEMATIC FIGURE OF THE “BLACK BOX” IN HEALTH DISPARITIES RESEAR…	CHARITY; CROWDFUNDING; DIGITAL TECHNOLOGY; HEALTH INEQUITIES; HEALTH INSURANCE	ADULT; ARTICLE; CONTROLLED STUDY; DIGITAL TECHNOLOGY; DRAWING; ETHNOGRAPHY; GRINDING; HEALTH DISPARITY; HEALTH INSURANCE; HUMAN; INTERVIEW; NARRATIVE; SOCIAL MEDIA; SOCIAL WELFARE; CANADA; ECONOMICS; ETHNOLOGY; HEALTH CARE DISPARITY; HEALTH INSURANCE; MEDICAL ANTHROPOLOGY; SOCIAL MEDIA; UNITED STATES; ANTHROPOLOGY, MEDICAL; CANADA; CHARITIES; HEALTHCARE DISPARITIES; HUMANS; INSURANCE, HEALTH; SOC…	AIROLDI, M., ETHNOGRAPHY AND THE DIGITAL FIELDS OF SOCIAL MEDIA (2018) INTERNATIONAL JOURNAL OF SOCIAL RESEARCH METHODOLOGY, 21, PP. 661-673; N.D. GOFUNDME, , HTTPS://WWW.GOFUNDME.COM/C/QUESTIONS, (ACCESSED SEPTEMBER 20, 2020); BARCELOS, C.A., ‘BYE-BYE BOOBIES’: NORMATIVITY, DESERVINGNESS AND MEDICALISATION IN TRANSGENDER MEDICAL CROWDFUNDING (2019) CULTURE, HEALTH & SEXUALITY, 21 (12), PP. 1394-…	KENWORTHY, N.; SCHOOL OF NURSING AND HEALTH STUDIES, UNITED STATES; EMAIL: NJK8@UW.EDU	ENGLISH	ARTICLE	ISI	MED ANTHROPOL Q	KENWORTHY N, 2021, MED ANTHROPOL Q	KENWORTHY N, 2021, MED ANTHROPOL Q
60	KIMSEYLOVE C;EDWARDS T;INWARDS-BRELAND D	EFFECT OF MEDICAID EXPANSION ON THE CROWDFUNDING BEHAVIOR OF TRANSGENDER ADOLESCENTS	0	medical crowdfunding	medical crowdfunding - patient oriented donations		subject matter	2021	SEXUALITY RESEARCH AND SOCIAL POLICY	18	3	1	10.1007/s13178-020-00481-7	UNIVERSITY OF WASHINGTON, SEATTLE, WA, UNITED STATES;UNIVERSITY OF WASHINGTON, SEATTLE, WA, UNITED STATES;UNIVERSITY OF WASHINGTON, SEATTLE, WA, UNITED STATES	INTRODUCTION: WHILE SOME STATES IN THE USA HAVE INCREASED ACCESS TO MEDICAL TRANSITION THROUGH MANDATING THE SERVICES’ INCLUSION IN THEIR MEDICAID EXPANSION AND TYING IN POLICY MANDATING TRANSITION-RELATED CARE IN PRIVATE INSURANCE PLANS, OTHER STATES HAVE CHOSEN NOT TO. ALONG WITH OTHER FACTORS, THIS UNEVEN EXPANSION HAS ENCOURAGED TRANSGENDER ADOLESCENTS TO TURN TO CROWDFUNDING TO RAISE MONEY F…	CROWDFUNDING; GENDER CONFIRMATION; GENDER SURGERY; HEALTH INSURANCE; MEDICAID; MUTUAL AID; TRANSGENDER; TRANSITION; YOUTH		ARAYA, S., (2018) TRANSGENDER HEALTH: MEDICAL GATEKEEPING; BAILEY, L., ELLIS, S., MCNEIL, J., SUICIDE RISK IN THE UK TRANS POPULATION AND THE ROLE OF GENDER TRANSITIONING IN DECREASING SUICIDAL IDEATION AND SUICIDE ATTEMPT (2014) MENTAL HEALTH REVIEW JOURNAL, 19 (4), PP. 209-220; BARCELOS, C., BYE-BYE BOOBIES: NORMATIVITY AND MEDICALIZATION IN TRANSGENDER MEDICAL CROWDFUNDING (2019) CULTURE, HEAL…	KIMSEYLOVE, C.; UNIVERSITY OF WASHINGTONUNITED STATES; EMAIL: COLLEEN.KIMSEY@GMAIL.COM	ENGLISH	ARTICLE	ISI	SEX RES SOC POLICY	KIMSEYLOVE C, 2021, SEX RES SOC POLICY	KIMSEYLOVE C, 2021, SEX RES SOC POLICY
61	LIU Y;ZHANG S;CHEN M;WU Y;CHEN Z	THE SUSTAINABLE DEVELOPMENT OF FINANCIAL TOPIC DETECTION AND TREND PREDICTION BY DATA MINING	0	finanse	finance&accounting		subject matter	2021	SUSTAINABILITY (SWITZERLAND)	13	14	10	10.3390/su13147585	SCHOOL OF INFORMATION MANAGEMENT, WUHAN UNIVERSITY, WUHAN, 430072, CHINA, CENTER FOR STUDIES OF INFORMATION RESOURCES, WUHAN UNIVERSITY, WUHAN, 430072, CHINA;SCHOOL OF INFORMATION MANAGEMENT, WUHAN UNIVERSITY, WUHAN, 430072, CHINA, CENTER FOR STUDIES OF INFORMATION RESOURCES, WUHAN UNIVERSITY, WUHAN, 430072, CHINA;ACADEMY OF FINANCIAL RESEARCH, SCHOOL OF BUSINESS, WENZHOU UNIVERSITY, WENZHOU, 325…	BLOCKCHAIN TECHNOLOGY IS THE MOST CUTTING-EDGE TECHNOLOGY IN THE FIELD OF FINANCIAL TECHNOLOGY, WHICH HAS ATTRACTED EXTENSIVE ATTENTION FROM GOVERNMENTS, FINANCIAL INSTITUTIONS AND INVESTORS OF VARIOUS COUNTRIES. BLOCKCHAIN AND FINANCE, AS AN INTERDISCIPLINARY, CROSS-TECHNOLOGY AND CROSS-FIELD TOPIC, HAS CERTAIN LIMITATIONS IN BOTH THEORY AND APPLICATION. BASED ON THE BIBLIOMETRICS DATA OF WEB OF…	ARTIFICIAL INTELLIGENCE; BIONIC ALGORITHM; BLOCKCHAIN TECHNOLOGY; FINANCIAL SECTOR; TOPIC DETECTION	BIBLIOGRAPHY; CLUSTER ANALYSIS; COORDINATE; CURRENCY; DATA MINING; DETECTION METHOD; FINANCIAL SYSTEM; INSURANCE SYSTEM; PREDICTION; SUSTAINABILITY; SUSTAINABLE DEVELOPMENT; TREND ANALYSIS	TRELEAVEN, P., BROWN, R.G., YANG, D., BLOCKCHAIN TECHNOLOGY IN FINANCE (2017) COMPUTER, 50, PP. 14-17. , CROSSREF; WORKIE, H., JAIN, K., DISTRIBUTED LEDGER TECHNOLOGY: IMPLICATIONS OF BLOCKCHAIN FOR THE SECURITIES INDUSTRY (2017) J. SECUR. OPER. CUSTODY, 4, PP. 347-355; WANG, H., CHEN, K., XU, D., A MATURITY MODEL FOR BLOCKCHAIN ADOPTION (2016) FINANC. INNOV, 2, P. 12. , CROSSREF; KOSBA, A., MILL…	CHEN, M.; ACADEMY OF FINANCIAL RESEARCH, CHINA; EMAIL: MINCHEN@WZU.EDU.CN WU, Y.; GRADUATE INSTITUTE OF GLOBAL BUSINESS AND STRATEGY, TAIWAN; EMAIL: YCWU@NTNU.EDU.TW	ENGLISH	ARTICLE	ISI	SUSTAINABILITY	LIU Y, 2021, SUSTAINABILITY	LIU Y, 2021, SUSTAINABILITY
62	ROY S;DHANESHWAR S;BHASIN B	DRUG REPURPOSING AN EMERGING TOOL FOR DRUG REUSE RECYCLING AND DISCOVERY	0	medyczne	clinical		subject matter	2021	CURRENT DRUG RESEARCH REVIEWS	13	2	0	10.2174/2589977513666210211163711	AMITY INSTITUTE OF PHARMACY, AMITY UNIVERSITY, UTTAR PRADESH, LUCKNOW CAMPUS, INDIA;AMITY INSTITUTE OF PHARMACY, AMITY UNIVERSITY, UTTAR PRADESH, LUCKNOW CAMPUS, INDIA;POONA COLLEGE OF PHARMACY, BHARATI VIDYAPEETH UNIVERSITY, PUNE, INDIA	DRUG REPOSITIONING OR REPURPOSING IS A REVOLUTIONARY BREAKTHROUGH IN DRUG DEVELOPMENT THAT FOCUSES ON REDISCOVERING NEW USES FOR OLD THERAPEUTIC AGENTS. DRUG REPOSITIONING CAN BE DEFINED MORE PRECISELY AS THE PROCESS OF EXPLORING NEW INDICATIONS FOR AN ALREADY APPROVED DRUG WHILE DRUG REPURPOSING INCLUDES OVERALL RE-DEVELOPMENT APPROACHES GROUNDED IN THE IDENTICAL CHEMICAL STRUCTURE OF THE ACTIVE…	DRUG REPOSITIONING; DRUG REPROFILING; DRUG RESCUE; DRUG TARGET; POLYPHARMACOLOGY; RETARGETING; SEROLOGICAL BIOMARKERS; THERAPEUTIC SWITCHING	BIOLOGICAL MARKER; CHLOROQUINE; DICLOFENAC; LIRAGLUTIDE; METFORMIN; MINOCYCLINE; NIFUROXAZIDE; NINTEDANIB; PENFLURIDOL; PIOGLITAZONE; PREGABALIN; PROMETHAZINE; RAMUCIRUMAB; REMDESIVIR; RITONAVIR; SUNITINIB; TAMOXIFEN; TEGASEROD; TERAZOSIN; TOCILIZUMAB; USTEKINUMAB; VERAPAMIL; DRUG; ACQUIRED IMMUNE DEFICIENCY SYNDROME; ACUTE LYMPHOBLASTIC LEUKEMIA; ALZHEIMER DISEASE; BIOINFORMATICS; CHRONIC OBSTRU…	DEOTARSE, PP, JAIN, A, BAILE, MB., DRUG REPOSITIONING: A REVIEW (2015) INT J PHARMA RES REV, 4, PP. 51-58; ASHBURN, TT, THOR, KB., DRUG REPOSITIONING: IDENTIFYING AND DEVELOPING NEW USES FOR EXISTING DRUGS (2004) NAT REV DRUG DISCOV, 3 (8), PP. 673-683. , HTTP://DX.DOI.ORG/10.1038/NRD1468, PMID: 15286734; NAPOLITANO, F, ZHAO, Y, MOREIRA, VM, DRUG REPOSITIONING: A MACHINE-LEARNING APPROACH THROUGH…	DHANESHWAR, S.; AMITY INSTITUTE OF PHARMACY, UTTAR PRADESH, LUCKNOW CAMPUS, INDIA; EMAIL: SDHANESHWAR1@LKO.AMITY.EDU	ENGLISH	REVIEW	ISI	CURR DRUG RES REV	ROY S, 2021, CURR DRUG RES REV	ROY S, 2021, CURR DRUG RES REV
63	JAYAKUMAR T;THOMAS J;BHIMANI D	HOW TO SET A HEART TRANSPLANTATION UNIT IN INDIA A NARRATIVE REVIEW	0	medyczne	clinical		subject matter	2021	INDIAN JOURNAL OF TRANSPLANTATION	15	3	0	10.4103/ijot.ijot_150_20	DEPARTMENT OF CARDIOTHORACIC AND VASCULAR SURGERY, GOVERNMENT MEDICAL COLLEGE, KERALA, KOTTAYAM, INDIA;DEPARTMENT OF CARDIOTHORACIC AND VASCULAR SURGERY, GOVERNMENT MEDICAL COLLEGE, KERALA, KOTTAYAM, INDIA;DEPARTMENT OF CARDIOTHORACIC AND VASCULAR SURGERY, GOVERNMENT MEDICAL COLLEGE, KERALA, KOTTAYAM, INDIA	CARDIOVASCULAR DISEASES (CVDS) HAVE BECOME THE LEADING CAUSE OF MORTALITY IN INDIA. THIS EPIDEMIOLOGICAL TRANSITION IS LARGELY BECAUSE OF THE INCREASE IN THE PREVALENCE OF CVDS AND CVD RISK FACTORS IN INDIA. IN 2016, THE ESTIMATED PREVALENCE OF CVDS IN INDIA WAS ESTIMATED TO BE 54.5 MILLION. HEART FAILURE (HF) IS A MAJOR HEALTH PROBLEM IN INDIA WITH A POSTADMISSION MORTALITY OF 20%-30%. HEART TRA…	HEART FAILURE; HEART TRANSPLANTATION; START-UP OF HEART TRANSPLANT UNIT IN INDIA; SURGICAL MANAGEMENT OF HEART FAILURE	ANESTHESIST; CARDIOLOGIST; DIETITIAN; FOLLOW UP; GRAFT HARVESTING; HEART TRANSPLANTATION; HUMAN; INDIA; LEGAL ASPECT; NURSING STAFF; PERFUSIONIST; PHYSIOTHERAPIST; POSTOPERATIVE CARE; PRACTICE GUIDELINE; REVIEW; SURGEON	JONES, DS, SIVARAMAKRISHNAN, K., TRANSPLANT BUCCANEERS: P.K. SEN AND INDIA'S FIRST HEART TRANSPLANT, FEBRUARY 1968 (2018) J HIST MED ALLIED SCI, 73, PP. 303-332; SEN, PK, PARULKAR, GB, PANDAY, SR, KINARE, SG., HOMOLOGOUS CANINE HEART TRANSPLANTATION: A PRELIMINARY REPORT OF 100 EXPERIMENTS (1965) INDIAN J MED RES, 53, PP. 674-684; VENUGOPAL, P., THE FIRST SUCCESSFUL HEART TRANSPLANT IN INDIA (199…	BHIMANI, D.; DEPARTMENT OF CARDIOTHORACIC AND VASCULAR SURGERY, KERALA, INDIA; EMAIL: DHAVALBHIMANI91@YAHOO.COM	ENGLISH	REVIEW	ISI	INDIAN J TRANSPLANT	JAYAKUMAR T, 2021, INDIAN J TRANSPLANT	JAYAKUMAR T, 2021, INDIAN J TRANSPLANT
64	HU Y;WANG J;NICHOLAS S;MAITLAND E	THE SHARING ECONOMY IN CHINAS AGING INDUSTRY APPLICATIONS CHALLENGES AND RECOMMENDATIONS	0	public health	public health&hospitals efficency		subject matter	2021	JOURNAL OF MEDICAL INTERNET RESEARCH	23	7	1	10.2196/27758	DONG FURENG INSTITUTE OF ECONOMIC AND SOCIAL DEVELOPMENT, WUHAN UNIVERSITY, WUHAN, CHINA;DONG FURENG INSTITUTE OF ECONOMIC AND SOCIAL DEVELOPMENT, WUHAN UNIVERSITY, WUHAN, CHINA, CENTER FOR HEALTH ECONOMICS AND MANAGEMENT, ECONOMICS AND MANAGEMENT SCHOOL, WUHAN UNIVERSITY, WUHAN, CHINA;AUSTRALIAN NATIONAL INSTITUTE OF MANAGEMENT AND COMMERCE, SYDNEY, AUSTRALIA, NEWCASTLE BUSINESS SCHOOL, UNIVERSI…	BACKGROUND: ALL AGING SOCIETIES FACE THE CHALLENGE OF ALLOCATING LIMITED RESOURCES FOR THE HIGHEST VALUE OF USE. THE SHARING ECONOMY PROVIDES ONE METHOD TO ADDRESS THE IMBALANCE BETWEEN THE DEMAND AND SUPPLY OF HEALTH SERVICES TO THE OLDER ADULT POPULATION. WITH A SUBSTANTIAL AGING POPULATION, CHINA'S PRACTICES IN THE SHARING AGING INDUSTRY MAY SET EXAMPLES FOR OTHER "GETTING OLD BEFORE GETTING R…	AGING; AGING INDUSTRY; CHINA; EAST ASIA; HEALTH SERVICES; OLDER ADULT POPULATION; OLDER ADULTS; SHARING; SHARING ECONOMY; SHARING MODEL	AGING; ARTICLE; CAPITAL; CHINA; COMMUNITY; ECONOMIC ASPECT; EMOTION; GOVERNMENT; HEALTH CARE FACILITY; HEALTH CARE QUALITY; HOUSING; HUMAN; INFORMATION DISSEMINATION; MISINFORMATION; NURSE; NURSING ASSISTANT; PENSIONER; PHYSICIAN; TECHNOLOGY; AGED; INDUSTRY; AGED; AGING; CHINA; HUMANS; INDUSTRY; TECHNOLOGY	NATIONAL BUREAU OF STATISTICS, , HTTPS://DATA.STATS.GOV.CN/EASYQUERY.HTM?CN=C01, NATIONAL ANNUAL DATA. ACCESSED 2021-06-24; CHINA SOCIAL DAILY, , HTTP://WWW.MCA.GOV.CN/ARTICLE/XW/MTBD/202010/20201000030017.SHTML, THE MINISTRY OF CIVIL AFFAIRS HELD A REGULAR PRESS CONFERENCE IN THE FOURTH QUARTER OF 2020. ACCESSED 2021-06-24; THE WORLD BANK, , HTTPS://DATA.WORLDBANK.ORG/INDICATOR/NY.GDP.PCAP.CD, G…	WANG, J.; DONG FURENG INSTITUTE OF ECONOMIC AND SOCIAL DEVELOPMENT, 299 BAYI ROAD, WUCHANG DISTRICT, CHINA; EMAIL: WANGJIAN993@WHU.EDU.CN	ENGLISH	ARTICLE	ISI	J MED INTERNET RES	HU Y, 2021, J MED INTERNET RES	HU Y, 2021, J MED INTERNET RES
65	THOMAS H;LEE A;NABAVIZADEH B;NAMIRI N;HAKAM N;MARTIN-TUITE P;RIOS N;ENRIQUEZ A;MMONU N;COHEN A;BREYER B	CHARACTERIZING ONLINE CROWDFUNDING CAMPAIGNS FOR PATIENTS WITH KIDNEY CANCER	0	medical crowdfunding	medical crowdfunding - patient oriented donations		subject matter	2021	CANCER MEDICINE	10	13	4	10.1002/cam4.3974	UNIVERSITY OF EDINBURGH SCHOOL OF MEDICINE, EDINBURGH, UNITED KINGDOM, DEPARTMENT OF UROLOGY, UNIVERSITY OF CALIFORNIA-SAN FRANCISCO, SAN FRANCISCO, CA, UNITED STATES;DEPARTMENT OF UROLOGY, UNIVERSITY OF CALIFORNIA-SAN FRANCISCO, SAN FRANCISCO, CA, UNITED STATES;DEPARTMENT OF UROLOGY, UNIVERSITY OF CALIFORNIA-SAN FRANCISCO, SAN FRANCISCO, CA, UNITED STATES;DEPARTMENT OF UROLOGY, UNIVERSITY OF CAL…	BACKGROUND: CANCER PATIENTS INCUR HIGH CARE COSTS; HOWEVER, THERE IS A PAUCITY OF LITERATURE CHARACTERIZING UNMET FINANCIAL OBLIGATIONS FOR PATIENTS WITH UROLOGIC CANCERS. KIDNEY CANCER PATIENTS ARE PARTICULARLY BURDENED BY COSTS ASSOCIATED WITH NOVEL SYSTEMIC TREATMENTS. THIS STUDY AIMED TO ASCERTAIN THE CHARACTERISTICS OF GOFUNDME® CROWDFUNDING CAMPAIGNS FOR PATIENTS WITH KIDNEY CANCER, IN ORDE…	CROWDFUNDING; FUNDRAISING; GOFUNDME; INSURANCE; KIDNEY NEOPLASM	ANTINEOPLASTIC AGENT; ADULT; AGE; ARTICLE; BONE MARROW TRANSPLANTATION; CANCER IMMUNOTHERAPY; CANCER RADIOTHERAPY; CHILD; CONTENT ANALYSIS; CROSS-SECTIONAL STUDY; CROWDFUNDING; FEMALE; FINANCIAL STRESS; FUNDING; HEALTH CARE COST; HEALTH CARE FINANCING; HEALTH INSURANCE; HOSPITAL COST; HUMAN; KIDNEY CANCER; KIDNEY SURGERY; MAJOR CLINICAL STUDY; MALE; MORALITY; NARRATIVE; ONLINE SYSTEM; PEDIATRIC P…	GERBER, E., CHURCHILL, E.F., MULLER, M., CROWDFUNDING: AN EMERGING FIELD OF RESEARCH (2014) CONF HUM FACTORS COMPUT SYST-PROC, PP. 1093-1098. , HTTPS://DOI.ORG/10.1145/2559206.2579406; YOUNG, M.J., SCHEINBERG, E., THE RISE OF CROWDFUNDING FOR MEDICAL CARE PROMISES AND PERILS (2017) JAMA, 317 (16), PP. 1623-1624. , HTTPS://DOI.ORG/10.1001/JAMA.2017.3078; (2019) NORC AMERISPEAK OMNIBUS SURVEY: MILL…	BREYER, B.N.; DEPARTMENT OF UROLOGY, UNITED STATES; EMAIL: ANTHONY.ENRIQUEZ2@UCSF.EDU	ENGLISH	ARTICLE	ISI	CANCER MED	THOMAS HS, 2021, CANCER MED	THOMAS HS, 2021, CANCER MED
66	BENAZZOUZ S;MALKINSON J;TÓTH G	CURRENT TRENDS IN AND FUTURE POTENTIAL OF CROWDFUNDING TO FINANCE RD OF TREATMENTS FOR NEGLECTED TROPICAL DISEASES	1					2021	DRUG DISCOVERY TODAY	26	7	2	10.1016/j.drudis.2021.02.021	UCL SCHOOL OF PHARMACY, UNIVERSITY COLLEGE LONDON, 29-39 BRUNSWICK SQUARE, BLOOMSBURY, LONDON, UK WC1N 1AX, UNITED KINGDOM, UNIVERSITY OF ALGIERS 1, 2 DIDOUCHE MOURAD STREET, ALGIERS, 16000, ALGERIA, PASTEUR INSTITUTE OF ALGERIA, PETIT STAOUELI STREET, DELY IBRAHIM, ALGIERS, 16320, ALGERIA;UCL SCHOOL OF PHARMACY, UNIVERSITY COLLEGE LONDON, 29-39 BRUNSWICK SQUARE, BLOOMSBURY, LONDON, UK WC1N 1AX, …	A SERIOUS LACK OF FUNDING EXISTS FOR THE RESEARCH AND DEVELOPMENT (R&D) OF THERAPEUTICS, DIAGNOSTICS, AND PREVENTIVE MEASURES FOR NEGLECTED TROPICAL DISEASES (NTDS). HENCE, CROWDFUNDING TO FINANCE R&D FOR NTDS HAS HIGH IMPORTANCE, BECAUSE IT IS A NEW AND ALTERNATE SOURCE OF CAPITAL. THIS STUDY EXPLORES CURRENT TRENDS OF CROWDFUNDING FOR R&D FOR NTDS. OUR STUDY SHOWED THAT, ALTHOUGH THE NUMBER OF …		CROWDFUNDING; FINANCE; FUNDING; HUMAN; IDENTITY; INFORMATION PROCESSING; MEDICAL RESEARCH; NEGLECTED DISEASE; PEER REVIEW; PRODUCT DEVELOPMENT; REWARD; SHORT SURVEY; THERAPEUTIC RESEARCH; TREND STUDY; TROPICAL DISEASE; TRUST; VIDEORECORDING; CROWDSOURCING; ECONOMICS; FINANCIAL MANAGEMENT; MEDICAL RESEARCH; NEGLECTED DISEASE; TROPICAL MEDICINE; BIOMEDICAL RESEARCH; CROWDSOURCING; FUND RAISING; NEG…	TORREELE, E., A NEEDS-BASED PHARMACEUTICAL R&D AGENDA FOR NEGLECTED DISEASES (2004), WHO; CHAPMAN, N., NEGLECTED DISEASE RESEARCH AND DEVELOPMENT: UNEVEN PROGRESS (2020), POLICY CURES RESEARCH; MIKULIC, M., TOTAL GLOBAL SPENDING ON PHARMACEUTICAL RESEARCH AND DEVELOPMENT FROM 2012 TO 2026 (2020), STATISTA; MESTRE-FERRANDIZ, J., THE R&D COST OF A NEW MEDICINE (2012), OFFICE OF HEALTH ECONOMICS; WH…	TÓTH, G.; UCL SCHOOL OF PHARMACY, 29-39 BRUNSWICK SQUARE, BLOOMSBURY, UNITED KINGDOM; EMAIL: TOTH.GERGELY@TTK.HU	ENGLISH	SHORT SURVEY	ISI	DRUG DISCOV TODAY	BENAZZOUZ SM, 2021, DRUG DISCOV TODAY	BENAZZOUZ SM, 2021, DRUG DISCOV TODAY
67	JOSEPH M T;II ;LI K;NG A;TON-NU T;OWENS J	EXPLORING PATIENTREPORTED COSTS RELATED TO HEPATITIS C ON THE MEDICAL CROWDFUNDING PAGE GOFUNDME	0	medical crowdfunding	medical crowdfunding - patient oriented donations		subject matter	2021	PHARMACOECONOMICS - OPEN	5	2	3	10.1007/s41669-020-00232-9	II, DEPARTMENT OF PHARMACEUTICAL HEALTH SERVICES RESEARCH, UNIVERSITY OF MARYLAND SCHOOL OF PHARMACY, 220 ARCH STREET, 12TH FLOOR, ROOM 224, BALTIMORE, MD 21201, UNITED STATES;UNIVERSITY OF MARYLAND SCHOOL OF PHARMACY, BALTIMORE, MD, UNITED STATES;UNIVERSITY OF MARYLAND SCHOOL OF PHARMACY, BALTIMORE, MD, UNITED STATES;UNIVERSITY OF MARYLAND SCHOOL OF PHARMACY, BALTIMORE, MD, UNITED STATES;UNIVERS…	BACKGROUND: SUCCESSFUL MEDICAL CROWDFUNDING CAMPAIGNS MAY ALLEVIATE OR EVEN ELIMINATE THE FINANCIAL BURDEN OF EXPENSIVE, CUMULATIVE MEDICAL BILLS. GOFUNDME® CROWDFUNDING PAGES FOR HEPATITIS C VIRUS (HCV) PATIENTS WERE REVIEWED AND ANALYZED TO BETTER UNDERSTAND THE CHARACTERISTICS THAT CONTRIBUTE TO A SUCCESSFUL FUNDRAISING CAMPAIGN IN A DISEASE OFTEN ASSOCIATED WITH PATIENTS WITH A LOWER SOCIAL S…		ARTICLE; BLOOD TRANSFUSION; CROSS-SECTIONAL STUDY; FUNDING; HEALTH CARE COST; HEPATITIS C; HEPATITIS C VIRUS; HUMAN; MAJOR CLINICAL STUDY; OCCUPATIONAL EXPOSURE; ORGAN TRANSPLANTATION; PATIENT-REPORTED OUTCOME; PILOT STUDY; SOCIAL STATUS; STIGMA	(2020) GOFUNDME. ABOUT GOFUNDME, , HTTPS://WWW.GOFUNDME.COM/C/ABOUT-US; (2020) ABOUT US, , HTTPS://WWW.INDIEGOGO.COM/ABOUT/OUR-STORY; (2020) KICKSTARTER, , HTTPS://WWW.KICKSTARTER.COM/ABOUT?REF=GLOBAL-FOOTER, ABOUT US; YOUNG, M.J., SCHEINBERG, E., THE RISE OF CROWDFUNDING FORMEDICAL CARE PROMISES AND PERILS (2017) JAMA, 317 (16), PP. 1623-1624; SHARED, S.A., (2016) COLLABORATIVE AND ON DEMAND: TH…	JOSEPH MATTINGLY, T.; DEPARTMENT OF PHARMACEUTICAL HEALTH SERVICES RESEARCH, 220 ARCH STREET, 12TH FLOOR, ROOM 224, UNITED STATES; EMAIL: JMATTINGLY@RX.UMARYLAND.EDU	ENGLISH	ARTICLE	ISI	PHARMACOECON OPEN	JOSEPH MATTINGLY T, 2021, PHARMACOECON OPEN	JOSEPH MATTINGLY T, 2021, PHARMACOECON OPEN
68	ZHANG F;XUE B;LI Y;LI H;LIU Q	EFFECT OF TEXTUAL FEATURES ON THE SUCCESS OF MEDICAL CROWDFUNDING MODEL DEVELOPMENT AND ECONOMETRIC ANALYSIS FROM THE TENCENT CHARITY PLATFORM	0	medical crowdfunding	medical crowdfunding - patient oriented donations		subject matter	2021	JOURNAL OF MEDICAL INTERNET RESEARCH	23	6	4	10.2196/22395	SCHOOL OF INFORMATION MANAGEMENT, JIANGXI UNIVERSITY OF FINANCE AND ECONOMICS, NANCHANG, JIANGXI, CHINA;SCHOOL OF INFORMATION MANAGEMENT, JIANGXI UNIVERSITY OF FINANCE AND ECONOMICS, NANCHANG, JIANGXI, CHINA;SCHOOL OF MANAGEMENT, ZHEJIANG UNIVERSITY OF TECHNOLOGY, HANGZHOU, ZHEJIANG, CHINA;SCHOOL OF INFORMATION MANAGEMENT, JIANGXI UNIVERSITY OF FINANCE AND ECONOMICS, NANCHANG, JIANGXI, CHINA;3SCH…	BACKGROUND: MEDICAL CROWDFUNDING UTILIZES THE INTERNET TO RAISE MEDICAL FUNDS. MEDICAL CROWDFUNDING HAS DEVELOPED RAPIDLY WORLDWIDE; HOWEVER, MOST MEDICAL CROWDFUNDING PROJECTS FAIL TO RAISE THE TARGETED FUNDS. THEREFORE, A VERY IMPORTANT RESEARCH PROBLEM THAT HAS NOT RECEIVED SUFFICIENT ATTENTION FROM THE EXISTING LITERATURE IS IDENTIFYING WHICH FACTORS AFFECT THE SUCCESS OF MEDICAL CROWDFUNDING…	FUNDRAISING SUCCESS; MEDICAL CROWDFUNDING; PROJECT DETAILS; PROJECT TITLE; TEXTUAL FEATURES; THEORY OF PERSUASION	ADULT; AGE; ARTICLE; CHILD; CHINA; CIVIL SERVANT; ECONOMETRIC MODEL; EMOTION; FEMALE; FUNDING; HUMAN; MALE; MEDICAL CROWDFUNDING; MONEY; NARRATIVE; PERSUASIVE COMMUNICATION; SEX DIFFERENCE; SOCIAL WELFARE; STUDENT; THEORY; WORKER; CROWDSOURCING; FINANCIAL MANAGEMENT; KNOWLEDGE; REGRESSION ANALYSIS; CHARITIES; CHILD; CROWDSOURCING; FUND RAISING; HUMANS; KNOWLEDGE; REGRESSION ANALYSIS	(2019) GLOBAL HEALTH CARE OUTLOOK: SHAPING THE FUTURE, , HTTPS://WWW2.DELOITTE.COM/CONTENT/DAM/DELOITTE/GLOBAL/DOCUMENTS/LIFE-SCIENCES-HEALTH-CARE/GX-LSHC-HC-OUTLOOK-2019.PDF, DELOITTE. ACCESSED 2020-06-20; (2018) MONITORING HEALTH FOR THE SDGS, , HTTPS://WWW.WHO.INT/DATA/GHO/PUBLICATIONS/WORLD-HEALTH-STATISTICS, WORLD HEALTH STATISTICS 2018: WORLD HEALTH ORGANIZATION. ACCESSED 2019-03-20; STATIS…	LIU, Q.; SCHOOL OF MANAGEMENT, 58 RENMIN AVENUE HAIKOU, CHINA; EMAIL: QH_LIU@163.COM	ENGLISH	ARTICLE	ISI	J MED INTERNET RES	ZHANG F, 2021, J MED INTERNET RES	ZHANG F, 2021, J MED INTERNET RES
69	POGUE B;ZHANG R;GLADSTONE D	A ROADMAP FOR RESEARCH IN MEDICAL PHYSICS VIA ACADEMIC MEDICAL CENTERS THE DIVERT MODEL	0	medyczne	clinical		subject matter	2021	MEDICAL PHYSICS	48	6	1	10.1002/mp.14849	THAYER SCHOOL OF ENGINEERING AT DARTMOUTH, GEISEL SCHOOL OF MEDICINE AT DARTMOUTH, NORRIS COTTON CANCER CENTER, DARTMOUTH-HITCHCOCK MEDICAL CENTER, LEBANON, NH, UNITED STATES;THAYER SCHOOL OF ENGINEERING AT DARTMOUTH, GEISEL SCHOOL OF MEDICINE AT DARTMOUTH, NORRIS COTTON CANCER CENTER, DARTMOUTH-HITCHCOCK MEDICAL CENTER, LEBANON, NH, UNITED STATES;THAYER SCHOOL OF ENGINEERING AT DARTMOUTH, GEISEL…	THE FIELD OF MEDICAL PHYSICS HAS STRUGGLED WITH THE ROLE OF RESEARCH IN RECENT YEARS, AS PROFESSIONAL INTERESTS HAVE DOMINATED ITS GROWTH TOWARD CLINICAL SERVICE. THIS ARTICLE FOCUSES ON THE SUBSET OF MEDICAL PHYSICS PROGRAMS WITHIN ACADEMIC MEDICAL CENTERS AND HOW A REFOCUSED ACADEMIC MISSION WITHIN THESE CENTERS SHOULD DRIVE AND SUPPORT DISCOVERY AND INVENTION WITH VENTURES AND ENGINEERING FOR …	DIAGNOSTIC; IMAGING; INVENTION; LINAC; SCHOLARSHIP; THERAPEUTIC	BIOMEDICAL ENGINEERING; BIOPHYSICS; CLINICAL RESEARCH; DATA SCIENCE; DIGITAL STORAGE; ECONOMICS; ENGINEERING EDUCATION; HOSPITALS; INVESTMENTS; MANNED SPACE FLIGHT; MEDICAL PHYSICS; ONCOLOGY; PATENTS AND INVENTIONS; PLANT STARTUP; PROGRAM TRANSLATORS; RADIATION; RADIOLOGY; RADIOTHERAPY; ACADEMIC MEDICAL CENTERS; FINANCIAL SUPPORT; INSTITUTIONAL INVESTMENTS; RADIATION ONCOLOGY; RESEARCH OPERATIONS…	ORTON, C.G., GIGER, M.L., A BRIEF HISTORY OF THE AAPM: CELEBRATING 60 YEARS OF CONTRIBUTIONS TO MEDICAL PHYSICS PRACTICE AND SCIENCE (2018) MED PHYS, 45, PP. 497-501; BORTFELD, T., JERAJ, R., THE PHYSICAL BASIS AND FUTURE OF RADIATION THERAPY (2011) BR J RADIOL, 84, PP. 485-498; WHELAN, B., MOROS, E.G., FAHRIG, R., DEVELOPMENT AND TESTING OF A DATABASE OF NIH RESEARCH FUNDING OF AAPM MEMBERS: A R…	POGUE, B.W.; THAYER SCHOOL OF ENGINEERING AT DARTMOUTH, UNITED STATES; EMAIL: BRIAN.W.POGUE@DARTMOUTH.EDU	ENGLISH	ARTICLE	ISI	MED PHYS	POGUE BW, 2021, MED PHYS	POGUE BW, 2021, MED PHYS
70	KIKUCHI S;KADAMA K;SENGOKU S	CHARACTERISTICS AND CLASSIFICATION OF TECHNOLOGY SECTOR COMPANIES IN DIGITAL HEALTH FOR DIABETES	1					2021	SUSTAINABILITY (SWITZERLAND)	13	9	2	10.3390/su13094839	DEPARTMENT OF INNOVATION SCIENCE, SCHOOL OF ENVIRONMENT AND SOCIETY, TOKYO INSTITUTE OF TECHNOLOGY, TOKYO, 108-0023, JAPAN;GRADUATE SCHOOL OF TECHNOLOGY MANAGEMENT, RITSUMEIKAN UNIVERSITY, OSAKA, 567-8570, JAPAN;DEPARTMENT OF INNOVATION SCIENCE, SCHOOL OF ENVIRONMENT AND SOCIETY, TOKYO INSTITUTE OF TECHNOLOGY, TOKYO, 108-0023, JAPAN	IN RECENT YEARS, TECHNOLOGICAL PROGRESS IN SMART DEVICES AND ARTIFICIAL INTELLIGENCE HAS ALSO LED TO ADVANCEMENTS IN DIGITAL HEALTH. DIGITAL HEALTH TOOLS ARE ESPECIALLY PREVALENT IN DIABETES TREATMENT AND IMPROVING LIFESTYLE. IN DIGITAL HEALTH’S INNOVATION ECOSYSTEM, NEW ALLIANCE NETWORKS ARE FORMED NOT ONLY BY MEDICAL DEVICE COMPANIES AND PHARMACEUTICAL COMPANIES BUT ALSO BY INFORMATION AND COMM…	ALLIANCE NETWORKS; DIABETES; DIGITAL HEALTH; TECHNOLOGY SECTOR	ARTIFICIAL INTELLIGENCE; BUSINESS DEVELOPMENT; CLASSIFICATION; DIABETES; DISEASE TREATMENT; INDUSTRIAL DEVELOPMENT; INFORMATION AND COMMUNICATION TECHNOLOGY; PHARMACEUTICAL INDUSTRY; TECHNOLOGICAL DEVELOPMENT	MEISTER, S., DEITERS, W., BECKER, S., DIGITAL HEALTH AND DIGITAL BIOMARKERS—ENABLING VALUE CHAINS ON HEALTH DATA (2016) CURR. DIR. BIOMED. ENG, 2, PP. 577-581. , CROSSREF; HTTPS://WWW.FDA.GOV/MEDICAL-DEVICES/DIGITAL-HEALTH, DIGITAL HEALTH CENTER OF EXCELLENCE. (ACCESSED ON 30 JUNE 2020); THE POWER OF DIGITALIZING HEALTH CARE, , HTTPS://CDN0.SCRVT.COM/39B415FB07DE4D9656C7B516D8E2D907/1800000004474…	SENGOKU, S.; DEPARTMENT OF INNOVATION SCIENCE, JAPAN; EMAIL: SENGOKU@MOT.TITECH.AC.JP	ENGLISH	ARTICLE	ISI	SUSTAINABILITY	KIKUCHI S, 2021, SUSTAINABILITY	KIKUCHI S, 2021, SUSTAINABILITY
71	ZHANG X;HU W;XIAO Q	INFLUENCES OF MEDICAL CROWDFUNDING WEBSITE DESIGN FEATURES ON TRUST AND INTENTION TO DONATE CONTROLLED LABORATORY EXPERIMENT	0	medical crowdfunding	medical crowdfunding - patient oriented donations		subject matter	2021	JOURNAL OF MEDICAL INTERNET RESEARCH	23	5	4	10.2196/25554	SCHOOL OF MANAGEMENT, WUHAN TEXTILE UNIVERSITY, WUHAN, CHINA;SCHOOL OF MANAGEMENT, WUHAN TEXTILE UNIVERSITY, WUHAN, CHINA;SCHOOL OF INFORMATION MANAGEMENT, JIANGXI UNIVERSITY OF FINANCE AND ECONOMICS, NANCHANG, CHINA	BACKGROUND: AS A TYPE OF DONATION-BASED CROWDFUNDING, MEDICAL CROWDFUNDING HAS GRADUALLY BECOME AN IMPORTANT WAY FOR PATIENTS WHO HAVE DIFFICULTY PAYING MEDICAL BILLS TO SEEK HELP FROM THE PUBLIC. HOWEVER, MANY PEOPLE STILL HAVE LIMITED CONFIDENCE IN DONATING MONEY TO MEDICAL CROWDFUNDING PROJECTS. OBJECTIVE: GIVEN THAT THE FEATURES OF A MEDICAL CROWDFUNDING WEBSITE MAY BE IMPORTANT TO GAIN USERS…	AFFECT-BASED TRUST; COGNITION-BASED TRUST; INTENTION TO DONATE; MEDICAL CROWDFUNDING; WEBSITE DESIGN	ADULT; ARTICLE; CHINA; COGNITION; CONTROLLED STUDY; FEMALE; HUMAN; HUMAN EXPERIMENT; HYGIENE; MAJOR CLINICAL STUDY; MALE; MANAGER; PRACTICE GUIDELINE; TRUST; UNDERGRADUATE STUDENT; BEHAVIOR; COGNITION; CROWDSOURCING; LABORATORY; TRUST; COGNITION; CROWDSOURCING; HUMANS; INTENTION; LABORATORIES; TRUST	AIZENMAN, N., HEALTH CARE COSTS PUSH A STAGGERING NUMBER OF PEOPLE INTO EXTREME POVERTY (2017) NATIONAL PUBLIC RADIO, , HTTPS://WWW.NPR.ORG/SECTIONS/GOATSANDSODA/2017/12/14/569893722/HEALTH-CARE-COSTS-PUSH-A-STAGGERING-NUMBER-OF-PEOPLE-INTO-EXTREME-POVERTY, DEC 14. ACCESSED 2020-04-25; KONARD, W., HEALTH CARE COSTS STILL PUSH AMERICANS INTO POVERTY (2016) CBS NEWS, , HTTPS://WWW.CBSNEWS.COM/NEWS/…	XIAO, Q.; SCHOOL OF INFORMATION MANAGEMENT, YUPING AVENUE, CHINA; EMAIL: XIAOQUAN@FOXMAIL.COM	ENGLISH	ARTICLE	ISI	J MED INTERNET RES	ZHANG X, 2021, J MED INTERNET RES	ZHANG X, 2021, J MED INTERNET RES
72	MACKIE T	INNOVATION IN MEDICAL PHYSICS FROM THE LAB TO THE CLINIC AND TO THE ENTERPRISE	1					2021	AIP CONFERENCE PROCEEDINGS	2348		0	10.1063/5.0051767	UNIVERSITY OF WISCONSIN, MADISON, WI, UNITED STATES	MEDICAL PHYSICS IS AN APPLIED FIELD OF MEDICINE. THIS PAPER WILL DESCRIBE THE EXPERIENCES OF THE AUTHOR (ROCK MACKIE) IN APPLYING PHYSICAL AND ENGINEERING PRINCIPLES FOR RADIATION ONCOLOGY AND RADIOLOGY. AS A GRADUATE STUDENT MACKIE WAS IMMERSED IN A CULTURE OF FAST CLINICAL APPLICATION FREE OF MOST REGULATION AND WITH MOST INTELLECTUAL PROPERTY LEFT IN THE PUBLIC DOMAIN. WITH ADDED REGULATION CA…	ACADEMIC ENTREPRENEURSHIP; ANGEL INVESTORS; BUSINESS; EQUITY; INNOVATION; INTELLECTUAL PROPERTY; INVESTMENT; MEDICAL PHYSICIST; STARTUP COMPANY; STOCK OPTIONS; TOMOTHERAPY; TREATMENT PLANNING; VENTURE CAPITAL		MACKIE, T.R., (2006) PHYS. MED. BIOL., 51, PP. 427-453; WASSERMAN, N., (2012) THE FOUNDER'S DILEMMA: ANTICIPATING AND AVOIDING THE PITFALLS THAT CAN SINK A STARTUP, , PRINCETON UNIVERSITY PRESS, PRINCETON NJ; FELD, B., (2019) J MENDELSON VENTURE DEALS: BE SMARTER THAN YOUR LAWYER AND VENTURE CAPITALIST, , WILEY, HOBOKEN NJ; YOCK, P., BRINTON, T., ZENIOS, S., (2010) BIODESIGN: THE PROCESS OF INNOV…	MACKIE, T.R.; UNIVERSITY OF WISCONSINUNITED STATES; EMAIL: TRMACKIE@WISC.EDU	ENGLISH	CONFERENCE PAPER	ISI	AIP CONF PROC	MACKIE TR, 2021, AIP CONF PROC	MACKIE TR, 2021, AIP CONF PROC
73	DILORENZO D	SOCIETAL RETURN ON INVESTMENT MAY GREATLY EXCEED FINANCIAL RETURN ON INVESTMENT IN NEUROTECHNOLOGYBASED THERAPIES A CASE STUDY IN EPILEPSY THERAPY DEVELOPMENT	1					2021	SURGICAL NEUROLOGY INTERNATIONAL	12		0	10.25259/SNI_230_2020	DEPARTMENT OF NEUROSURGERY, LOMA LINDA UNIVERSITY, 11234 ANDERSON ST ROOM 2562B, LOMA LINDA, CA 923 54, UNITED STATES	BACKGROUND: THIS RESEARCH STUDY IS AN ECONOMIC ANALYSIS OF A NEUROTECHNOLOGY-BASED TRANSLATIONAL RESEARCH AND DEVELOPMENT VENTURE FOCUSED ON THE DEVELOPMENT OF A THERAPY FOR PATIENTS WITH EPILEPSY. IN THE CONCEPTUALIZATION, PLANNING, FINANCING, AND EXECUTION OF NEUROTECHNOLOGY VENTURES, MANY FACTORS COME INTO PLAY IN DETERMINING VALUE AND ABILITY TO SECURE FINANCING AT EACH STAGE OF THE VENTURE. …	CHRONIC MONITORING; ECONOMICS; EPILEPSY SURGERY; FINANCE; INTRACRANIAL ELECTRODES; INTRACRANIAL MONITORING; MEDICAL TECHNOLOGY; NEUROECONOMICS; NEUROENGINEERING; NEUROTECHNOLOGY; NEUROVENTURES; SEIZURE FOCUS LOCALIZATION; SEIZURE MONITORING; SEIZURE PREDICTION; SUBDURAL ELECTRODES	ARTICLE; CONTROLLED STUDY; COST CONTROL; EPILEPSY; FEMALE; FINANCIAL MANAGEMENT; FIRST IN HUMAN STUDY; HUMAN; INVESTMENT; MAJOR CLINICAL STUDY; MALE; MEDICAL TECHNOLOGY; NEUROLOGIC DISEASE; PREVALENCE; PRIORITY JOURNAL; RETURN ON INVESTMENT; SEIZURE; SOCIETY; TRANSLATIONAL RESEARCH	BEGLEY, CE, FAMULARI, M, ANNEGERS, JF, LAIRSON, DR, REYNOLDS, TF, COAN, S, THE COST OF EPILEPSY IN THE UNITED STATES: AN ESTIMATE FROM POPULATION‐BASED CLINICAL AND SURVEY DATA (2000) EPILEPSIA, 41, PP. 342-351; COOK, MJ, O’BRIEN, TJ, BERKOVIC, SF, MURPHY, M, MOROKOFF, A, FABINYI, G, PREDICTION OF SEIZURE LIKELIHOOD WITH A LONG-TERM, IMPLANTED SEIZURE ADVISORY SYSTEM IN PATIENTS WITH DRUG-RESISTA…	DILORENZO, D.J.; DEPARTMENT OF NEUROSURGERY, 11234 ANDERSON ST ROOM 2562B, UNITED STATES; EMAIL: DJDILORE@ALUM.MIT.EDU	ENGLISH	ARTICLE	ISI	SURG NEUROL INTL	DILORENZO DJ, 2021, SURG NEUROL INTL	DILORENZO DJ, 2021, SURG NEUROL INTL
74	SNYDER J;ZENONE M;CAULFIELD T	CROWDFUNDING CAMPAIGNS AND COVID19 MISINFORMATION	0	medical crowdfunding	medical crowdfunding - patient oriented donations		subject matter	2021	AMERICAN JOURNAL OF PUBLIC HEALTH	111	4	2	10.2105/AJPH.2020.306121	JEREMY SNYDER IS WITH THE FACULTY OF HEALTH SCIENCES, SIMON FRASER UNIVERSITY, BURNABY, BRITISH COLUMBIA, CANADA. MARCO ZENONE IS A PHD CANDIDATE AT THE LONDON SCHOOL OF HYGIENE AND TROPICAL MEDICINE, LONDON, UK. TIMOTHY CAULFIELD IS WITH THE FACULTY OF LAW, THE SCHOOL OF PUBLIC HEALTH, AND THE HEALTH LAW INSTITUTE, UNIVERSITY OF ALBERTA, EDMONTON;JEREMY SNYDER IS WITH THE FACULTY OF HEALTH SCIEN…	OBJECTIVES. TO UNDERSTAND WHETHER AND HOW CROWDFUNDING CAMPAIGNS ARE A SOURCE OF COVID-19-RELATED MISINFORMATION.METHODS. WE SEARCHED THE GOFUNDME CROWDFUNDING PLATFORM USING 172 TERMS ASSOCIATED WITH MEDICAL MISINFORMATION ABOUT COVID-19 PROPHYLAXES AND TREATMENTS. WE SCREENED RESULTING CAMPAIGNS FOR THOSE MAKING STATEMENTS ABOUT THE ABILITY OF THESE SEARCHED-FOR OR RELATED TERMS TO PREVENT OR T…		ALTERNATIVE MEDICINE; CROWDSOURCING; DIETARY SUPPLEMENT; ECONOMICS; HEALTH CARE FINANCING; HUMAN; INTERPERSONAL COMMUNICATION; SOCIAL MEDIA; COMMUNICATION; COMPLEMENTARY THERAPIES; COVID-19; CROWDSOURCING; DIETARY SUPPLEMENTS; HEALTHCARE FINANCING; HUMANS; SOCIAL MEDIA			ENGLISH	ARTICLE	ISI	AM J PUBLIC HEALTH	SNYDER J, 2021, AM J PUBLIC HEALTH	SNYDER J, 2021, AM J PUBLIC HEALTH
75	SHARIF F;QUINN I	DRIVING MEDTECH INNOVATION AND STARTUP COMPANY FORMATION THROUGH SUCCESSFUL JOINT ACADEMICCOMMERCIAL FELLOWSHIP	1					2021	BMJ INNOVATIONS	7	2	1	10.1136/bmjinnov-2020-000427	BIOINNOVATE IRELAND, NATIONAL UNIVERSITY OF IRELAND GALWAY, GALWAY, IRELAND, CARDIOVASCULAR RESEARCH AND INNOVATION CENTRE, SCHOOL OF MEDICINE, NATIONAL UNIVERSITY OF IRELAND GALWAY, GALWAY, IRELAND, DEPARTMENT OF CARDIOLOGY, UNIVERSITY HOSPITAL GALWAY, GALWAY, IRELAND, CÚRAM-SFI CENTRE FOR RESEARCH IN MEDICAL DEVICES, GALWAY, IRELAND;BIOINNOVATE IRELAND, NATIONAL UNIVERSITY OF IRELAND GALWAY, GA…	AIM MEDICAL DEVICES (MEDTECH) IS A STRONG DRIVER OF INNOVATION AND NEW TREATMENTS IN HEALTHCARE. STRADDLING THE FIELDS OF ENGINEERING AND HEALTHCARE, SUCCESSFUL MEDTECH DEVELOPMENT DEMANDS CRITICAL NEEDS ASSESSMENT, HIGHLY SKILLED MEDICAL ENGINEERING PROFESSIONALS, AND THE SUCCESSFUL COLLABORATION BETWEEN MEDICAL AND OTHER EXPERTS. OPTIMAL DEVELOPMENT AND TESTING NEED AN EFFICIENT DIALOGUE WITH T…	GLOBAL HEALTH; INVENTIONS; REVERSE INNOVATIONS	ADULT; ARTICLE; BIOMEDICAL ENGINEERING; CARDIOLOGY; CARDIOVASCULAR SURGERY; CURRICULUM; DRUG DELIVERY SYSTEM; ECOSYSTEM; FEMALE; FUNDING; HEALTH CARE; HUMAN; INVESTMENT; MALE; MEDICAL EDUCATION; NEEDS ASSESSMENT; PATENT; REIMBURSEMENT; VASCULAR SURGERY	GLOBAL, E.Y., (2019) PULSE OF THE INDUSTRY, , HTTPS://ASSETS.EY.COM/CONTENT/DAM/EY-SITES/EY-COM/ENGL/TOPICS/LIFE-SCIENCES/LIFE-SCIENCES-PDFS/EY-PULSE-OF-THE-INDUSTRY-2019.PDF, ACCESSED 24 SEPTEMBER 2019; PIETZSCH, J.B., SHLUZAS, L.A., PATÉ-CORNELL, M.E., STAGE-GATE PROCESS FOR THE DEVELOPMENT OF MEDICAL DEVICES (2009) J MED DEVICE, 3, P. 021004; THE GLOBAL MEDTECH HUB: HOW IRELAND IS INNOVATING F…	SHARIF, F.; BIOINNOVATE IRELAND, IRELAND; EMAIL: FAISAL.SHARIF@NUIGALWAY.IE	ENGLISH	ARTICLE	ISI	BMJ INNOV	SHARIF F, 2021, BMJ INNOV	SHARIF F, 2021, BMJ INNOV
76	SHAH R;BERRY O	THE RISE OF VENTURE CAPITAL INVESTING IN MENTAL HEALTH	1					2021	JAMA PSYCHIATRY	78	4	9	10.1001/jamapsychiatry.2020.2847	DEPARTMENT OF PSYCHIATRY, COLUMBIA UNIVERSITY IRVING MEDICAL CENTER, 3 COLUMBUS CIRCLE, NEW YORK, NY 10019, UNITED STATES;DEPARTMENT OF CHILD AND ADOLESCENT PSYCHIATRY, NYU LANGONE HEALTH, NEW YORK, NY, UNITED STATES, OFFICE OF BEHAVIORAL HEALTH, NYC HEALTH + HOSPITALS, NEW YORK, NY, UNITED STATES	[NO ABSTRACT AVAILABLE]		ANXIETY DISORDER; ATTENTION DEFICIT DISORDER; BIPOLAR DISORDER; CAPITAL; CAREGIVER; DEPRESSION; DIRECT-TO-CONSUMER ADVERTIZING; DRUG DEPENDENCE; HUMAN; INDUSTRY; INSOMNIA; INVESTMENT; MEDICAL INFORMATION; MENTAL DISEASE; MENTAL HEALTH CARE; MOBILE APPLICATION; NONMALEFICENCE; NOTE; PATIENT; PHYSICIAN; POSTTRAUMATIC STRESS DISORDER; PRIVACY; PRIVATE SECTOR; PROOF OF CONCEPT; PSYCHOLOGICAL WELL-BEI…	OLFSON, M., BLANCO, C., MARCUS, S.C., TREATMENT OF ADULT DEPRESSION IN THE UNITED STATES (2016) JAMA INTERN MED, 176 (10), PP. 1482-1491. , HTTP://JAMANETWORK.COM/ARTICLE.ASPX?DOI=10.1001/JAMAINTERNMED.2016.5057, 27571438; PITCHBOOK: A FINANCIAL DATA AND SOFTWARE COMPANY. DATA ON DEALS AND CAPITAL RAISED OBTAINED BY REQUEST, , HTTPS://PITCHBOOK.COM, PROVIDED JUNE 1, 2020; (2019) TECHNOLOGY AND TH…	SHAH, R.N.; DEPARTMENT OF PSYCHIATRY, 3 COLUMBUS CIRCLE, UNITED STATES; EMAIL: RNS2142@CUMC.COLUMBIA.EDU	ENGLISH	NOTE	ISI	JAMA PSYCHIATRY	SHAH RN, 2021, JAMA PSYCHIATRY	SHAH RN, 2021, JAMA PSYCHIATRY
77	YEH K;SCULLION M;MICHELOTTI J;OLINGER G	FIRST MOVERS IN MOLECULAR DETECTION CASE COMPARISON ON HARNESSING RESEARCH AND DEVELOPMENT INDUSTRY AND ENTREPRENEURSHIP	1					2021	FRONTIERS IN MEDICINE	8		1	10.3389/fmed.2021.639440	MRIGLOBAL, GAITHERSBURG, MD, UNITED STATES;BIOFIRE DEFENSE, SALT LAKE CITY, UT, UNITED STATES;MRIGLOBAL, GAITHERSBURG, MD, UNITED STATES;MRIGLOBAL, GAITHERSBURG, MD, UNITED STATES	THE CURRENT UNPRECEDENTED COVID-19 PANDEMIC UNDERSCORES THE IMPORTANCE OF DIAGNOSTIC ASSAYS IN HEALTH SECURITY PREPAREDNESS AND READINESS. ADVANCING NEW TECHNOLOGIES FOR RAPID MOLECULAR DETECTION OF HIGH CONSEQUENCE INFECTIOUS PATHOGENS IS AN ONGOING CHALLENGE THAT REQUIRES INGENUITY AND VISION. SUSTAINMENT OF A ROBUST SUPPLY CHAIN FOR MATERIALS AND THE LOGISTICS OF TIMELY PRODUCT DELIVERY FURTHE…	COVID-19; CRISPR; FIRST MOVER; MOLECULAR DETECTION; QPCR	TAQ POLYMERASE; ARTICLE; CLUSTERED REGULARLY INTERSPACED SHORT PALINDROMIC REPEAT; COMPARATIVE STUDY; ENTREPRENEURSHIP; HUMAN; MEDICAL RESEARCH; MOLECULAR DIAGNOSIS; RISK AVERSION; RNA SEQUENCE; WORKFORCE	YEH, K., FAIR, J., SMITH, W., MARTINEZ TORRES, T., LUCAS, J., MONAGIN, C., ASSESSING CLIMATE CHANGE IMPACT ON ECOSYSTEMS AND INFECTIOUS DISEASE: IMPORTANT ROLES FOR GENOMIC SEQUENCING AND A ONE HEALTH PERSPECTIVE (2020) TROP MED INFECT DIS, 5, P. 90. , 32503239; MOREL, C., MCCLURE, L., EDWARDS, S., GOODFELLOW, V., SANDBERG, D., THOMAS, J., (2016) ENSURING INNOVATION IN DIAGNOSTICS FOR BACTERIAL I…	YEH, K.B.; MRIGLOBALUNITED STATES; EMAIL: KYEH@MRIGLOBAL.ORG	ENGLISH	ARTICLE	ISI	FRONT MED	YEH KB, 2021, FRONT MED	YEH KB, 2021, FRONT MED
78	LO A	CAN FINANCIAL ECONOMICS CURE CANCER	1					2021	ATLANTIC ECONOMIC JOURNAL	49	1	0	10.1007/s11293-021-09704-7	SLOAN SCHOOL OF MANAGEMENT, MASSACHUSETTS INSTITUTE OF TECHNOLOGY, 100 MAIN STREET, E62–618, CAMBRIDGE, MA 02142, UNITED STATES	FUNDING FOR EARLY-STAGE BIOMEDICAL INNOVATION HAS BECOME MORE DIFFICULT TO SECURE AT THE SAME TIME THAT MEDICAL BREAKTHROUGHS SEEM TO BE OCCURRING AT EVER INCREASING RATES. ONE EXPLANATION FOR THIS COUNTERINTUITIVE TREND IS THAT INCREASING SCIENTIFIC KNOWLEDGE CAN ACTUALLY LEAD TO GREATER ECONOMIC RISK FOR INVESTORS IN THE LIFE SCIENCES. WHILE THE HUMAN GENOME PROJECT, HIGH-THROUGHPUT SCREENING, …	BIOTECHNOLOGY; DRUG DEVELOPMENT; HEALTHCARE ECONOMICS; INNOVATION; INVESTMENTS; PORTFOLIO THEORY; SECURITIZATION; VENTURE CAPITAL		CHAUDHURI, S.E., CHENG, K., LO, A.W., PEPKE, S., RINAUDO, S., ROMAN, L., SPENCER, R., A PORTFOLIO APPROACH TO ACCELERATE THERAPEUTIC INNOVATION IN OVARIAN CANCER (2019) JOURNAL OF INVESTMENT MANAGEMENT, 17 (2), PP. 5-16; DAS, S., ROUSSEAU, R., ADAMSON, P.C., LO, A.W., NEW BUSINESS MODELS TO ACCELERATE INNOVATION IN PEDIATRIC ONCOLOGY THERAPEUTICS: A REVIEW (2018) JOURNAL OF THE AMERICAN MEDICAL A…	LO, A.W.; SLOAN SCHOOL OF MANAGEMENT, 100 MAIN STREET, E62–618, UNITED STATES; EMAIL: ALO-ADMIN@MIT.EDU	ENGLISH	ARTICLE	ISI	ATL ECON J	LO AW, 2021, ATL ECON J	LO AW, 2021, ATL ECON J
79	BA Z;ZHAO Y;SONG S;ZHU Q	UNDERSTANDING THE DETERMINANTS OF ONLINE MEDICAL CROWDFUNDING PROJECT SUCCESS IN CHINA	0	medical crowdfunding	medical crowdfunding - patient oriented donations		subject matter	2021	INFORMATION PROCESSING AND MANAGEMENT	58	2	12	10.1016/j.ipm.2020.102465	SCHOOL OF ECONOMICS AND MANAGEMENT, NANJING UNIVERSITY OF SCIENCE AND TECHNOLOGY, NANJING, 210094, CHINA;SCHOOL OF ECONOMICS AND MANAGEMENT, NANJING UNIVERSITY OF SCIENCE AND TECHNOLOGY, NANJING, 210094, CHINA;SCHOOL OF INFORMATION MANAGEMENT, NANJING UNIVERSITY, NANJING, 210023, CHINA;SCHOOL OF INFORMATION MANAGEMENT, NANJING UNIVERSITY, NANJING, 210023, CHINA	MEDICAL CROWDFUNDING IS A RAPIDLY GROWING HEALTHCARE PRACTICE WHEREBY INDIVIDUALS LEVERAGE ONLINE PLATFORMS TO ASSEMBLE NUMEROUS SMALL DONATIONS FOR HEALTH-RELATED NEEDS. IN CHINA, DUE TO LIMITED MEDICAL RESOURCES AND DISPARITIES BETWEEN URBAN AND RURAL PUBLIC HEALTHCARE SYSTEMS, MEDICAL CROWDFUNDING CAN PLAY A COMPLEMENTARY ROLE IN SUPPORTING THE CURRENT PUBLICLY-FUNDED MEDICAL INSURANCE SYSTEM.…	CHINA; HEALTH-RELATED INFORMATION; MEDICAL CROWDFUNDING; SUCCESS DRIVERS; TENCENT GONGYI	CROWDSOURCING; HEALTH CARE; POPULATION STATISTICS; DESIGN AND IMPLEMENTATIONS; DISEASE DIAGNOSIS; EXPLORATORY STUDIES; HIGH FREQUENCY HF; MEDICAL INSURANCE; ONLINE PLATFORMS; PUBLIC HEALTHCARES; URBAN AND RURAL; DIAGNOSIS	FONG, A., JAIN, M., SACKS, W., HO, A., CHEN, Y.F., CROWDFUNDING CAMPAIGNS AND THYROID SURGERY: WHO, WHAT, WHERE, AND HOW MUCH? (2020) JOURNAL OF SURGICAL RESEARCH, 253, PP. 63-68; AGRAWAL, A., CATALINI, C., GOLDFARB, A., CROWDFUNDING: GEOGRAPHY, SOCIAL NETWORKS, AND THE TIMING OF INVESTMENT DECISIONS (2015) JOURNAL OF ECONOMICS & MANAGEMENT STRATEGY, 24 (2), PP. 253-274; ALEKSINA, A., AKULENKA, S…	ZHAO, Y.C.; SCHOOL OF ECONOMICS AND MANAGEMENT, CHINA; EMAIL: YXZHAO@VIP.163.COM	ENGLISH	ARTICLE	ISI	INF PROCESS MANAGE	BA Z, 2021, INF PROCESS MANAGE	BA Z, 2021, INF PROCESS MANAGE
80	SNYDER J;TURNER L	CROWDFUNDING STEM CELL INTERVENTIONS AND AUTISM SPECTRUM DISORDER COMPARING CAMPAIGNS RELATED TO AN INTERNATIONAL STEM CELL CLINIC AND US ACADEMIC MEDICAL CENTER	1					2021	CYTOTHERAPY	23	3	0	10.1016/j.jcyt.2020.09.002	FACULTY OF HEALTH SCIENCES, SIMON FRASER UNIVERSITY, BURNABY, CANADA;CENTER FOR BIOETHICS, UNIVERSITY OF MINNESOTA, MINNEAPOLIS, MN, UNITED STATES	BACKGROUND AIMS: STUDIES EXAMINING CROWDFUNDING CAMPAIGNS FOR STEM CELL INTERVENTIONS HAVE TYPICALLY FOCUSED ON CAMPAIGNS SEEKING FUNDS TO SEND INDIVIDUALS TO BUSINESSES MARKETING UNLICENSED AND UNPROVEN STEM CELL PRODUCTS. HOWEVER, SOME CROWDFUNDING CAMPAIGNS IDENTIFY ACADEMIC MEDICAL CENTERS AS DESTINATIONS FOR INDIVIDUALS SEEKING ACCESS TO STEM CELL PRODUCTS PROVIDED EITHER IN CLINICAL STUDIES…	AUTISM; CROWDFUNDING; DIRECT TO CONSUMER MARKETING; MISINFORMATION; STEM CELLS	ARTICLE; AUTISM; CHILD; CLINICAL RESEARCH; CONTROLLED STUDY; DIRECT-TO-CONSUMER ADVERTIZING; DOUBLE BLIND PROCEDURE; FUNDING; HEALTH CENTER; HUMAN; PERCEPTION; PHASE 2 CLINICAL TRIAL; PRIORITY JOURNAL; RANDOMIZED CONTROLLED TRIAL; STEM CELL; UMBILICAL CORD BLOOD; UNITED STATES; AUTISM; CROWDSOURCING; STEM CELL TRANSPLANTATION; UNIVERSITY HOSPITAL; ACADEMIC MEDICAL CENTERS; AUTISM SPECTRUM DISORDE…	MURDOCH, B., MARCON, A.R., DOWNIE, D., CAULFIELD, T., MEDIA PORTRAYAL OF ILLNESS-RELATED MEDICAL CROWDFUNDING: A CONTENT ANALYSIS OF NEWSPAPER ARTICLES IN THE UNITED STATES AND CANADA (2019) PLOS ONE, 14 (4); NEWMAN, M., IS CANCER FUNDRAISING FUELLING QUACKERY? (2018) BMJ, 362, P. K3829; COHEN, A.J., BRODY, H., PATINO, G., NDOYE, M., LIAW, A., BUTLER, C., USE OF AN ONLINE CROWDFUNDING PLATFORM FO…	SNYDER, J.; FACULTY OF HEALTH SCIENCES, 8888 UNIVERSITY DR, BLUSSON HALL 11300, CANADA; EMAIL: JCS12@SFU.CA	ENGLISH	ARTICLE	ISI	CYTOTHERAPY	SNYDER J, 2021, CYTOTHERAPY	SNYDER J, 2021, CYTOTHERAPY
81	EVERS N;ANDERSSON S	PREDICTIVE AND EFFECTUAL DECISIONMAKING IN HIGHTECH INTERNATIONAL NEW VENTURES A MATTER OF SEQUENTIAL AMBIDEXTERITY	1					2021	INTERNATIONAL BUSINESS REVIEW	30	1	11	10.1016/j.ibusrev.2019.101655	TRINITY BUSINESS SCHOOL, TRINITY COLLEGE DUBLIN, THE UNIVERSITY OF DUBLIN, IRELAND;SCHOOL OF BUSINESS AND ENGINEERING, HALMSTAD UNIVERSITY, SWEDEN	THIS STUDY INVESTIGATES THE INTERNATIONAL OPPORTUNITY EXPLORATION AND EXPLOITATION PROCESSES OF HIGH TECHNOLOGY INTERNATIONAL NEW VENTURES (INVS) OPERATING IN THE GLOBAL MEDICAL DEVICES SECTOR. DRAWING UPON THE EFFECTUATION AND CAUSATION PERSPECTIVES, WE CONTRIBUTE TO THE MICRO-FOUNDATIONS OF INTERNATIONAL ENTREPRENEURSHIP RESEARCH IN THE EARLY INNOVATION DEVELOPMENT SPACE BY FOCUSING ON DECISION…	CAUSATION; EFFECTUATION; EXPLOITATION; EXPLORATION; INNOVATION; INTERNATIONAL NEW VENTURES; SEQUENTIAL AMBIDEXTERITY		ADLER, P., BENNER, M., BRUNNER, D., MACDUFFIE, J.P., OSONO, E., STAATS, B., PERSPECTIVES ON THE PRODUCTIVITY DILEMMA (2009) JOURNAL OF OPERATIONS MANAGEMENT, 27 (2), PP. 99-113; ALSOS, G.A., CLAUSEN, T.H., HYTTI, U., SOLVOLL, S., ENTREPRENEURS’ SOCIAL IDENTITY AND THE PREFERENCE OF CAUSAL AND EFFECTUAL BEHAVIOURS IN START-UP PROCESSES (2016) ENTREPRENEURSHIP AND REGIONAL DEVELOPMENT, 28 (3-4), PP…	EVERS, N.; TRINITY BUSINESS SCHOOL, IRELAND; EMAIL: NATASHA.EVERS@TCD.IE	ENGLISH	ARTICLE	ISI	INT BUS REV	EVERS N, 2021, INT BUS REV	EVERS N, 2021, INT BUS REV
82	RAMACHANDRAIAH K	POTENTIAL DEVELOPMENT OF SUSTAINABLE 3DPRINTED MEAT ANALOGUES A REVIEW	0	techniczne	IT&engineering		subject matter	2021	SUSTAINABILITY (SWITZERLAND)	13	2	19	10.3390/su13020938	DEPARTMENT OF FOOD SCIENCE AND BIOTECHNOLOGY, COLLEGE OF LIFE SCIENCE, SEJONG UNIVERSITY, SEOUL, 05006, SOUTH KOREA	TO MITIGATE THE THREAT OF CLIMATE CHANGE DRIVEN BY LIVESTOCK MEAT PRODUCTION, A MULTIFACETED APPROACH THAT INCORPORATES DIETARY CHANGES, INNOVATIVE PRODUCT DEVELOPMENT, ADVANCES IN TECHNOLOGIES, AND REDUCTIONS IN FOOD WASTES/LOSSES IS PROPOSED. THE EMERGING TECHNOLOGY OF 3D PRINTING (3DP) HAS BEEN RECOGNIZED FOR ITS UNPRECEDENTED CAPACITY TO FABRICATE FOOD PRODUCTS WITH INTRICATE STRUCTURES AND R…	3D PRINTING; ENVIRONMENTAL IMPACT; MEAT ANALOGS; SUSTAINABILITY	ADVANCED TECHNOLOGY; CLIMATE CHANGE; LITERATURE REVIEW; MEAT; PRODUCT DEVELOPMENT; SUSTAINABILITY; SUSTAINABLE DEVELOPMENT; THREE-DIMENSIONAL MODELING; HEXAPODA	MCMICHAEL, A.J., POWLES, J.W., BUTLER, C.D., UAUY, R., FOOD, LIVESTOCK PRODUCTION, ENERGY, CLIMATE CHANGE, AND HEALTH (2007) LANCET, 370, PP. 1253-1263. , CROSSREF; (2008) CLIMATE CHANGE AND FOOD SECURITY: A FRAMEWORK DOCUMENT, , HTTP://WWW.FAO.ORG/3/K2595E/K2595E00.PDF, FOOD AND AGRICULTURE ORGANIZATION OF THE UNITED NATIONS (FAO). FAO: ROME, ITALY, (ACCESSED ON 11 JULY 2020); (2019) CLIMATE CHA…	RAMACHANDRAIAH, K.; DEPARTMENT OF FOOD SCIENCE AND BIOTECHNOLOGY, SOUTH KOREA; EMAIL: KARNA@SEJONG.AC.KR	ENGLISH	REVIEW	ISI	SUSTAINABILITY	RAMACHANDRAIAH K, 2021, SUSTAINABILITY	RAMACHANDRAIAH K, 2021, SUSTAINABILITY
83	PENG N;ZHOU X;NIU B;FENG Y	PREDICTING FUNDRAISING PERFORMANCE IN MEDICAL CROWDFUNDING CAMPAIGNS USING MACHINE LEARNING	0	Medical crowdfunding	medical crowdfunding - patient oriented donations		subject matter	2021	ELECTRONICS (SWITZERLAND)	10	2	3	10.3390/electronics10020143	COLLEGE OF MANAGEMENT, SHENZHEN UNIVERSITY, SHENZHEN, 518061, CHINA;COLLEGE OF COMPUTER SCIENCE AND SOFTWARE ENGINEERING, SHENZHEN UNIVERSITY, SHENZHEN, 518061, CHINA;COLLEGE OF MANAGEMENT, SHENZHEN UNIVERSITY, SHENZHEN, 518061, CHINA, GREATER BAY AREA INTERNATIONAL INSTITUTE FOR INNOVATION, SHENZHEN UNIVERSITY, SHENZHEN, 518061, CHINA;COLLEGE OF MANAGEMENT, SHENZHEN UNIVERSITY, SHENZHEN, 518061,…	THE CORONAVIRUS DISEASE (COVID-19) PANDEMIC HAS FLOODED PUBLIC HEALTH ORGANIZATIONS AROUND THE WORLD, HIGHLIGHTING THE SIGNIFICANCE AND RESPONSIBILITY OF MEDICAL CROWDFUNDING IN FILLING A SERIES OF GAPS AND SHORTCOMINGS IN THE PUBLICLY FUNDED HEALTH SYSTEM AND PROVIDING A NEW FUNDRAISING SOLUTION FOR PEOPLE THAT ADDRESSES HEALTH-RELATED NEEDS. HOWEVER, THE FACT REMAINS THAT MEDICAL FUNDRAISING FR…	CROWDFUNDING; FUNDRAISING PREDICTION; MACHINE LEARNING; MEDICAL CROWDFUNDING; WEIBO PHILANTHROPY		PERC, M., GORIŠEK MIKSIĆ, N., SLAVINEC, M., STOŽER, A., FORECASTING COVID-19 (2020) FRONT. PHYS, 8, P. 127. , CROSSREF; HÂNCEAN, M.G., PERC, M., LERNER, J., EARLY SPREAD OF COVID-19 IN ROMANIA: IMPORTED CASES FROM ITALY AND HUMAN-TO-HUMAN TRANSMISSION NETWORKS (2020) R. SOC. OPEN SCI, 7, P. 200780. , CROSSREF PUBMED; MOMTAZMANESH, S., OCHS, H.D., UDDIN, L.Q., PERC, M., ROUTES, J.M., VIEIRA, D.N.,…	FENG, Y.; COLLEGE OF MANAGEMENT, CHINA; EMAIL: YUANYUEF@SZU.EDU.CN	ENGLISH	ARTICLE	ISI	ELECTRONICS (SWITZERLAND)	PENG N, 2021, ELECTRONICS (SWITZERLAND)	PENG N, 2021, ELECTRONICS (SWITZERLAND)
84	LUX T;KEMPF Y	SUCCESS FACTORS FOR MARKET ENTRY OF MOBILE HEALTH STARTUPS						2021	PROCEEDINGS OF IEEE/ACS INTERNATIONAL CONFERENCE ON COMPUTER SYSTEMS AND APPLICATIONS, AICCSA	2021-DECEMBER		0	10.1109/AICCSA53542.2021.9686849	NIEDERRHEIN UNIVERSITY OF APPLIED SCIENCES, FACULTY OF HEALTH CARE, KREFELD, GERMANY;UNIVERSITY OF MARBURG, FACULTY OF MEDICINE, MARBURG, GERMANY	MOBILE HEALTH, OR MHEALTH FOR SHORT, IS CONSIDERED A TREND AND GROWTH MARKET IN HEALTHCARE. START-UPS ARE INCREASINGLY ENTERING THE MARKET WITH INNOVATIVE APPLICATIONS IN A NARROW MEDICAL CONTEXT. HOWEVER, THE GERMAN HEALTHCARE MARKET IS VERY COMPLEX IN TERMS OF ITS STRUCTURE AND REGULATORY REQUIREMENTS, WHICH MAKES THE TRANSFER OF INNOVATIONS DIFFICULT. AS A RESULT, ONLY A SMALL AMOUNT OF APPLIC…	EHEALTH; MARKET ACCESS; MHEALTH; SUCCESS FACTORS	COMMERCE; EHEALTH; GROWTH MARKETS; HEALTH CARE MARKETS; MARKET ACCESS; MARKET ENTRY; MARKET NEEDS; REGULATORY REQUIREMENTS; SUCCESS FACTORS; MHEALTH	BORK, U., WEITZ, J., PENTER, V., APPS UND MOBILE HEALTH. VIELE POTENZIALE NOCH NICHT AUSGESCHÖPFT (2018) DEUTSCHES ÄRZTEBLATT, PP. 1-2. , HTTPS://WWW.AERZTEBLATT.DE/PDF.ASP?ID=195817, JG. 115 | HEFT 3 | 19 JANUARY 2018, ACCESSED ON 25 APRIL 2021; AL ISSAWI, J., MHEALTH APPS: DIE ZUKUNFT DER MEDIZIN? (2015) FORSCHUNGSBEITRÄGE DER ERESULT GMBH, , HTTPS://WWW.ERESULT.DE/INDEX.PHP?ID=155&ID=155&TX_NE…		ENGLISH	CONFERENCE PAPER	ISI	PROC IEEE/ACS INT CONF COMPUT SYST APPL, AICCSA	LUX T, 2021, PROC IEEE/ACS INT CONF COMPUT SYST APPL, AICCSA	LUX T, 2021, PROC IEEE/ACS INT CONF COMPUT SYST APPL, AICCSA
85	WANG X;ZHANG X;TONG A	THE IMPACT OF LINGUISTIC STYLE OF MEDICAL CROWDFUNDING PHILANTHROPIC APPEALS ON INDIVIDUAL GIVING	0	Medical crowdfunding	medical crowdfunding - patient oriented donations		subject matter	2021	PROCEDIA COMPUTER SCIENCE	199		0	10.1016/j.procs.2022.01.036	SCHOOL OF MANAGENEMENT, WUHAN TEXTILE UNIVERSITY, WUHAN, 430200, CHINA;SCHOOL OF MANAGENEMENT, WUHAN TEXTILE UNIVERSITY, WUHAN, 430200, CHINA;SCHOOL OF MANAGENEMENT, WUHAN TEXTILE UNIVERSITY, WUHAN, 430200, CHINA	WITH THE DEVELOPMENT OF INTERNET FINANCING, MORE AND MORE PEOPLE SUFFERING FROM SERIOUS ILLNESSES ARE CHOOSING TO SEEK HELP FROM THE COMMUNITY THROUGH MAJOR ILLNESS FUNDRAISING PLATFORMS TO TIDE OVER THEIR DIFFICULTIES. PREVIOUS RESEARCH HAS DEMONSTRATED THE IMPORTANCE OF MESSAGE FRAMING FOR FUNDING PROJECTS. CURRENT RESEARCH FOCUSES ON THE CONTENT OF THE CHARITABLE APPEALS, YET MISSING FROM THIS…	GUILT; LANGUAGE STYLE; MEDICAL CROWDFUNDING; MESSAGE FRAMING; PRIDE	DISEASES; LINGUISTICS; 'CURRENT; GUILT; LANGUAGE STYLE; LINGUISTIC STYLES; MEDICAL CROWDFUNDING; MESSAGE FRAMING; MORAL EMOTIONS; PRIDE; RESEARCH FOCUS; WILLINGNESS TO DONATE; CROWDSOURCING	GAO, F., LI, X., CHENG, Y., HU, Y.J., (2019) LADIES FIRST, GENTLEMEN THIRD! THE EFFECT OF NARRATIVE PERSPECTIVE ON MEDICAL CROWDFUNDING, , HEC PARIS RESEARCH PAPER; WU, L., SHEN, H., FAN, A., MATTILA, A.S., THE IMPACT OF LANGUAGE STYLE ON CONSUMERS' REACTIONS TO ONLINE REVIEWS (2017) TOURISM MANAGEMENT, 59, PP. 590-596; PARHANKANGAS, A., RENKO, M., LINGUISTIC STYLE AND CROWDFUNDING SUCCESS AMONG …	ZHANG, X.; SCHOOL OF MANAGENEMENT, CHINA; EMAIL: ZHANGXING1981@126.COM	ENGLISH	CONFERENCE PAPER	ISI	PROCEDIA COMPUT SCI	WANG X, 2021, PROCEDIA COMPUT SCI	WANG X, 2021, PROCEDIA COMPUT SCI
86	WU J;PENG C;WANG H;DA F	AN ANALYSIS OF PERSUASIVE NARRATIVES IN MEDICAL CROWDFUNDING	0	Medical crowdfunding	medical crowdfunding - patient oriented donations		subject matter	2021	PROCEDIA COMPUTER SCIENCE	199		0	10.1016/j.procs.2022.01.049	SCHOOL OF ECONOMICS AND MANAGEMENT, UNIVERSITY OF ELECTRONIC SCIENCE AND TECHNOLOGY OF CHINA, CHENGDU, 611731, CHINA;SCHOOL OF ECONOMICS AND MANAGEMENT, UNIVERSITY OF ELECTRONIC SCIENCE AND TECHNOLOGY OF CHINA, CHENGDU, 611731, CHINA;SCHOOL OF ECONOMICS AND MANAGEMENT, UNIVERSITY OF ELECTRONIC SCIENCE AND TECHNOLOGY OF CHINA, CHENGDU, 611731, CHINA;SCHOOL OF ECONOMICS AND MANAGEMENT, UNIVERSITY O…	ONLINE CROWDFUNDING HAS EMERGED AS AN INCREASINGLY POPULAR TOOL TO RAISE FUNDS FOR MEDICAL TREATMENT. MEDICAL CROWDFUNDING CAMPAIGNS CAN USE LANGUAGE TOOLS TO ATTRACT DONOR. THE PERSUASIVENESS OF LANGUAGE IS AN IMPORTANT FACTOR AFFECTING THE SUBJECTIVE JUDGMENT OF DONORS. DIFFERENT STYLES OF VERBAL PERSUASION WILL CHANGE DONORS' PERCEPTION OF PATIENTS' CONDITIONS, THUS AFFECTING THEIR WILLINGNESS…	DONATIONS; LANGUAGE STYLE; MEDICAL CROWDFUNDING; PERSUASIVENESS	DONATION; LANGUAGE STYLE; LANGUAGE TOOLS; MEDICAL CROWDFUNDING; MEDICAL TREATMENT; MINING METHODS; PERSUASIVENESS; SUBJECTIVE JUDGEMENT; TEXT-MINING; WILLINGNESS TO DONATE; CROWDSOURCING	BURTCH, G., CHAN, J., INVESTIGATING THE RELATIONSHIP BETWEEN MEDICAL CROWDFUNDING AND PERSONAL BANKRUPTCY IN THE UNITED STATES: EVIDENCE OF A DIGITAL DIVIDE (2019) MIS QUARTERLY, 43, P. 237; SNYDER, J., ZENONE, M., CROOKS, V., SCHUURMAN, N., WHAT MEDICAL CROWDFUNDING CAMPAIGNS CAN TELL US ABOUT LOCAL HEALTH SYSTEM GAPS AND DEFICIENCIES: EXPLORATORY ANALYSIS OF BRITISH COLUMBIA, CANADA (2020) J ME…	WANG, H.; SCHOOL OF ECONOMICS AND MANAGEMENT, CHINA; EMAIL: CN_WHM@163.COM	ENGLISH	CONFERENCE PAPER	ISI	PROCEDIA COMPUT SCI	WU J, 2021, PROCEDIA COMPUT SCI	WU J, 2021, PROCEDIA COMPUT SCI
87	KHEIR O;SMEDTS S;JACOBY A;VERWULGEN S	EFFICIENT QUALITY MANAGEMENT IN MEDTECH STARTUPS BASED ON ISO 13485	1					2021	MEDICAL DEVICES: EVIDENCE AND RESEARCH	14		0	10.2147/MDER.S320583	DEPARTMENT OF PRODUCT DEVELOPMENT, FACULTY OF DESIGN SCIENCES, UNIVERSITY OF ANTWERP, ANTWERP, BELGIUM;DEPARTMENT OF PRODUCT DEVELOPMENT, FACULTY OF DESIGN SCIENCES, UNIVERSITY OF ANTWERP, ANTWERP, BELGIUM;DEPARTMENT OF PRODUCT DEVELOPMENT, FACULTY OF DESIGN SCIENCES, UNIVERSITY OF ANTWERP, ANTWERP, BELGIUM;DEPARTMENT OF PRODUCT DEVELOPMENT, FACULTY OF DESIGN SCIENCES, UNIVERSITY OF ANTWERP, ANTW…	START-UPS THAT ARE INVOLVED IN THE DEVELOPMENT OF MEDICAL DEVICES PLAY A KEY ROLE IN INNOVATION, YET AMONG THE SEVERAL LIMITATIONS THEY ENCOUNTER, THEY SUFFER A LACK OF KNOWLEDGE IN QUALITY MANAGEMENT. THIS LACK MAY CREATE A CHALLENGE THAT COULD HINDER OR LIMIT THEIR SUCCESS. THIS PAPER SEEKS TO PRESENT AN OVERVIEW AND ACT AS A GUIDELINE FOR THE REQUIRED DOCUMENTATION TO ESTABLISH A QUALITY MANAG…	COMPLIANCE; DOCUMENTATION; INNOVATION; ISO; MEDICAL; QUALITY; START-UP	ISO STANDARDS; REGULATORY COMPLIANCE; COMPLIANCE; DOCUMENTATION; INNOVATION; ISO; ISO 13485; MEDICAL; MEDICAL DEVICES; QUALITY; QUALITY MANAGEMENT SYSTEMS; START-UP; QUALITY MANAGEMENT; ARTICLE; CERTIFICATION; DOCUMENTATION; MEDICAL DEVICE REGULATION; PROCESS DESIGN; QUALITY CONTROL; QUALITY MANAGEMENT SYSTEM; STANDARDIZATION; TOTAL QUALITY MANAGEMENT	MAKARY, M, DANIEL, M., MEDICAL ERROR: THE THIRD LEADING CAUSE OF DEATH IN THE US (2016) BMJ, 353, P. I2139; (2019) MEDICAL DEVICES, , HTTPS://WWW.WHO.INT/HEALTH-TOPICS/MEDICAL-DEVICES#TAB=TAB_1, WORLD HEALTH ORGANIZATION. ACCESSED JANUARY 2, 2021; MONEY, A, BARNETT, J, KUJIS, J, CRAVEN, M, MARTIN, J, YOUNG, T., THE ROLE OF THE USER WITHIN THE MEDICAL DEVICE DESIGN AND DEVELOPMENT PRO-CESS: MEDICA…	KHEIR, O.; DEPARTMENT OF PRODUCT DEVELOPMENT, BELGIUM; EMAIL: OMAR.KHEIR@STUDENT.UANTWERPEN.BE	ENGLISH	ARTICLE	ISI	MED DEVICES EVID RES	KHEIR O, 2021, MED DEVICES EVID RES	KHEIR O, 2021, MED DEVICES EVID RES
88	KOLOMOYETS A;HBUR Z;KOSHOVA S;KRYLOVA I;GOYDYK V;BADIUK N	ANALYSIS OF THE FINANCIAL CONDITION AND EVALUATION OF THE EFFICIENCY OF FINANCIAL LOGISTICS OF THE MUNICIPAL NONCOMMERCIAL ENTERPRISE GERBACHEVSKY REGONAL CLINICAL HOSPITAL ZHYTOMYR REGIONAL COUNCIL	1					2021	PHARMACOLOGYONLINE	2		0		SHUPYK NATIONAL HEALTHCARE UNIVERSITY OF UKRAINE, KYIV, UKRAINE;SHUPYK NATIONAL HEALTHCARE UNIVERSITY OF UKRAINE, KYIV, UKRAINE;SHUPYK NATIONAL HEALTHCARE UNIVERSITY OF UKRAINE, KYIV, UKRAINE;POLTAVA UNIVERSITY OF ECONOMICS AND TRADE, POLTAVA, UKRAINE;ODESSA INTERNATIONAL MEDICAL UNIVERSITY, ODESA, UKRAINE;INTERNATIONAL EUROPEAN UNIVERSITY, KYIV, UKRAINE	THE ARTICLE ANALYZES THE FINANCIAL CONDITION AND EFFICIENCY OF FINANCIAL LOGISTICS MNPE «GERBACHEVSKY REGIONAL CLINICAL HOSPITAL» ZHYTOMYR REGIONAL COUNCIL. THE MAIN INDICATORS THAT REFLECT THE FINANCIAL CONDITION OF THE REGIONAL HOSPITAL BASED ON ITS STATUS AS A MUNICIPAL NON-PROFIT ENTERPRISE ARE OUTLINED. THE MAIN PROBLEMS OF THE LOW LEVEL OF FINANCIAL CONDITION ARE SUBSTANTIATED BY THE ”GERBA…	EFFICIENCY; FINANCIAL ACTIVITY OF THE HOSPITAL; FINANCIAL CONDITION OF THE COMMUNAL HOSPITAL; FINANCIAL LOGISTICS OF THE COMMUNAL HOSPITAL; HEALTH CARE; MNPE “GERBACHEVSKY REGIONAL CLINICAL HOSPITAL” ZHYTOMYR REGIONAL COUNCIL		GOVORKO, O. V., THE EFFECTIVENESS OF THE HEALTH CARE SYSTEM OF THE POPULATION OF UKRAINE (2017) INTELLIGENCE, XXI (2), PP. 92-97; KARAMYSHEV, D. V., UDOVYCHENKO, N. M., THE ESSENCE OF UNDERSTANDING THE EFFECTIVENESS OF HEALTH CARE MANAGEMENT IN MODERN CONDITIONS (2008) STATE BUILDING, (1). , HTTP://NBUV.GOV.UA/UJRN/DEBU_2008_1_26; MARTYNIUK, O.A., IMPLEMENTATION OF QUALITY MANAGEMENT SYSTEM IN ME…	BADIUK, N.S.; INTERNATIONAL EUROPEAN UNIVERSITYUKRAINE; EMAIL: BADIUK_NS@UKR.NET	ENGLISH	ARTICLE	ISI	PHARMACOLOGYONLINE	KOLOMOYETS AV, 2021, PHARMACOLOGYONLINE	KOLOMOYETS AV, 2021, PHARMACOLOGYONLINE
89	WARDELL S	TO WISH YOU WELL THE BIOPOLITICAL SUBJECTIVITIES OF MEDICAL CROWDFUNDERS DURING AND AFTER AOTEAROA NEW ZEALANDS COVID19 LOCKDOWN	0	Medical crowdfunding	medical crowdfunding - patient oriented donations		subject matter	2021	BIOSOCIETIES			2	10.1057/s41292-021-00251-7	SOCIAL ANTHROPOLOGY PROGRAMME, UNIVERSITY OF OTAGO, 2ND FLOOR RICHARDSON BUILDING, LEITH ST, DUNEDIN NORTH, OTAGO 9016, NEW ZEALAND	CROWDFUNDING PLATFORMS APPLY A MARKETIZED, COMPETITIVE LOGIC TO HEALTHCARE, INCREASINGLY FUNCTIONING AS GENERATIVE SPACES IN WHICH WORTHY CITIZENS AND BIOPOLITICAL SUBJECTS ARE PRODUCED. USING A LENS OF BIOPOWER, THIS ARTICLE CONSIDERS WHAT SORT OF BIOPOLITICAL SUBJECTIVITIES WERE PRODUCED IN AND THROUGH NEW ZEALAND CROWDFUNDING CAMPAIGNS DURING THE 2020 COVID-19 LOCKDOWN. IT FOCUSES ON A DISCURS…	CARE; COVID-19; CROWDFUNDING; DESERVINGNESS; HEALTH; NARRATIVE; SUBJECTIVITY		ANDERSON, B., EMERGENCY FUTURES: EXCEPTION, URGENCY, INTERVAL, HOPE (2017) THE SOCIOLOGICAL REVIEW, 65 (3), PP. 463-477; ALTER)NARRATIVES OF ‘WINNING’: SUPERMARKET AND HEALTHCARE WORKERS’ EXPERIENCES OF COVID-19 IN, , APPLETON, S. FORTHCOMING, AOTEAROA NEW ZEALAND. SITES; BAEHR, P., SOCIAL EXTREMITY, COMMUNITIES OF FATE, AND THE SOCIOLOGY OF SARS (2005) EUROPEAN JOURNAL OF SOCIOLOGY/ARCHIVES EURO…	WARDELL, S.; SOCIAL ANTHROPOLOGY PROGRAMME, 2ND FLOOR RICHARDSON BUILDING, LEITH ST, NEW ZEALAND; EMAIL: SUSAN.WARDELL@OTAGO.AC.NZ	ENGLISH	ARTICLE	ISI	BIOSOCIETIES	WARDELL S, 2021, BIOSOCIETIES	WARDELL S, 2021, BIOSOCIETIES
90	LEI R;YAN W	A STUDY ON THE INFLUENCE OF CREATIVITY OF MEDICAL PRODUCT DESIGN AND PROJECT SOCIALIZATION ON THE SUCCESS OF INDUSTRIAL FUNDRAISING	1					2021	REVISTA DE CERCETARE SI INTERVENTIE SOCIALA	73		1	10.33788/rcis.73.22	DEPARTMENT OF ART, HUAQIAO UNIVERSITY, QUANZHOU, 362021, CHINA;DEPARTMENT OF ART, HUAQIAO UNIVERSITY, QUANZHOU, 362021, CHINA	SINCE THE RISE OF MASS FUNDRAISING PLATFORMS, THEY ARE OFFERED TO ENTREPRENEURS AND TEAMS WITH INNOVATIVE IDEAS. UNDER THIS TREND, MORE AND MORE START-UPS AND SCHOLARS PAY ATTENTION TO AND STUDY THE FACTORS THAT CONTRIBUTE TO THE SUCCESS OF MASS FUNDRAISING. ON THE MASS FUNDRAISING PLATFORM, PEOPLE FROM DIFFERENT COUNTRIES AND DIFFERENT CULTURAL BACKGROUNDS PERCEIVE THE CREATIVITY OF PROJECT PROD…	CREATIVITY; FUNDRAISING SUCCESS; MEDICAL PRODUCTS; PRODUCT DESIGN; SOCIAL CHANGE; SOCIAL PROBLEM; SOCIALIZATION		ALMQUIST, E., CLEGHORN, J., SHERER, L., THE B2B ELEMENTS OF VALUE (2018) HARVARD BUSINESS REVIEW, 96 (3), P. 18; BABER, H., A FRAMEWORK FOR CROWDFUNDING PLATFORMS TO MATCH SERVICES BETWEEN FUNDERS AND FUNDRAISERS (2019) THE JOURNAL OF INDUSTRIAL DISTRIBUTION & BUSINESS, 10 (4), PP. 25-31; BAGHERI, A., CHITSAZAN, H., EBRAHIMI, A., CROWDFUNDING MOTIVATIONS: A FOCUS ON DONORS’ PERSPECTIVES (2019) TE…	YAN, W.; DEPARTMENT OF ART, CHINA; EMAIL: WUYANPP105@GMAIL.COM	ENGLISH	ARTICLE	ISI	REV	LEI R, 2021, REV	LEI R, 2021, REV
91	ZILBERMINT M	THE ENDOCRINE HOSPITALIST ENHANCING THE QUALITY OF DIABETES CARE	0	efektywność służby zdrowia	public health&hospitals efficency		subject matter	2021	JOURNAL OF DIABETES SCIENCE AND TECHNOLOGY	15	4	0	10.1177/19322968211007908	JOHNS HOPKINS COMMUNITY PHYSICIANS AT SUBURBAN HOSPITAL, BETHESDA, MD, UNITED STATES, DIVISION OF ENDOCRINOLOGY, DIABETES, AND METABOLISM, JOHNS HOPKINS UNIVERSITY SCHOOL OF MEDICINE, BALTIMORE, MD, UNITED STATES, JOHNS HOPKINS UNIVERSITY CAREY BUSINESS SCHOOL, BALTIMORE, MD, UNITED STATES	THE ENDOCRINE HOSPITALIST AND INPATIENT DIABETES MANAGEMENT TEAM INCREASES ACCESS TO ENDOCRINOLOGY CONSULTATIONS AND IMPROVES GLYCEMIC CONTROL AND QUALITY METRICS SUCH AS LENGTH OF STAY AND HOSPITAL READMISSION. ENHANCED GLYCEMIC CARE IS NEEDED IN BOTH ACADEMIC AND COMMUNITY HOSPITAL SETTINGS. ENDOCRINE FELLOWSHIP PROGRAMS SHOULD IMPLEMENT ENDOCRINE HOSPITALIST ROTATIONS WITH EMPHASIS ON TRAINING…	DIABETES; ENDOCRINE; ENDOCRINOLOGY; HOSPITALIST; QUALITY	HEMOGLOBIN A1C; THYROTROPIN; ARTICLE; COMMUNITY HOSPITAL; CORONAVIRUS DISEASE 2019; DIABETES MELLITUS; DRUG COST; ENDOCRINE HOSPITALIST; ENDOCRINE SYSTEM; ENDOCRINOLOGY; GLYCEMIC CONTROL; HEALTH CARE COST; HEALTH CARE DELIVERY; HEALTH CARE SYSTEM; HEALTH INSURANCE; HOSPITAL PATIENT; HOSPITAL READMISSION; HOSPITALIZATION; HUMAN; HYPERGLYCEMIA; HYPOGLYCEMIA; HYPONATREMIA; INSULIN DEPENDENT DIABETES…	MANDEL, S.R., LANGAN, S., MATHIOUDAKIS, N.N., RETROSPECTIVE STUDY OF INPATIENT DIABETES MANAGEMENT SERVICE, LENGTH OF STAY AND 30-DAY READMISSION RATE OF PATIENTS WITH DIABETES AT A COMMUNITY HOSPITAL (2019) J COMMUNITY HOSP INTERN MED PERSPECT, 9 (2), PP. 64-73; LEVETAN, C.S., PASSARO, M., JABLONSKI, K., KASS, M., RATNER, R.E., UNRECOGNIZED DIABETES AMONG HOSPITALIZED PATIENTS (1998) DIABETES CA…	ZILBERMINT, M.; JOHNS HOPKINS COMMUNITY PHYSICIANS AT SUBURBAN HOSPITALUNITED STATES; EMAIL: MZILBER3@JHMI.EDU	ENGLISH	ARTICLE	ISI	J DIABETES SCI TECHNOL	ZILBERMINT M, 2021, J DIABETES SCI TECHNOL	ZILBERMINT M, 2021, J DIABETES SCI TECHNOL
92	HUANG Z;OUYANG J;HUANG X;YANG Y;LIN L	EXPLAINING DONATION BEHAVIOR IN MEDICAL CROWDFUNDING IN SOCIAL MEDIA	0	Medical crowdfunding	medical crowdfunding - patient oriented donations		subject matter	2021	SAGE OPEN	11	2	1	10.1177/21582440211014520	CHINA THREE GORGES UNIVERSITY, YICHANG, CHINA;CHINA THREE GORGES UNIVERSITY, YICHANG, CHINA;UNIVERSITY OF TWENTE, ENSCHEDE, NETHERLANDS;CHINA THREE GORGES UNIVERSITY, YICHANG, CHINA;CHINA THREE GORGES UNIVERSITY, YICHANG, CHINA	MEDICAL CROWDFUNDING IN SOCIAL MEDIA IS GROWING TO BE A CONVENIENT, ACCESSIBLE, AND SECURE MANNER TO COVER MEDICAL EXPENSES. IT DIFFERS FROM TRADITIONAL DONATION INITIATIVES AND MEDICAL CROWDFUNDING ON NON-SOCIAL MEDIA PLATFORMS IN THAT PROJECTS ARE DISSEMINATED VIA SOCIAL MEDIA NETWORK AND AMONG ACQUAINTANCES. THROUGH SEMI-STRUCTURED IN-DEPTH INTERVIEWS ON DONATION BEHAVIORS OF 52 RESPONDENTS, T…	DONATION BEHAVIOR; ELABORATION LIKELIHOOD MODEL; GROUNDED THEORY; MEDICAL CROWDFUNDING; SOCIAL MEDIA		AJZEN, I., THE THEORY OF PLANNED BEHAVIOR (1991) ORGANIZATIONAL BEHAVIOR & HUMAN DECISION PROCESSES, 50 (2), PP. 179-211. , HTTPS://DOI.ORG/10.1016/0749-5978(91)90020-T; ALLISON, T.H., DAVIS, B.C., WEBB, J.W., PERSUASION IN CROWDFUNDING: AN ELABORATION LIKELIHOOD MODEL OF CROWDFUNDING PERFORMANCE (2017) JOURNAL OF BUSINESS VENTURING, 32 (6), PP. 707-725. , HTTPS://DOI.ORG/10.1016/J.JBUSVENT.2017.…	YANG, Y.; CHINA THREE GORGES UNIVERSITYCHINA; EMAIL: YANGYANNI614@FOXMAIL.COM	ENGLISH	ARTICLE	ISI	SAGE OPEN	HUANG Z, 2021, SAGE OPEN	HUANG Z, 2021, SAGE OPEN
93	KELLER R;YAO J;TEEPE G;HARTMANN S;LOHSE K;VON W F;MÜLLER-RIEMENSCHNEIDER F;MAIR J;KOWATSCH T	ARE CONVERSATIONAL AGENTS USED AT SCALE BY COMPANIES OFFERING DIGITAL HEALTH SERVICES FOR THE MANAGEMENT AND PREVENTION OF DIABETES	1					2021	HEALTHINF 2021 - 14TH INTERNATIONAL CONFERENCE ON HEALTH INFORMATICS; PART OF THE 14TH INTERNATIONAL JOINT CONFERENCE ON BIOMEDICAL ENGINEERING SYSTEMS AND TECHNOLOGIES, BIOSTEC 2021			0		FUTURE HEALTH TECHNOLOGIES, SINGAPORE-ETH CENTRE, CAMPUS FOR RESEARCH EXCELLENCE AND TECHNOLOGICAL ENTERPRISE (CREATE), SINGAPORE;FUTURE HEALTH TECHNOLOGIES, SINGAPORE-ETH CENTRE, CAMPUS FOR RESEARCH EXCELLENCE AND TECHNOLOGICAL ENTERPRISE (CREATE), SINGAPORE;CENTER FOR DIGITAL HEALTH INTERVENTIONS, DEPARTMENT OF MANAGEMENT, TECHNOLOGY, AND ECONOMICS, ETH ZURICH, ZURICH, SWITZERLAND;CENTRE FOR DI…	SUCCESSFUL INTERVENTIONS TO PREVENT AND MANAGE TYPE 2 DIABETES RELY ON LONG-TERM, DAY-TO-DAY DECISIONS WHICH TAKE PLACE OUTSIDE OF CLINICAL SETTINGS. IN THIS CONTEXT, HUMAN RESOURCES ARE DIFFICULT TO SCALE UP, AND LEVERAGING CONVERSATIONAL AGENTS (CAS) COULD BE ONE WAY TO SCALE UP HEALTHCARE TO TACKLE THE EMERGING EPIDEMIC OF TYPE 2 DIABETES. THE OBJECTIVE OF THIS PAPER IS TO ASSESS THE DEGREE TO…	CONVERSATIONAL AGENTS; DIGITAL HEALTH COMPANIES; FUNDING; HEALTHCARE; MANAGEMENT; PREVENTION; TYPE 2 DIABETES	BIOMEDICAL ENGINEERING; DIGITAL LIBRARIES; HEALTH CARE; INVESTMENTS; CLINICAL SETTINGS; CONVERSATIONAL AGENTS; DIGITAL SERVICES; GOOGLE SCHOLAR; HEALTH SERVICES; MOBILE APPLICATIONS; TYPE-2 DIABETES; VENTURE CAPITAL; MEDICAL INFORMATICS	ALEXANDER FLEMING, G., PETRIE, J. R., BERGENSTAL, R. M., HOLL, R. W., PETERS, A. L., HEINEMANN, L., DIABETES DIGITAL APP TECHNOLOGY: BENEFITS, CHALLENGES, AND RECOMMENDATIONS. A CONSENSUS REPORT BY THE EUROPEAN ASSOCIATION FOR THE STUDY OF DIABETES (EASD) AND THE AMERICAN DIABETES ASSOCIATION (ADA) DIABETES TECHNOLOGY WORKING GROUP (2020) DIABETES CARE, 43 (1), PP. 250-260. , HTTPS://DOI.ORG/10.2…	KELLER, R.; FUTURE HEALTH TECHNOLOGIES, SINGAPORE; EMAIL: ROMAN.KELLER@SEC.ETHZ.CH	ENGLISH	CONFERENCE PAPER	ISI	HEALTHINF - INT CONF HEALTH INFORMATICS; PART INT JT CONF BIOMED ENG SYST TECHNOL, BIOSTEC	KELLER R, 2021, HEALTHINF - INT CONF HEALTH INFORMATICS; PART INT JT CONF BIOMED ENG SYST TECHNOL, BIOSTEC	KELLER R, 2021, HEALTHINF - INT CONF HEALTH INFORMATICS; PART INT JT CONF BIOMED ENG SYST TECHNOL, BIOSTEC
94	ALATTAS A;TEEPE G;LEIDENBERGER K;FLEISCH E;CAR L;SALAMANCA-SANABRIA A;KOWATSCH T	TO WHAT SCALE ARE CONVERSATIONAL AGENTS USED BY TOPFUNDED COMPANIES OFFERING DIGITAL MENTAL HEALTH SERVICES FOR DEPRESSION	1					2021	HEALTHINF 2021 - 14TH INTERNATIONAL CONFERENCE ON HEALTH INFORMATICS; PART OF THE 14TH INTERNATIONAL JOINT CONFERENCE ON BIOMEDICAL ENGINEERING SYSTEMS AND TECHNOLOGIES, BIOSTEC 2021			1		FUTURE HEALTH TECHNOLOGIES, SINGAPORE-ETH CENTRE, CAMPUS FOR RESEARCH EXCELLENCE AND TECHNOLOGICAL ENTERPRISE (CREATE), SINGAPORE;DEPARTMENT OF MANAGEMENT, TECHNOLOGY, AND ECONOMICS (D-MTEC), ETH ZURICH, ZURICH, SWITZERLAND;INSTITUTE OF TECHNOLOGY MANAGEMENT (ITEM), UNIVERSITY OF ST. GALLEN, ST. GALLEN, SWITZERLAND;FUTURE HEALTH TECHNOLOGIES, SINGAPORE-ETH CENTRE, CAMPUS FOR RESEARCH EXCELLENCE A…	THERE IS STRONG SUPPORT IN THE LITERATURE FOR THE USE OF CONVERSATIONAL AGENTS (CAS) IN DIGITAL MENTAL HEALTHCARE ALONG WITH A RECENT INCREASE IN FUNDING WITHIN DIGITAL MENTAL HEALTH, INDICATING THE FAST GROWTH OF THE INDUSTRY. HOWEVER, IT IS UNKNOWN TO WHAT EXTENT CAS ARE LEVERAGED IN THESE DIGITAL INTERVENTIONS FOR DEPRESSION. THE AIM OF THIS STUDY IS TO THEREFORE EXPLORE THE SCALE OF CA USE IN…	CONVERSATIONAL AGENT; DEPRESSION; MENTAL HEALTH; TOP-FUNDED; VENTURE CAPITAL	BIOMEDICAL ENGINEERING; HEALTH CARE; INVESTMENTS; CONVERSATIONAL AGENTS; FAST GROWTHS; MENTAL HEALTH; MENTAL HEALTH SERVICES; ONBOARDING; VENTURE CAPITAL; MEDICAL INFORMATICS	ABD-ALRAZAQ, A. A., ALAJLANI, M., ALALWAN, A. A., BEWICK, B. M., GARDNER, P., HOUSEH, M., AN OVERVIEW OF THE FEATURES OF CHATBOTS IN MENTAL HEALTH: A SCOPING REVIEW (2019) INTERNATIONAL JOURNAL OF MEDICAL INFORMATICS, 132, P. 103978; ALBERT, P., WHY IS DEPRESSION MORE PREVALENT IN WOMEN? (2015) JOURNAL OF PSYCHIATRY & NEUROSCIENCE, 40 (4), PP. 219-221; BECK, J., (2011) COGNITIVE BEHAVIOR THERAPY:…		ENGLISH	CONFERENCE PAPER	ISI	HEALTHINF - INT CONF HEALTH INFORMATICS; PART INT JT CONF BIOMED ENG SYST TECHNOL, BIOSTEC	ALATTAS A, 2021, HEALTHINF - INT CONF HEALTH INFORMATICS; PART INT JT CONF BIOMED ENG SYST TECHNOL, BIOSTEC	ALATTAS A, 2021, HEALTHINF - INT CONF HEALTH INFORMATICS; PART INT JT CONF BIOMED ENG SYST TECHNOL, BIOSTEC
95	BAE J;LEE J	HOW TECHNOLOGICAL OVERLAP BETWEEN SPINOUTS AND PARENT FIRMS AFFECTS CORPORATE VENTURE CAPITAL INVESTMENTS IN SPINOUTS THE ROLE OF COMPETITIVE TENSION	1					2021	ACADEMY OF MANAGEMENT JOURNAL	64	2	4	10.5465/AMJ.2018.0223	SUNGKYUNKWAN UNIVERSITY, SOUTH KOREA;KOREA UNIVERSITY, SOUTH KOREA	DRAWING ON THE LITERATURE ON ENTREPRENEURSHIP AND COMPETITIVE DYNAMICS, WE INVESTIGATE HOW TECHNOLOGICAL OVERLAP BETWEEN SPINOUTS AND PARENT FIRMS INFLUENCES CORPORATE INVESTORS' DECISIONS REGARDING INVESTMENTS IN SPINOUTS. WE SUGGEST THAT A HIGH LEVEL OF TECHNOLOGICAL OVERLAP BETWEEN A SPINOUT AND ITS PARENT FIRM DETERS POTENTIAL CORPORATE INVESTORS FROM MAKING AN INVESTMENT IN THE SPINOUT BECAU…			ANGRIST, J. D., IMBENS, G. W., RUBIN, D. B., IDENTIFICATION OF CAUSAL EFFECTS USING INSTRUMENTAL VARIABLES (1996) JOURNAL OF THE AMERICAN STATISTICAL ASSOCIATION, 91, PP. 444-455; DESENDER, K. A., AGUILERA, R. V., LÓPEZPUERTAS-LAMY, M., CRESPI, R., A CLASH OF GOVERNANCE LOGICS: FOREIGN OWNERSHIP AND BOARD MONITORING (2016) STRATEGIC MANAGEMENT JOURNAL, 37, PP. 349-369; KOH, P. S., QIAN, C., WANG,…	LEE, J.M.; KOREA UNIVERSITYSOUTH KOREA; EMAIL: JOONMAHN@KOREA.AC.KR	ENGLISH	ARTICLE	ISI	ACAD MANAGE J	BAE J, 2021, ACAD MANAGE J	BAE J, 2021, ACAD MANAGE J
96	BONI A	AN INTRODUCTORY PERSPECTIVE ON EMERGING TRANSFORMATIVE TECHNOLOGIES IN BIOPHARMA PROMISES CHALLENGES AND IMPEDIMENTS	1					2020	JOURNAL OF COMMERCIAL BIOTECHNOLOGY	25	4	0	10.5912/jcb950	EMERITUS, CARNEGIE MELLON UNIVERSITY, UNITED STATES	THIS ARTICLE PROVIDES A TOP-LEVEL OVERVIEW OF SOME KEY CHALLENGES AND POTENTIAL SOLUTIONS ASSOCIATED WITH THE DEVELOPMENT AND COMMERCIALIZATION OF INNOVATIVE AND TRANSFORMATIVE SOLUTIONS TO ADDRESS IDENTIFIED NEEDS IN BIOPHARMACEUTICAL, MEDTECH AND DIGITAL HEALTH MARKETS. AS THE INDUSTRY SEEKS TO INCORPORATE MORE DIVERSE TECHNOLOGIES, IT IS SIMULTANEOUSLY TRANSFORMING THRU THE FORMATION OF OPEN I…		BIOTECHNOLOGY; BIOPHARMA; BUSINESS MODELING; CLINICAL VALIDATIONS; OPEN INNOVATION; PARTNERSHIP MODELS; ECOSYSTEMS; ECOSYSTEM; ORGANIZATION; REVIEW		BONI, A.A.; EMERITUS, UNITED STATES; EMAIL: BONI@COMMERCIALBIOTECHNOLOGY.COM	ENGLISH	REVIEW	ISI	J COMMER BIOTECHNOL	BONI AA, 2020, J COMMER BIOTECHNOL	BONI AA, 2020, J COMMER BIOTECHNOL
97	BONI A;FOLEY S	CHALLENGES FOR TRANSFORMATIVE INNOVATION IN EMERGING DIGITAL HEALTH ORGANIZATIONS ADVOCATING SERVICE DESIGN TO ADDRESS THE MULTIFACETED HEALTHCARE ECOSYSTEM	1					2020	JOURNAL OF COMMERCIAL BIOTECHNOLOGY	25	4	1	10.5912/jcb957	DISTINGUISHED CAREER PROFESSOR OF ENTREPRENEURSHIP, EMERITUS CARNEGIE MELLON UNIVERSITY;SENIOR UX RESEARCHER, SAP	THIS ARTICLE USES MINI – CASE STUDIES OF THREE EARLY STAGE ORGANIZATIONS THAT PURSUED DIFFERENT PATHWAYS OR MODELS FOR BRINGING EMERGING, TRANSFORMATIVE DIGITAL TECHNOLOGIES TO THE HEALTHCARE MARKET. THESE ORGANIZATIONS WERE EACH FOCUSED ON DIFFERENT APPLICATIONS OF DIGITAL HEALTH: STENTOR WAS A VENTURE CAPITAL BACKED, UNIVERSITY SPINOFF FOCUSED IN THE FIELD OF DIGITAL RADIOLOGY; OMNYX WAS FORMED…		ARTIFICIAL INTELLIGENCE; COMMERCE; DIAGNOSIS; ECOSYSTEMS; INVESTMENTS; LIFE CYCLE; ACADEMIC MEDICAL CENTERS; COMPANY LIFE CYCLES; DIGITAL PATHOLOGIES; DIGITAL TECHNOLOGIES; HEALTH CARE MARKETS; HEALTH ORGANIZATIONS; INDUSTRIAL PARTNERS; UNIVERSITY SPIN-OFFS; HEALTH CARE; ADULT; ARTIFICIAL INTELLIGENCE; CANCER DIAGNOSIS; CONSUMER; DIGITAL TECHNOLOGY; ECOSYSTEM; HEALTH CARE NEED; HEALTH CARE ORGANI…	COMMERCIAL BIOTECHNOLOGY, J., (2018) THE BUSINESS OF COMMERCIALIZATION AND INNOVATION, 24 (1). , SPECIAL EDITION, ARTHUR A. BONI, EDITOR; COMMERCIAL BIOTECHNOLOGY, J., BONI, ARTHUR A., (2019), 24 (4). , SPECIAL EDITION, ENTREPRENEURSHIP BOOTCAMP 2.0 EDITOR; BONI, A. A., DIANA, J., ALIGNING THE CORPORATION FOR TRANSFORMATIVE INNOVATION: INTRODUCING DASHBOARD 2.0 (2019) J. COMMERCIAL BIOTECHNOLOGY,…	BONI, A.A.; DISTINGUISHED CAREER PROFESSOR OF ENTREPRENEURSHIP, EMAIL: BONI@COMMERCIALBIOTECHNOLOGY.COM	ENGLISH	REVIEW	ISI	J COMMER BIOTECHNOL	BONI AA, 2020, J COMMER BIOTECHNOL	BONI AA, 2020, J COMMER BIOTECHNOL-a
98	REDDY S;CHAO S	ACADEMIC COLLABORATIONS WITH INDUSTRY LESSONS FOR THE FUTURE	1					2020	JOURNAL OF INVESTIGATIVE MEDICINE	68	8	0	10.1136/jim-2020-001636	MEDICINE, CENTRAL MICHIGAN UNIVERSITY COLLEGE OF MEDICINE, MOUNT PLEASANT, MI, UNITED STATES;COLLEGE OF MEDICINE, CENTRAL MICHIGAN UNIVERSITY, SAGINAW, MI, UNITED STATES	ACADEMIC CENTERS AND INDUSTRY PARTNERS HAVE HAD LOVE-HATE RELATIONSHIPS FOR MORE THAN A CENTURY. DESPITE MANY EXAMPLES OF SOCIALLY BENEFICIAL COLLABORATIONS BETWEEN ACADEMIA AND INDUSTRY, IT HAS BECOME INCREASINGLY DIFFICULT TO FIND AN ARRANGEMENT WHERE NEITHER CLINICIANS/RESEARCHERS WORKING WITH INDUSTRY NOR INDUSTRY ITSELF IS DEMONIZED. REGARDLESS, WE MUST INCENTIVIZE INNOVATION. PRECLINICAL RE…	ACADEMIC MEDICAL CENTERS; DRUG DISCOVERY; EDUCATION; INDUSTRY; MEDICAL; TRANSLATIONAL MEDICAL RESEARCH	ARTICLE; CLINICAL RESEARCH; CONTROLLED STUDY; FUNDING; GOVERNMENT; HUMAN; HUMAN EXPERIMENT; MEDICAL EDUCATION; PHASE 4 CLINICAL TRIAL; POSTMARKETING SURVEILLANCE; PRECLINICAL STUDY; TRANSLATIONAL RESEARCH; UNIVERSITY HOSPITAL; COOPERATION; DRUG DEVELOPMENT; INDUSTRY; UNIVERSITY; BIG DATA; COOPERATIVE BEHAVIOR; DRUG DISCOVERY; HUMANS; INDUSTRY; PRODUCT SURVEILLANCE, POSTMARKETING; UNIVERSITIES	BLISS, M., BANTING?S, BEST?S, AND COLLIP?S ACCOUNTS OF THE DISCOVERY OF INSULIN (1982) BULL HIST MED, 56, PP. 554-568; LE, T.T., CRAMER, J.P., CHEN, R., EVOLUTION OF THE COVID-19 VACCINE DEVELOPMENT LANDSCAPE (2020) NAT REV DRUG DISCOV, 19, PP. 667-668; BIRNBAUM, M.J., PHARMA AND ACADEMIA: WHAT WE HAVE HERE IS A FAILURE TO COMMUNICATE (2016) CELL METAB, 24, PP. 365-367; FLEMING, L., GREENE, H., L…	REDDY, S.S.K.; MEDICINE, UNITED STATES; EMAIL: SETHU.K.REDDY@GMAIL.COM	ENGLISH	ARTICLE	ISI	J INVEST MED	REDDY SSK, 2020, J INVEST MED	REDDY SSK, 2020, J INVEST MED
99	LUBLÓY Á	MEDICAL CROWDFUNDING IN A HEALTHCARE SYSTEM WITH UNIVERSAL COVERAGE AN EXPLORATORY STUDY	0	Medical crowdfunding	medical crowdfunding - patient oriented donations		subject matter	2020	BMC PUBLIC HEALTH	20	1	8	10.1186/s12889-020-09693-3	DEPARTMENT OF FINANCE AND ACCOUNTING, STOCKHOLM SCHOOL OF ECONOMICS IN RIGA, STRĒLNIEKU IELA 4A, RĪGA, LV-1010, LATVIA, DEPARTMENT OF FINANCE, CORVINUS UNIVERSITY OF BUDAPEST, FŐVÁM TÉR 8, BUDAPEST, 1093, HUNGARY	BACKGROUND: IN RECENT YEARS, CROWDFUNDING FOR MEDICAL EXPENSES HAS GAINED POPULARITY, ESPECIALLY IN COUNTRIES WITHOUT UNIVERSAL HEALTH COVERAGE. NEVERTHELESS, UNIVERSAL COVERAGE DOES NOT IMPLY COVERING ALL MEDICAL COSTS FOR EVERYONE. IN COUNTRIES WITH UNIVERSAL COVERAGE UNMET HEALTH CARE NEEDS TYPICALLY EMERGE DUE TO FINANCIAL REASONS: THE INABILITY TO PAY THE PATIENT CO-PAYMENTS, AND ADDITIONAL …	MEDICAL CROWDFUNDING; UNIVERSAL HEALTH COVERAGE; UNMET HEALTH CARE NEED	CROWDSOURCING; FINANCIAL MANAGEMENT; GERMANY; HEALTH CARE DELIVERY; HEALTH CARE FINANCING; HUMAN; CROWDSOURCING; DELIVERY OF HEALTH CARE; FUND RAISING; GERMANY; HEALTHCARE FINANCING; HUMANS; UNIVERSAL HEALTH INSURANCE	BASSANI, G., MARINELLI, N., VISMARA, S., CROWDFUNDING IN HEALTHCARE (2019) J TECHNOL TRANSF, 44 (4), PP. 1290-1310; HIMMELSTEIN, D., THORNE, D., WARREN, E., WOOLHANDLER, S., MEDICAL BANKRUPTCY IN THE UNITED STATES, 2007: RESULTS OF A NATIONAL STUDY (2009) AM J MED, 122 (8), PP. 741-746; BERLINER, L.S., KENWORTHY, N.J., PRODUCING A WORTHY ILLNESS: PERSONAL CROWDFUNDING AMIDST FINANCIAL CRISIS (200…	LUBLÓY, Á.; DEPARTMENT OF FINANCE, FŐVÁM TÉR 8, HUNGARY; EMAIL: AGNES.LUBLOY@SSERIGA.EDU	ENGLISH	ARTICLE	ISI	BMC PUBLIC HEALTH	LUBLÓY Á, 2020, BMC PUBLIC HEALTH	LUBLÓY Á, 2020, BMC PUBLIC HEALTH
100	MOAZZEZ H;TORABI K M;NILFOROUSHAN H;SAHEBKAR K M	CHALLENGES AND BARRIERS IN FINDING FORMING AND PERFORMING FOR NETWORK CREATION A CASE STUDY OF COLLABORATION NETWORK IN MEDICAL EQUIPMENT	1					2020	JOURNAL OF SCIENCE AND TECHNOLOGY POLICY MANAGEMENT	11	4	3	10.1108/JSTPM-04-2019-0043	UNIVERSITY OF TEHRAN, TEHRAN, IRAN;UNIVERSITY OF TEHRAN, TEHRAN, IRAN;SHAHID BEHESHTI UNIVERSITY, TEHRAN, IRAN;TECHNOLOGY STUDIES INSTITUTE, TEHRAN, IRAN	PURPOSE: THE PURPOSE OF THIS PAPER IS AS FOLLOWS: STUDYING A CASE FOR TECHNOLOGICAL INNOVATION IN IRAN; STUDYING THE PROCESS OF NETWORK CREATION; STUDYING DIFFERENT CHALLENGES IN FINDING, FORMING AND PERFORMING OF A COLLABORATION NETWORK; STUDYING COMPREHENSIVE IDENTIFICATION AND ANALYSIS OF THE CHALLENGES IN THE NETWORK CREATION PROCESS; STUDYING AN ACTIVE COLLABORATION NETWORK IN THE FIELD OF M…	CASE STUDY; COLLABORATION CHALLENGES; ENGINEERED COLLABORATION NETWORK; MEDICAL EQUIPMENT; NETWORK FORMING; TECHNOLOGICAL COLLABORATION		AKDOĞAN, A.A., CINGŠZ, A., AN EMPIRICAL STUDY ON DETERMINING THE ATTITUDES OF SMALL AND MEDIUM SIZED BUSINESSES (SMES) RELATED TO COOPETITION (2012) PROCEDIA – SOCIAL AND BEHAVIORAL SCIENCES, 58, PP. 252-258; AL-TABBAA, O., ANKRAH, S., SOCIAL CAPITAL TO FACILITATE ‘ENGINEERED’ UNIVERSITY–INDUSTRY COLLABORATION FOR TECHNOLOGY TRANSFER: A DYNAMIC PERSPECTIVE (2016) TECHNOLOGICAL FORECASTING AND SOC…	TORABI KHARGH, M.; UNIVERSITY OF TEHRANIRAN; EMAIL: M.TORABI1390@GMAIL.COM	ENGLISH	ARTICLE	ISI	J SCI TECHNOL POLICY MANAGE	MOAZZEZ H, 2020, J SCI TECHNOL POLICY MANAGE	MOAZZEZ H, 2020, J SCI TECHNOL POLICY MANAGE
101	RYZHKOVA M;GIMRIKH K	INTERNET TECHNOLOGIES IN MEDICAL PROJECTS FUNDING	1					2020	JOURNAL OF PHYSICS: CONFERENCE SERIES	1661	1	0	10.1088/1742-6596/1661/1/012155	TOMSK, 364050, RUSSIAN FEDERATION;TOMSK, 364050, RUSSIAN FEDERATION	IN MODERN SOCIETY, IT IS DIFFICULT TO IMAGINE A SCOPE OF ACTIVITY THAT WOULD NOT BE ASSOCIATED WITH INTERNET TECHNOLOGIES. THEY PROVIDE OPPORTUNITIES NOT ONLY TO ACTIVATE THE INFORMATION RESOURCES OF SOCIETY, BUT ALSO TO ORGANIZE INFORMATION INTERACTION BETWEEN PEOPLE, THAT CERTAINLY HELPS IN PROMOTION OF SCIENTIFIC PROJECTS COST-EFFECTIVELY. HOWEVER, IT IS OFTEN THE CASE THAT MANY PROJECTS, IDEA…		CLINICAL RESEARCH; CROWDSOURCING; FINANCE; INFORMATION SERVICES; DEVELOPMENT STAGES; INFORMATION INTERACTION; INFORMATION RESOURCE; INNOVATION PROMOTION; INTERNET TECHNOLOGY; INVESTMENT FUNDS; RESEARCH PROGRAMS; SCIENTIFIC PROJECTS; MEDICAL PROBLEMS	PORTNY, S E, (2010) PROJECT MANAGEMENT FOR DUMMIES, , (HOBOKEN, NJ: WILEY PUBLISHING); VINOGRADOV, A, (2016) HOW TO ATTRACT FINANCING: EXPERT OPINION NEWS OF SIBERIAN SCIENCE, , HTTP://WWW.SIB-SCIENCE.INFO/RU/RAS/DENGI-IDUT-15092016, SEPTEMBER 16URL; CROWDFUNDING IN RUSSIA. PEOPLE FINANCING. THE DIRECTORY OF RUSSIAN CROWDFUNDING PROJECTS, , HTTPS://PLANETA.RU/?UTM_SOURCE=YANDEX&UTM_MEDIUM=CPC&UTM…	RYZHKOVA, M.V.; INSTITUTE OF ECONOMICS AND MANAGEMENT, 36 LENIN AV., RUSSIAN FEDERATION; EMAIL: MARYBOX@INBOX.RU	ENGLISH	CONFERENCE PAPER	ISI	J PHYS CONF SER	RYZHKOVA MV, 2020, J PHYS CONF SER	RYZHKOVA MV, 2020, J PHYS CONF SER
102	SNYDER J;ZENONE M;CAULFIELD T	CROWDFUNDING FOR COMPLEMENTARY AND ALTERNATIVE MEDICINE WHAT ARE CANCER PATIENTS SEEKING	1					2020	PLOS ONE	15	11 NOVEMBER	4	10.1371/journal.pone.0242048	FACULTY OF HEALTH SCIENCES, SIMON FRASER UNIVERSITY, BURNABY, BC, CANADA;FACULTY OF PUBLIC HEALTH AND POLICY, LONDON SCHOOL OF HYGIENE AND TROPICAL MEDICINE, LONDON, UNITED KINGDOM;HEALTH LAW INSTITUTE, UNIVERSITY OF ALBERTA, EDMONTON, AB, CANADA	BACKGROUND COMPLEMENTARY AND ALTERNATIVE MEDICINE (CAM) IS INCREASINGLY BEING INTEGRATED INTO CONVENTIONAL MEDICAL CARE FOR CANCER, USED TO COUNTER THE SIDE EFFECTS OF CONVENTIONAL CANCER TREATMENT, AND OFFERED AS AN ALTERNATIVE TO CONVENTIONAL CANCER CARE. OUR AIM IS TO GAIN A BROADER UNDERSTANDING OF TRENDS IN CAM INTERVENTIONS FOR CANCER AND CROWDFUNDING CAMPAIGNS FOR THESE INTERVENTIONS. METH…		ASCORBIC ACID; CANNABIS; ALTERNATIVE MEDICINE; ARTICLE; BRAIN CANCER; BREAST CANCER; CANADA; CANCER PATIENT; CANCER THERAPY; CONTROLLED STUDY; CROWDFUNDING; CROWDSOURCING; DATA BASE; DIET SUPPLEMENTATION; FEMALE; FUNDING; HELP SEEKING BEHAVIOR; HUMAN; MAJOR CLINICAL STUDY; MALE; MEXICO; NATIONAL HEALTH ORGANIZATION; NATUROPATHY; ONLINE SYSTEM; PUBLIC HEALTH CAMPAIGN; RECTUM CANCER; TREND STUDY; U…	(1980) COMPLEMENTARY AND ALTERNATIVE MEDICINE (CAM), , HTTPS://WWW.CANCER.GOV/ABOUT-CANCER/TREATMENT/CAM, NATIONAL CANCER INSTITUTE. INTERNET. NATIONAL CANCER INSTITUTE. CITED 2020 MAR 4; (2018) COMPLEMENTARY AND ALTERNATIVE MEDICINE, , HTTPS://WWW.NHS.UK/CONDITIONS/COMPLEMENTARY-AND-ALTERNATIVE-MEDICINE/, NATIONAL HEALTH SERVICE. INTERNET. NHS.UK. CITED 2020 MAR 22; KEENE, MR, HESLOP, IM, SABESA…	SNYDER, J.; FACULTY OF HEALTH SCIENCES, CANADA; EMAIL: JCS12@SFU.CA	ENGLISH	ARTICLE	ISI	PLOS ONE	SNYDER J, 2020, PLOS ONE	SNYDER J, 2020, PLOS ONE
103	SCHUCHT P;ROCCARO-WALDMEYER D;MUREK M;ZUBAK I;GOLDBERG J;FALK S;DAHLWEID F;RAABE A	EXPLORING NOVEL FUNDING STRATEGIES FOR INNOVATIVE MEDICAL RESEARCH THE HORAO CROWDFUNDING CAMPAIGN	1					2020	JOURNAL OF MEDICAL INTERNET RESEARCH	22	11	3	10.2196/19715	DEPARTMENT OF NEUROSURGERY, INSELSPITAL, BERN UNIVERSITY HOSPITAL, UNIVERSITY OF BERN, BERN, SWITZERLAND;INSEL DATA SCIENCE CENTER, INSELSPITAL, BERN UNIVERSITY HOSPITAL, UNIVERSITY OF BERN, BERN, SWITZERLAND, DIRECTORATE OF TECHNOLOGY AND INNOVATION, INSELSPITAL, BERN UNIVERSITY HOSPITAL, UNIVERSITY OF BERN, BERN, SWITZERLAND;DEPARTMENT OF NEUROSURGERY, INSELSPITAL, BERN UNIVERSITY HOSPITAL, UNI…	BACKGROUND: THE RISE OF THE INTERNET AND SOCIAL MEDIA HAS BOOSTED ONLINE CROWDFUNDING AS A NOVEL STRATEGY TO RAISE FUNDS FOR KICK-STARTING PROJECTS, BUT IT IS RARELY USED IN SCIENCE. OBJECTIVE: WE REPORT ON AN ONLINE CROWDFUNDING CAMPAIGN LAUNCHED IN THE CONTEXT OF THE NEUROSCIENCE PROJECT HORAO. THE AIM OF HORAO WAS TO DEVELOP A NONINVASIVE REAL-TIME METHOD TO VISUALIZE NEURONAL FIBER TRACTS DUR…		CROWDSOURCING; ECONOMICS; FINANCIAL MANAGEMENT; HUMAN; MEDICAL RESEARCH; METHODOLOGY; PROCEDURES; BIOMEDICAL RESEARCH; CROWDSOURCING; FUND RAISING; HUMANS; RESEARCH DESIGN	BOURDILLON, P, APRA, C, LÉVÊQUE, M., FIRST CLINICAL USE OF STEREOTAXY IN HUMANS: THE KEY ROLE OF X-RAY LOCALIZATION DISCOVERED BY GASTON CONTREMOULINS (2018) J NEUROSURG, 128 (3), PP. 932-937. , MAR; DOI MEDLINE: 28498054; DIX, A, LUZAR, C., CURRENT MARKET DYNAMICS (2014) CROWDFUNDING: A GUIDE TO RAISING CAPITAL ON THE INTERNET, PP. 47-80. , DRESNER S, EDITOR. NEW JERSEY, UNITED STATES: JOHN WILE…	SCHUCHT, P.; DEPARTMENT OF NEUROSURGERY INSELSPITAL, FREIBURGSTRASSE, SWITZERLAND; EMAIL: PHILIPPE.SCHUCHT@INSEL.CH	ENGLISH	ARTICLE	ISI	J MED INTERNET RES	SCHUCHT P, 2020, J MED INTERNET RES	SCHUCHT P, 2020, J MED INTERNET RES
104	BA Z;ZHAO Y;ZHOU L;SONG S	EXPLORING THE DONATION ALLOCATION OF ONLINE CHARITABLE CROWDFUNDING BASED ON TOPICAL AND SPATIAL ANALYSIS EVIDENCE FROM THE TENCENT GONGYI	0	Medical crowdfunding	medical crowdfunding - patient oriented donations		subject matter	2020	INFORMATION PROCESSING AND MANAGEMENT	57	6	11	10.1016/j.ipm.2020.102322	SCHOOL OF ECONOMICS AND MANAGEMENT, NANJING UNIVERSITY OF SCIENCE AND TECHNOLOGY, NANJING, 210094, CHINA;SCHOOL OF ECONOMICS AND MANAGEMENT, NANJING UNIVERSITY OF SCIENCE AND TECHNOLOGY, NANJING, 210094, CHINA;SCHOOL OF MEDICINE AND HEALTH MANAGEMENT, INSTITUTE OF SMART HEALTH, HUAZHONG UNIVERSITY OF SCIENCE AND TECHNOLOGY, WUHAN, 430072, CHINA;SCHOOL OF INFORMATION MANAGEMENT, NANJING UNIVERSITY…	ONLINE CHARITABLE CROWDFUNDING HAS BECOME AN INCREASINGLY POPULAR APPROACH FOR ONLINE FUNDRAISING AND HAS ATTRACTED WIDESPREAD CONCERN IN SOCIETY. HOWEVER, LITTLE IS KNOWN ABOUT DONATION ALLOCATION IN THE IMPLEMENTATION OF ONLINE CHARITABLE CROWDFUNDING, ESPECIALLY THE PURPOSES INVOLVED AND THE SPECIFIC FLOWS OF THESE DONATIONS. TO THIS END, THIS STUDY AIMS TO EXPLORE PROJECT INITIATORS’ FUNDRAIS…	CHARITABLE CROWDFUNDING; DONATION ALLOCATION; FUNDRAISING INTENTION; SPATIAL ANALYSIS; TENCENT GONGYI; TOPIC MINING	SPATIAL VARIABLES MEASUREMENT; COMPARATIVE ANALYSIS; DEVELOPED REGIONS; KEY INFLUENCING FACTORS; LATENT INTENTION; ONLINE DONATIONS; ONLINE FUNDRAISING; SPATIAL ANALYSIS; SPATIAL PATTERNS; CROWDSOURCING	AGRAWAL, A., CATALINI, C., GOLDFARB, A., CROWDFUNDING: GEOGRAPHY, SOCIAL NETWORKS, AND THE TIMING OF INVESTMENT DECISIONS (2015) JOURNAL OF ECONOMICS & MANAGEMENT STRATEGY, 24 (2), PP. 253-274; ANPARASAN, A., LEJEUNE, M., RESOURCE DEPLOYMENT AND DONATION ALLOCATION FOR EPIDEMIC OUTBREAKS (2019) ANNALS OF OPERATIONS RESEARCH, 283 (1-2), PP. 9-32; ANSELIN, L., LOCAL INDICATORS OF SPATIAL ASSOCIATIO…	ZHAO, Y.C.; SCHOOL OF ECONOMICS AND MANAGEMENT, CHINA; EMAIL: YXZHAO@NJUST.EDU.CN	ENGLISH	ARTICLE	ISI	INF PROCESS MANAGE	BA Z, 2020, INF PROCESS MANAGE	BA Z, 2020, INF PROCESS MANAGE
105	KUBHEKA B	BIOETHICS AND THE USE OF SOCIAL MEDIA FOR MEDICAL CROWDFUNDING	0	Medical crowdfunding	medical crowdfunding - patient oriented donations		subject matter	2020	BMC MEDICAL ETHICS	21	1	7	10.1186/s12910-020-00521-2	SCHOOL OF PUBLIC HEALTH, FACULTY OF HEALTH SCIENCES, UNIVERSITY OF WITWATERSRAND, JOHANNESBURG, SOUTH AFRICA, HEALTH IQ CONSULTING, JOHANNESBURG, SOUTH AFRICA	BACKGROUND: SOCIAL MEDIA HAS GLOBALISED COMPASSION ENABLING REQUESTS FOR DONATIONS TO SPREAD BEYOND GEOGRAPHICAL BOUNDARIES. THE USE OF SOCIAL MEDIA FOR MEDICAL CROWDFUNDING LINKS PEOPLE WITH UNMET HEALTHCARE NEEDS TO CHARITABLE DONORS. THERE IS NO DOUBT THAT FUNDRAISING CAMPAIGNS USING SUCH PLATFORMS FACILITATES ACCESS TO FINANCIAL RESOURCES TO THE BENEFIT OF PATIENTS AND THEIR CAREGIVERS. MAIN …	ETHICS; JUSTICE; MEDICAL CROWDFUNDING; PRIVACY; SOCIAL MEDIA; UNDUE INFLUENCE; VULNERABILITY	ADULT; ARTICLE; BIOETHICS; HEALTH CARE NEED; HUMAN; INFORMED CONSENT; JUSTICE; MORALITY; PERSUASIVE COMMUNICATION; PRIVACY; RISK ASSESSMENT; SKILL; SOCIAL MEDIA; SOCIAL NETWORK; SOCIOECONOMICS; CROWDSOURCING; FINANCIAL MANAGEMENT; HEALTH CARE FINANCING; BIOETHICS; CROWDSOURCING; FUND RAISING; HEALTHCARE FINANCING; HUMANS; SOCIAL MEDIA	RODRIGUES, D., THE ETHICS OF CROWDFUNDING CENTRE FOR DIGITAL ETHICS AND POLICY 2013, , WWW.DIGITALETHICS.ORG/ESSAYS/ETHICS-CROWDFUNDING, ACCESSED ON 14 OCT 2019; SNYDER, J., CROWDFUNDING FOR MEDICAL CARE: ETHICAL ISSUES IN AN EMERGING HEALTH CARE FUNDING PRACTICE (2016) HASTINGS CENT REP, 46 (6), PP. 36-42. , 10.1002/HAST.645; PERRY, J.E., THE PEOPLE'S NIH-ETHICAL AND LEGAL CONCERNS OF CROWDFUNDE…	KUBHEKA, B.Z.; SCHOOL OF PUBLIC HEALTH, SOUTH AFRICA; EMAIL: BRENDA.K@WOL.CO.ZA	ENGLISH	ARTICLE	ISI	BMC MED ETHICS	KUBHEKA BZ, 2020, BMC MED ETHICS	KUBHEKA BZ, 2020, BMC MED ETHICS
106	WICKSTRÖM H;TUVESSON H;ÖIEN R;MIDLÖV P;FAGERSTRÖM C	HEALTH CARE STAFFS EXPERIENCES OF ENGAGEMENT WHEN INTRODUCING A DIGITAL DECISION SUPPORT SYSTEM FOR WOUND MANAGEMENT QUALITATIVE STUDY	0	efektywność służby zdrowia	public health&hospitals efficency		subject matter	2020	JMIR HUMAN FACTORS	7	4	1	10.2196/23188	DEPARTMENT OF CLINICAL SCIENCES MALMÖ, CENTER FOR PRIMARY HEALTH CARE RESEARCH, LUND UNIVERSITY, MALMÖ, SWEDEN, BLEKINGE WOUND HEALING CENTRE, KARLSHAMN, SWEDEN;DEPARTMENT OF HEALTH AND CARING SCIENCES, LINNAEUS UNIVERSITY, VÄXJÖ, SWEDEN;BLEKINGE CENTRE OF COMPETENCE, KARLSKRONA, SWEDEN;DEPARTMENT OF CLINICAL SCIENCES MALMÖ, CENTER FOR PRIMARY HEALTH CARE RESEARCH, LUND UNIVERSITY, MALMÖ, SWEDEN;…	BACKGROUND: EHEALTH SOLUTIONS SUCH AS DIGITAL DECISION SUPPORT SYSTEMS (DDSSS) HAVE THE POTENTIAL TO ASSIST COLLABORATION BETWEEN HEALTH CARE STAFF TO IMPROVE MATTERS FOR SPECIFIC PATIENT GROUPS. PATIENTS WITH HARD-TO-HEAL ULCERS HAVE LONG HEALING TIMES BECAUSE OF A LACK OF GUIDELINES FOR STRUCTURED DIAGNOSIS, TREATMENT, AND FOLLOW-UP. MULTIDISCIPLINARY COLLABORATION IN WOUND MANAGEMENT TEAMS IS …	DECISION SUPPORT SYSTEMS, CLINICAL; EHEALTH; LEG ULCER; MOBILE PHONE; STAFF ENGAGEMENT; TELEMEDICINE		MOFFATT, CJ, FRANKS, PJ, DOHERTY, DC, MARTIN, R, BLEWETT, R, ROSS, F., PREVALENCE OF LEG ULCERATION IN A LONDON POPULATION (2004) QJM, 97 (7), PP. 431-437. , JUL; DOI MEDLINE: 15208431; (2014) SWEDISH COUNCIL ON HEALTH TECHNOLOGY ASSESSMENT (SBU), , HTTPS://WWW.SBU.SE/EN/PUBLICATIONS/SBU-ASSESSES/CHRONIC-ULCERS-IN-THE-ELDERLY-PREVENTION-AND-TREATMENT/, CHRONIC ULCERS IN THE ELDERLY PREVENTION AND…	WICKSTRÖM, H.; DEPARTMENT OF CLINICAL SCIENCES, BOX 50332, SWEDEN; EMAIL: HANNA.WICKSTROM@MED.LU.SE	ENGLISH	ARTICLE	ISI	JMIR HUM FACTORS	WICKSTRÖM H, 2020, JMIR HUM FACTORS	WICKSTRÖM H, 2020, JMIR HUM FACTORS
107	SALEH S;AJUFO E;LEHMANN C;MEDFORD R	A COMPARISON OF ONLINE MEDICAL CROWDFUNDING IN CANADA THE UK AND THE US	0	Medical crowdfunding	medical crowdfunding - patient oriented donations		subject matter	2020	JAMA NETWORK OPEN	3	10	9	10.1001/jamanetworkopen.2020.21684	DEPARTMENT OF INTERNAL MEDICINE, UNIVERSITY OF TEXAS SOUTHWESTERN MEDICAL CENTER, DALLAS, UNITED STATES, CLINICAL INFORMATICS CENTER, UNIVERSITY OF TEXAS SOUTHWESTERN MEDICAL CENTER, DALLAS, UNITED STATES;DEPARTMENT OF INTERNAL MEDICINE, UNIVERSITY OF TEXAS SOUTHWESTERN MEDICAL CENTER, DALLAS, UNITED STATES;CLINICAL INFORMATICS CENTER, UNIVERSITY OF TEXAS SOUTHWESTERN MEDICAL CENTER, DALLAS, UNIT…	IMPORTANCE: DESPITE MAJOR DIFFERENCES IN THEIR HEALTH CARE SYSTEMS, MEDICAL CROWDFUNDING IS INCREASINGLY USED TO FINANCE PERSONAL HEALTH CARE COSTS IN CANADA, THE UK, AND THE US. HOWEVER, LITTLE IS KNOWN ABOUT THE CAMPAIGNS DESIGNED TO RAISE MONETARY DONATIONS FOR MEDICAL EXPENSES, THE INDIVIDUALS WHO TURN TO CROWDFUNDING, AND THEIR FUNDRAISING INTENT. OBJECTIVE: TO EXAMINE THE DEMOGRAPHIC CHARAC…		ADOLESCENT; ADULT; AGED; CANADA; CHILD; CROSS-SECTIONAL STUDY; CROWDSOURCING; ECONOMICS; FEMALE; FINANCIAL MANAGEMENT; HEALTH CARE COST; HEALTH CARE DELIVERY; HUMAN; INFANT; MALE; MIDDLE AGED; PRESCHOOL CHILD; PROCEDURES; UNITED KINGDOM; UNITED STATES; ADOLESCENT; ADULT; AGED; CANADA; CHILD; CHILD, PRESCHOOL; CROSS-SECTIONAL STUDIES; CROWDSOURCING; DELIVERY OF HEALTH CARE; FEMALE; FUND RAISING; H…			ENGLISH	ARTICLE	ISI	JAMA NETW OPEN	SALEH SN, 2020, JAMA NETW OPEN	SALEH SN, 2020, JAMA NETW OPEN
108	ZENONE M;SNYDER J;CAULFIELD T	CROWDFUNDING CANNABIDIOL CBD FOR CANCER HYPE AND MISINFORMATION ON GOFUNDME	0	Medical crowdfunding	medical crowdfunding - patient oriented donations		subject matter	2020	AMERICAN JOURNAL OF PUBLIC HEALTH	110		6	10.2105/AJPH.2020.305768	FACULTY OF HEALTH SCIENCES, SIMON FRASER UNIVERSITY, BURNABY, BC, CANADA;FACULTY OF HEALTH SCIENCES, SIMON FRASER UNIVERSITY, BURNABY, BC, CANADA;HEALTH LAW INSTITUTE, FACULTY OF LAW, SCHOOL OF PUBLIC HEALTH, UNIVERSITY OF ALBERTA, EDMONTON, CANADA	OBJECTIVES. TO USE CROWDFUNDING CAMPAIGNS TO BETTER UNDERSTAND HOW CANNABIDIOL (CBD) IS REPRESENTED (AND MISREPRESENTED) AS CANCER-RELATED CARE. METHODS. WE ANALYZED CBD-RELATED CROWDFUNDING CAMPAIGNS (N = 155) CREATED BETWEEN JANUARY 2017 AND MAY 2019 IN MULTIPLE COUNTRIES ON GOFUNDME.COM. RESULTS. MORE THAN 81.9% OF CAMPAIGNS FUNDRAISED CBD FOR CURATIVE OR LIFE-PROLONGING REASONS, AND 25.2% FUN…		CANNABIDIOL; CROWDSOURCING; DECEPTION; FINANCIAL MANAGEMENT; GLOBAL HEALTH; HUMAN; INTERPERSONAL COMMUNICATION; MORTALITY; NEOPLASM; CANNABIDIOL; COMMUNICATION; CROWDSOURCING; DECEPTION; FINANCING, PERSONAL; GLOBAL HEALTH; HUMANS; NEOPLASMS	CHOU, WS, OH, A, KLEIN, WMP., ADDRESSING HEALTH-RELATED MISINFORMATION ON SOCIAL MEDIA (2018) JAMA, 320 (23), PP. 2417-2418. , HTTPS://DOI.ORG/10.1001/JAMA.2018.16865; LOWRY, M, FOUSE, D., COMMUNICATING RESEARCH IN AN ERA OF MISINFORMATION (2019) AM J PUBLIC HEALTH, 109 (5), P. 645. , HTTPS://DOI.ORG/10.2105/AJPH.2019.305048; BURKI, T., VACCINE MISINFORMATION AND SOCIAL MEDIA (2019) LANCET DIGIT …	ZENONE, M.; MARCO ZENONE 8888 UNIVERSITY DRCANADA; EMAIL: MARCOZ@SFU.CA	ENGLISH	ARTICLE	ISI	AM J PUBLIC HEALTH	ZENONE M, 2020, AM J PUBLIC HEALTH	ZENONE M, 2020, AM J PUBLIC HEALTH
109	LIU S;CHENG T;WANG H	EFFECTS OF ATTENTION AND RELIABILITY ON THE PERFORMANCE OF ONLINE MEDICAL CROWDFUNDING PROJECTS THE MODERATING ROLE OF TARGET AMOUNT	0	Medical crowdfunding	medical crowdfunding - patient oriented donations		subject matter	2020	JOURNAL OF MANAGEMENT SCIENCE AND ENGINEERING	5	3	10	10.1016/j.jmse.2020.08.004	SCHOOL OF MANAGEMENT, XI'AN JIAOTONG UNIVERSITY, XI'AN, 710049, CHINA;SCHOOL OF MANAGEMENT, XI'AN JIAOTONG UNIVERSITY, XI'AN, 710049, CHINA;SCHOOL OF MANAGEMENT, XI'AN JIAOTONG UNIVERSITY, XI'AN, 710049, CHINA	MEDICAL CROWDFUNDING PLATFORM HELPS NUMEROUS PATIENTS ACCESS ENTHUSIASTIC DONORS AND ADDRESS FINANCIAL DIFFICULTIES, BUT MANY CROWDFUNDING PROJECTS FAIL TO REACH THEIR TARGET AMOUNT. THUS, HOW A CROWDFUNDING PROJECT CAN ATTRACT CONSIDERABLE DONORS IS QUESTIONABLE. THIS STUDY EXAMINES THE EFFECTS OF ATTENTION AND RELIABILITY ON THE PERFORMANCE OF ONLINE MEDICAL CROWDFUNDING PROJECTS AND HOW TARGET…	ATTENTION ECONOMIC THEORY; FUNDRAISING PERFORMANCE; MEDICAL CROWDFUNDING; PROJECT MANAGEMENT; TARGET AMOUNT; TRUSTWORTHY		AGRAWAL, A.K., CATALINI, C., GOLDFARB, A., THE GEOGRAPHY OF CROWDFUNDING (NO. W16820) (2011), NATIONAL BUREAU OF ECONOMIC RESEARCH; AHLERS, G.K., CUMMING, D., GÜNTHER, C., SCHWEIZER, D., SIGNALING IN EQUITY CROWDFUNDING (2015) ENTREPRENEURSHIP: THEORY AND PRACTICE, 39 (4), PP. 955-980; BIRKÁS, B., BERECZKEI, T., KEREKES, Z., GENEROSITY, REPUTATION, AND COSTLY SIGNALING: A PRELIMINARY STUDY OF ALT…	CHENG, T.; SCHOOL OF MANAGEMENT, CHINA; EMAIL: CTW398989071@STU.XJTU.EDU.CN	ENGLISH	ARTICLE	ISI	J MANAG SCI ENG	LIU S, 2020, J MANAG SCI ENG	LIU S, 2020, J MANAG SCI ENG
110	MILLS P;MILLS D	REDUCED SUPPLY IN THE ORGAN DONOR MARKET AND HOW 3D PRINTING CAN ADDRESS THIS SHORTAGE A CRITICAL INQUIRY INTO THE COLLATERAL EFFECTS OF DRIVERLESS CARS	1					2020	APPLIED SCIENCES (SWITZERLAND)	10	18	0	10.3390/APP10186400	ORGANICNANO, MONROE, LA 71201, UNITED STATES;CENTER FOR BIOMEDICAL ENGINEERING AND REHABILITATION SCIENCE, LOUISIANA TECH UNIVERSITY, RUSTON, LA 71272, UNITED STATES	DRIVERLESS CARS, SUCH AS THOSE CURRENTLY OPERATED BY UBER AND OTHERS AS WELL AS THOSE BEING RESEARCHED AND DEVELOPED BY MAJOR AND NICHE AUTOMOBILE MANUFACTURERS, ARE EXPECTED TO DRAMATICALLY REDUCE THE NUMBER OF HIGHWAY FATALITIES IN THE COMING YEARS. WHILE NO ONE WILL FAULT ANY TECHNOLOGY THAT SAFELY AND EFFECTIVELY PROTECTS AND SAVES LIVES, MANY INDIVIDUALS WITH AN ARRAY OF MEDICAL CONDITIONS R…	3D PRINTING; AUTONOMOUS VEHICLES; BIORINTING; ORGAN DONATION		ADVANTAGES OF AGILE WORK STRATEGIES FOR COMPANIES, COSTS AND BENEFITS., , HTTP://GLOBALWORKPLACEANALYTICS.COM/RESOURCES/COSTS-BENEFITS, (ACCESSED ON 5 MARCH 2018); NATIONAL HIGHWAY TRAFFIC SAFETY ADMINISTRATION., , HTTPS://WWW.NHTSA.GOV/STATICFILES/RULEMAKING/PDF/AUTOMATED_VEHICLES_POLICY.PDF, (ACCESSED ON 26 FEBRUARY 2018); TOMITA, H., (2017) AWAITING THE REALIZATION OF FULLY AUTOMATED VEHICLES:…	MILLS, P.A.S.; CENTER FOR BIOMEDICAL ENGINEERING AND REHABILITATION SCIENCE, UNITED STATES; EMAIL: DKMILLS@LATECH.EDU	ENGLISH	NOTE	ISI	APPL SCI	MILLS PAS, 2020, APPL SCI	MILLS PAS, 2020, APPL SCI
111	WICHMANN J;WILLEMINK M;DE C C	ARTIFICIAL INTELLIGENCE AND MACHINE LEARNING IN RADIOLOGY CURRENT STATE AND CONSIDERATIONS FOR ROUTINE CLINICAL IMPLEMENTATION	0	medyczne	clinical		subject matter	2020	INVESTIGATIVE RADIOLOGY	55	9	21	10.1097/RLI.0000000000000673	DIVISION OF EXPERIMENTAL IMAGING, DEPARTMENT OF DIAGNOSTIC AND INTERVENTIONAL RADIOLOGY, UNIVERSITY HOSPITAL FRANKFURT, THEODOR-STERN-KAI 7, FRANKFURT AM MAIN, 60590, GERMANY, SIEMENS HEALTHINEERS, ERLANGEN, GERMANY;DEPARTMENT OF RADIOLOGY, STANFORD UNIVERSITY, SCHOOL OF MEDICINE, STANFORD, CA, UNITED STATES;DIVISION OF CARDIOTHORACIC IMAGING, DEPARTMENT OF RADIOLOGY AND IMAGING SCIENCES, EMORY U…	ALTHOUGH ARTIFICIAL INTELLIGENCE (AI) HAS BEEN A FOCUS OF MEDICAL RESEARCH FOR DECADES, IN THE LAST DECADE, THE FIELD OF RADIOLOGY HAS SEEN TREMENDOUS INNOVATION AND ALSO PUBLIC FOCUS DUE TO DEVELOPMENT AND APPLICATION OF MACHINE-LEARNING TECHNIQUES TO DEVELOP NEW ALGORITHMS. INTERESTINGLY, THIS INNOVATION IS DRIVEN SIMULTANEOUSLY BY ACADEMIA, EXISTING GLOBAL MEDICAL DEVICE VENDORS, AND-FUELED BY…	ARTIFICIAL INTELLIGENCE; COMPUTER-ASSISTED IMAGE PROCESSING; DEEP LEARNING; MACHINE LEARNING; MEDICAL INFORMATICS; RADIOLOGY; RADIOMICS	ALGORITHM; ARTIFICIAL INTELLIGENCE; BREAST CANCER; CLINICAL EVALUATION; COMPARATIVE STUDY; COMPUTED TOMOGRAPHIC ANGIOGRAPHY; COMPUTER AIDED DESIGN; CONCEPTUAL FRAMEWORK; DIAGNOSTIC ACCURACY; DIGITAL IMAGING AND COMMUNICATIONS IN MEDICINE; HEALTH CARE; HEALTH CARE PERSONNEL; HUMAN; IMAGE ANALYSIS; IMAGE QUALITY; IMAGE SEGMENTATION; INFORMATION STORAGE; LUNG CANCER; MACHINE LEARNING; MEDICAL INFORM…	TOPOL, E.J., HIGH-PERFORMANCE MEDICINE: THE CONVERGENCE OF HUMAN AND ARTIFICIAL INTELLIGENCE (2019) NAT MED, 25, PP. 44-56; NERI, E.C.F., MIELE, V., BIBBOLINO, C., ARTIFICIAL INTELLIGENCE: WHO IS RESPONSIBLE FOR THE DIAGNOSIS? (2020) RADIOL MED, , EPUB AHEAD OF PRINT; HOSNY, A., PARMAR, C., QUACKENBUSH, J., ARTIFICIAL INTELLIGENCE IN RADIOLOGY (2018) NAT REV CANCER, 18, PP. 500-510; GLOBAL ARTIFI…	WICHMANN, J.L.; DIVISION OF EXPERIMENTAL IMAGING, THEODOR-STERN-KAI 7, GERMANY; EMAIL: DOCWICHMANN@GMAIL.COM	ENGLISH	REVIEW	ISI	INVEST RADIOL	WICHMANN JL, 2020, INVEST RADIOL	WICHMANN JL, 2020, INVEST RADIOL
112	FONG A;JAIN M;SACKS W;HO A;CHEN Y	CROWDFUNDING CAMPAIGNS AND THYROID SURGERY WHO WHAT WHERE AND HOW MUCH	0	Medical crowdfunding	medical crowdfunding - patient oriented donations		subject matter	2020	JOURNAL OF SURGICAL RESEARCH	253		3	10.1016/j.jss.2020.01.005	DEPARTMENT OF SURGERY, CEDARS-SINAI MEDICAL CENTER, LOS ANGELES, CA, UNITED STATES;DEPARTMENT OF SURGERY, CEDARS-SINAI MEDICAL CENTER, LOS ANGELES, CA, UNITED STATES;DEPARTMENT OF SURGERY, CEDARS-SINAI MEDICAL CENTER, LOS ANGELES, CA, UNITED STATES;DEPARTMENT OF SURGERY, CEDARS-SINAI MEDICAL CENTER, LOS ANGELES, CA, UNITED STATES;DEPARTMENT OF SURGERY, CEDARS-SINAI MEDICAL CENTER, LOS ANGELES, CA…	BACKGROUND: CROWDFUNDING HAS BECOME A UNIQUE RESPONSE TO THE CHALLENGE OF HEALTH CARE EXPENSES, YET IT HAS BEEN RARELY STUDIED BY THE MEDICAL COMMUNITY. WE LOOKED TO DESCRIBE THE SCOPE OF CROWDFUNDING IN THYROID SURGERY AND ANALYZE THE FACTORS THAT CONTRIBUTE TOWARD A SUCCESSFUL CAMPAIGN. METHODS: IN NOVEMBER 2018, ACTIVE CAMPAIGNS WERE RETRIEVED FROM A POPULAR CROWDFUNDING WEB SITE USING SEARCH …	CROWDFUNDING; SOCIAL MEDIA; THYROID CANCER; THYROID SURGERY	ARTICLE; BENIGN NEOPLASM; CANCER SURGERY; FAMILY; FEMALE; FRIEND; FUNDING; HEALTH PROGRAM; HUMAN; MAJOR CLINICAL STUDY; MALE; PRIORITY JOURNAL; SELF CONCEPT; SOCIAL MEDIA; SOCIAL NETWORK; THYROID CANCER; THYROID DISEASE; THYROID SURGERY; UNITED STATES; ADULT; CHILD; CROWDSOURCING; ECONOMICS; HEALTH CARE COST; PROCEDURES; THYROID GLAND; THYROID TUMOR; THYROIDECTOMY; ADULT; CHILD; CROWDSOURCING; FE…	CENTER FOR MEDICARE AND MEDICAID SERVICES (2018), HTTPS://WWW.CMS.GOV/RESEARCH-STATISTICS-DATA-AND-SYSTEMS/STATISTICS-TRENDS-AND-REPORTS/NATIONALHEALTHEXPENDDATA/NATIONALHEALTHACCOUNTSHISTORICAL.HTML, AVAILABLE AT: (ACCESSED 26 OCTOBER 2019); HIMMELSTEIN, D.U., WARREN, E., THORNE, D., WOOLHANDLER, S., ILLNESS AND INJURY AS CONTRIBUTORS TO BANKRUPTCY (2005) HEALTH AFF (MILLWOOD), 24, PP. W5-63-W5-…	FONG, A.; DEPARTMENT OF SURGERY, 8700 BEVERLY BOULEVARD, UNITED STATES; EMAIL: ABIGAIL.FONG@CSHS.ORG	ENGLISH	ARTICLE	ISI	J SURG RES	FONG A, 2020, J SURG RES	FONG A, 2020, J SURG RES
113	BESANCENOT D;VRANCEANU R	A GLOBAL GAME MODEL OF MEDICAL PROJECT CROWDFUNDING	0	Medical crowdfunding	medical crowdfunding - patient oriented donations		subject matter	2020	INTERNATIONAL GAME THEORY REVIEW	22	3	0	10.1142/S0219198919500166	UNIVERSITY OF PARIS DESCARTES AND LIRAES, 45 RUE DES SAINTS PÈRES, PARIS, 75270, FRANCE;ESSEC BUSINESS SCHOOL AND THEMA, 1 AV. BERNARD HIRSCH, CERGY, 95021, FRANCE	THIS PAPER ANALYZES THE STRATEGIC INTERACTION BETWEEN A CROWDFUNDING PLATFORM SPECIALIZED IN MEDICAL PROJECTS AND A SET OF POTENTIAL INVESTORS. THE PROBLEM IS CAST AS A TWO-STAGE GAME. IN THE FIRST STAGE, THE PLATFORM CHOOSES ITS PARTICIPATION FEE AND SELECTS A PROJECT. IN THE SECOND STAGE, INVESTORS DECIDE WHETHER TO BACK THE PROJECT OR NOT. WE CONSIDER A CROWDFUNDING PLATFORM WHICH RUNS ALL-OR-…	BEHAVIORAL IO; CROWDFUNDING; GLOBAL GAMES; MEDICAL PROJECTS; OVERENTHUSIASM		AGRAWAL, A., CATALINI, C., GOLDFARB, A., SOME SIMPLE ECONOMICS OF CROWDFUNDING (2014) INNOV. POLICY ECON, 14 (1), PP. 63-97; ANGELETOS, G.-M., LIAN, C., INCOMPLETE INFORMATION IN MACROECONOMICS: ACCOMMODATING FRICTIONS IN COORDINATION (2016) HANDBOOK OF MACROECONOMICS, 2, PP. 1065-1240. , ELSEVIER, AMSTERDAM, NETHERLANDS; ARMSTRONG, M., SPIEGLER, R., (2007) BOUNDEDLY RATIONAL CONSUMERS: OUTLINE O…	BESANCENOT, D.; UNIVERSITY OF PARIS DESCARTES AND LIRAES, 45 RUE DES SAINTS PÈRES, FRANCE; EMAIL: DAMIEN.BESANCENOT@PARISDESCARTES.FR	ENGLISH	ARTICLE	ISI	INT GAME THEOR REV	BESANCENOT D, 2020, INT GAME THEOR REV	BESANCENOT D, 2020, INT GAME THEOR REV
114	DI C A;LEVERIDGE M;MCGREGOR T	CROWDFUNDING IN UROLOGY CANADIAN PERSPECTIVE	0	Medical crowdfunding	medical crowdfunding - patient oriented donations		subject matter	2020	CANADIAN UROLOGICAL ASSOCIATION JOURNAL	15	3	2	10.5489/CUAJ.6572	SCHOOL OF MEDICINE, FACULTY OF HEALTH SCIENCES, QUEEN'S UNIVERSITY, KINGSTON, ON, CANADA;DEPARTMENT OF UROLOGY, QUEEN'S UNIVERSITY, KINGSTON, ON, CANADA;DEPARTMENT OF UROLOGY, QUEEN'S UNIVERSITY, KINGSTON, ON, CANADA	INTRODUCTION: CROWDFUNDING IS BECOMING AN INCREASINGLY USED RESOURCE FOR PATIENTS TO COVER COSTS RELATED TO MEDICAL CARE. THESE COSTS CAN BE RELATED DIRECTLY TO TREATMENTS OR INDIRECTLY TO LOSS OF INCOME OR TRAVEL-RELATED COSTS. LITTLE IS KNOWN AS TO THE EXTENT OF WHICH CROWDFUNDING IS USED FOR UROLOGICAL DISEASE HERE IN CANADA. THIS STUDY OFFERS A FIRST LOOK AT THE PREVALENCE OF CROWDFUNDING FOR…		ARTICLE; CANADA; CHRONIC KIDNEY FAILURE; CONTROLLED STUDY; DISEASE BURDEN; HEALTH CARE COST; HEALTH CARE SYSTEM; HUMAN; MEDICAL CARE; PREVALENCE; PROSTATE CANCER; REIMBURSEMENT; SOCIAL WELFARE; URINARY TRACT DISEASE; UROLOGIST	VOX, F., FOLKERS, K. M., TURI, A., CAPLAN, A. L., MEDICAL CROWDFUNDING FOR SCIENTIFICALLY UNSUPPORTED OR POTENTIALLY DANGEROUS TREATMENTS (2018) JAMA, 320 (16), P. 1705; YOUNG, M. J., SCHEINBERG, E., THE RISE OF CROWDFUNDING FOR MEDICAL CARE (2017) JAMA, 317 (16), P. 1623; LOEB, S., TANEJA, S., WALTER, D., ZWEIFACH, S., BYRNE, N., CROWDFUNDING FOR PROSTATE CANCER AND BREAST CANCER (2018) BJU INTE…		ENGLISH	ARTICLE	ISI	CAN UROL ASSOC J	DI CARLO A, 2020, CAN UROL ASSOC J	DI CARLO A, 2020, CAN UROL ASSOC J
115	SNYDER J;BATEMAN-HOUSE A;TURNER L	IS RIGHT TO TRY BEING TRIED USING CROWDFUNDING DATA TO BETTER UNDERSTAND USAGE OF NONTRIAL PREAPPROVAL ACCESS PATHWAYS	0	Medical crowdfunding	medical crowdfunding - patient oriented donations		subject matter	2020	REGENERATIVE MEDICINE	15	8	1	10.2217/rme-2020-0043	FACULTY OF HEALTH SCIENCES, SIMON FRASER UNIVERSITY, 8888 UNIVERSITY DRIVE, BURNABY, BC V5A 1S6, CANADA;DIVISION OF MEDICAL ETHICS, DEPARTMENT OF POPULATION HEALTH, GROSSMAN SCHOOL OF MEDICINE, NYU LANGONE HEALTH, NEW YORK, NY 10016, UNITED STATES;CENTER FOR BIOETHICS, UNIVERSITY OF MINNESOTA, MINNEAPOLIS, MN 55455, UNITED STATES	AIM: THE US FDA HAS TWO NONTRIAL PRE-APPROVAL ACCESS PATHWAYS: EXPANDED ACCESS (EA) AND RIGHT TO TRY (RTT). REPORTS OF SUCCESSFUL RTT USE ARE SCARCE, AND THE FDA HAS NOT YET PUBLISHED RTT USAGE DATA, YET PROPONENTS TOUT ITS UTILITY. IN THE FACE OF THIS DISCREPANCY AND A LACK OF TRANSPARENCY OF USAGE STATISTICS, OUR AIM IS TO ADD TO THE LIMITED UNDERSTANDING OF RTT USAGE. MATERIALS & M ETHODS: WE …	COMPASSIONATE USE; CROWDFUNDING; EXPANDED ACCESS; RIGHT TO TRY	ADULT; ARTICLE; COMPASSIONATE USE; FOOD AND DRUG ADMINISTRATION; HUMAN; UNITED STATES; HUMANS; PRIOR AUTHORIZATION; UNITED STATES; UNITED STATES FOOD AND DRUG ADMINISTRATION	BATEMAN-HOUSE, A., ROBERTSON, C.T., THE FEDERAL RIGHT TO TRY ACT OF 2017-A WRONG TURN FOR ACCESS TO INVESTIGATIONAL DRUGS AND THE PATH FORWARD (2018) JAMA INTERN. MED., 178 (3), PP. 321-322; BRODRICK, M., FREE TO CHOOSE: A MORAL DEFENSE OF THE RIGHT-TO-TRY MOVEMENT (2020) J. MED. PHILOS., 45 (1), PP. 61-85; LYNCH, H.F., ZETTLER, P.J., SARPATWARI, A., PROMOTING PATIENT INTERESTS IN IMPLEMENTING TH…	SNYDER, J.; FACULTY OF HEALTH SCIENCES, 8888 UNIVERSITY DRIVE, CANADA; EMAIL: JCS12@SFU.CA	ENGLISH	ARTICLE	ISI	REGEN MED	SNYDER J, 2020, REGEN MED	SNYDER J, 2020, REGEN MED
116	ROSS L	REFLECTIONS ON CHARLIE GARD AND THE BEST INTERESTS STANDARD FROM BOTH SIDES OF THE ATLANTIC OCEAN	0	Medical crowdfunding	medical crowdfunding - patient oriented donations		subject matter	2020	PEDIATRICS	146		4	10.1542/peds.2020-0818L	COLLEGE AND DEPARTMENTS OF PEDIATRICS, MEDICINE, AND SURGERY, UNIVERSITY OF CHICAGO, 5841 S MARYLAND AVE MC 6082, CHICAGO, IL 60637, UNITED STATES	CHARLIE GARD (AUGUST 4, 2016, TO JULY 28, 2017) WAS AN INFANT IN THE UNITED KINGDOM WHO WAS DIAGNOSED WITH AN ENCEPHALOPATHIC FORM OF MITOCHONDRIAL DNA DEPLETION SYNDROME CAUSED BY A MUTATION IN THE RRM2B GENE. CHARLIE'S PARENTS RAISED £1.3 MILLION (∼$1.6 MILLION US) ON A CROWDFUNDING PLATFORM TO TRAVEL TO NEW YORK TO PURSUE EXPERIMENTAL NUCLEOSIDE BYPASS TREATMENT, WHICH WAS BEING USED TO TREAT …		BLOOD BRAIN BARRIER; CHILD HEALTH; CHILD WELFARE; CLINICAL DECISION MAKING; ELECTROENCEPHALOGRAM; EXPERIMENTAL THERAPY; FAILURE TO THRIVE; GENE; GENE MUTATION; HUMAN; JURISPRUDENCE; MEDICAL ETHICS; MITOCHONDRIAL DNA DEPLETION SYNDROME; MUSCLE WEAKNESS; NUCLEOSIDE BYPASS TREATMENT; PRIORITY JOURNAL; REVIEW; RRM2B GENE; SEIZURE; TERMINAL CARE; TREATMENT WITHDRAWAL; UNITED KINGDOM; UNITED STATES; AR…	GARONE, C, GARCIA-DIAZ, B, EMMANUELE, V, DEOXYPYRIMIDINE MONOPHOSPHATE BYPASS THERAPY FOR THYMIDINE KINASE 2 DEFICIENCY (2014) EMBO MOL MED, 6 (8), PP. 1016-1027; BEGLEY, S., (2017) 5 THINGS TO KNOW ABOUT THE EXPERIMENTAL THERAPY FOR CHARLIE GARD. STAT, , HTTPS://WWW.SCIENTIFICAMERICAN.COM/ARTICLE/5-THINGS-TO-KNOW-ABOUT-THE-EXPERIMENTAL-THERAPY-FOR-CHARLIE-GARD/, JULY 17, ACCESSED JULY 7, 2020; D…	ROSS, L.F.; COLLEGE AND DEPARTMENTS OF PEDIATRICS, 5841 S MARYLAND AVE MC 6082, UNITED STATES; EMAIL: LROSS@UCHICAGO.EDU	ENGLISH	REVIEW	ISI	PEDIATRICS	ROSS LF, 2020, PEDIATRICS	ROSS LF, 2020, PEDIATRICS
117	DINKOVA V;SHARMA S	USING A SEISMIC SENSOR TO IMPROVE PET SCAN IMAGING A NEW PRODUCT DEVELOPMENT CASE STUDY	1					2020	CERN IDEASQUARE JOURNAL OF EXPERIMENTAL INNOVATION	4	1	0	10.23726/cij.2020.948	DELFT UNIVERSITY OF TECHNOLOGY, MEKELWEG 2, DELFT, NETHERLANDS;DELFT UNIVERSITY OF TECHNOLOGY, MEKELWEG 4, DELFT, NETHERLANDS	A NEW PRODUCT DEVELOPMENT (NPD) PROCESS CONSISTS OF A SEQUENCE OF EVENTS THAT CREATE, MODEL AND IMPLEMENT AN IDEA. ALL OF THESE PROCESSES SHARE SOME COMMON STAGES NECESSARY TO ENSURE A SUCCESSFUL NEW PRODUCT LAUNCH. AN INTERDISCIPLINARY TEAM WAS TASKED WITH EXECUTING THE INITIAL PHASES OF THE NPD PROCESS FOR A START-UP. THIS PAPER PRESENTS AN EXPLORATORY CASE STUDY FOLLOWING THEIR JOURNEY OF DEVE…	IDEA GENERATION; MEDICAL IMAGING; MEMS ACCELEROMETER; NEW PRODUCT DEVELOPMENT; OPEN INNOVATION; SCREENING CRITERIA		AIZAWA, T., KIMURA, T., MATSUOKA, T., TAKEDA, T., ASANO, Y., APPLICATION OF MEMS ACCELEROMETER TO GEOPHYSICS (2009) INTERNATIONAL JOURNAL OF THE JCRM, 4 (2), PP. 33-36; SEISMIC IMAGING & MONITORING SYSTEMS (SIMS), , HTTPS://ATTRACT-EU.COM/SELECTED-PROJECTS/SEISMIC-IMAGINGMONITORING-SYSTEMS-SIMS/, ATTRACT, ACCESSED: 10/08/2019; BOOZ, ALLEN, HAMILTON, (1982) NEW PRODUCT MANAGEMENT FORTHE 1980S, , N…	DINKOVA, V.V.; DELFT UNIVERSITY OF TECHNOLOGY, MEKELWEG 2, NETHERLANDS; EMAIL: V.V.DINKOVA@STUDENT.TUDELFT.NL	ENGLISH	ARTICLE	ISI	CERN IDEASQUARE J EXP INNOV	DINKOVA VV, 2020, CERN IDEASQUARE J EXP INNOV	DINKOVA VV, 2020, CERN IDEASQUARE J EXP INNOV
118	KIM J;KONG H;HONG H;KARAHALIOS K	ENRICHED SOCIAL TRANSLUCENCE IN MEDICAL CROWDFUNDING	0	Medical crowdfunding	medical crowdfunding - patient oriented donations		subject matter	2020	DIS 2020 - PROCEEDINGS OF THE 2020 ACM DESIGNING INTERACTIVE SYSTEMS CONFERENCE			1	10.1145/3357236.3395520	GEORGIA INSTITUTE OF TECHNOLOGY, UNITED STATES;SEATTLE UNIVERSITY, UNITED STATES;SEOUL NATIONAL UNIVERSITY, SOUTH KOREA;UNIVERSITY OF ILLINOIS AT URBANA-CHAMPAIGN, UNITED STATES	SOCIAL TRANSLUCENCE THEORY ARGUES THAT ONLINE COLLABORATION SYSTEMS SHOULD MAKE CONTRIBUTORS' ACTIVITIES VISIBLE TO BETTER ACHIEVE A COMMON GOAL. CURRENTLY IN MEDICAL CROWDFUNDING SITES, VARIOUS NON-MONETARY CONTRIBUTIONS INTEGRAL TO THE SUCCESS OF A CAMPAIGN, SUCH AS CAMPAIGN PROMOTIONS AND OFFLINE SUPPORT, ARE LESS VISIBLE THAN MONETARY CONTRIBUTIONS. OUR WORK INVESTIGATES WAYS TO ENRICH SOCIAL…	COMPUTER-SUPPORTED COLLABORATIVE WORK; MEDICAL CROWDFUNDING; SOCIAL TRANSLUCENCE	ONLINE SYSTEMS; VISUALIZATION; DESIGN FEATURES; INTERACTIVE VISUALIZATIONS; OFFLINE; ON-LINE COLLABORATIONS; PERCEIVED BENEFITS; CROWDSOURCING	ALTHOFF, T., LESKOVEC, J., DONOR RETENTION IN ONLINE CROWDFUNDING COMMUNITIES : A CASE STUDY OF DONORSCHOOSE.ORG (2015) PROC. WWW 2015., PP. 34-44; ANANNY, M., CRAWFORD, K., SEEING WITHOUT KNOWING: LIMITATIONS OF THE TRANSPARENCY IDEAL AND ITS APPLICATION TO ALGORITHMIC ACCOUNTABILITY (2016) NEW MEDIA & SOCIETY, PP. 1461444816676645. , 2016; BOSTOCK, M., HEER, J., PROTOVIS: A GRAPHICAL TOOLKIT FO…		ENGLISH	CONFERENCE PAPER	ISI	DIS COMPANION - COMPANION PUBL ACM DES INTERACT SYST CONF	KIM JG, 2020, DIS COMPANION - COMPANION PUBL ACM DES INTERACT SYST CONF	KIM JG, 2020, DIS COMPANION - COMPANION PUBL ACM DES INTERACT SYST CONF
119	TING D;KNOWLES J	VENTURE CAPITAL IN ACADEMIA DOES PRESENT REALITY CALL FOR MORE NONPROFIT VENTURE	1					2020	JOURNAL OF CLINICAL INVESTIGATION	130	7	0	10.1172/JCI138642	CANCER CENTER, DEPARTMENT OF MEDICINE, MASSACHUSETTS GENERAL HOSPITAL, HARVARD MEDICAL SCHOOL, CHARLESTOWN, MA, UNITED STATES;MASS GENERAL BRIGHAM INNOVATION FUND, MASS GENERAL BRIGHAM, CAMBRIDGE, MA, UNITED STATES	INTRODUCTION FOR THE PAST 40 YEARS IN BIOTECH, VENTURE CAPITALISTS HAVE VISITED ACADEMIC MEDICAL CENTERS, INVESTED IN IDEAS THAT TAXPAYERS HAVE FUNDED, CREATED NEW COMPANIES (NEWCOS), AND MADE HANDSOME FINANCIAL GAINS FROM THESE INVESTMENTS. THIS INVESTMENT HAS LED TO A BOOM IN THE CREATION OF NEWCOS, AND WONDERFUL THERAPIES HAVE EMERGED AS A RESULT. UNFORTUNATELY, THIS SHIFT IN FUNDING HAS NOT B…		BIOTECHNOLOGY; CAPITAL; FUNDING; GOVERNMENT; HEALTH CARE; INVESTMENT; JOINT VENTURE; MEDICAL CARE; MEDICAL RESEARCH; PRIORITY JOURNAL; REVIEW; TEACHING HOSPITAL; ECONOMICS; FINANCIAL MANAGEMENT; UNIVERSITY HOSPITAL; ACADEMIC MEDICAL CENTERS; BIOMEDICAL RESEARCH; RESEARCH SUPPORT AS TOPIC		TING, D.T.; MASSACHUSETTS GENERAL HOSPITAL CANCER CENTER, THIRTEENTH STREET, ROOM 6-618B, UNITED STATES; EMAIL: DTING1@MGH.HARVARD.ORG KNOWLES, J.J.S.; PARTNERS INNOVATION FUND, 215 FIRST STREET, SUITE 500, UNITED STATES; EMAIL: JJKNOWLES@PARTNERS.ORG	ENGLISH	REVIEW	ISI	J CLIN INVEST	TING DT, 2020, J CLIN INVEST	TING DT, 2020, J CLIN INVEST
120	REN J;RAGHUPATHI V;RAGHUPATHI W	UNDERSTANDING THE DIMENSIONS OF MEDICAL CROWDFUNDING A VISUAL ANALYTICS APPROACH	0	Medical crowdfunding	medical crowdfunding - patient oriented donations		subject matter	2020	JOURNAL OF MEDICAL INTERNET RESEARCH	22	7	15	10.2196/18813	GABELLI SCHOOL OF BUSINESS, FORDHAM UNIVERSITY, NEW YORK, NY, UNITED STATES;KOPPELMAN SCHOOL OF BUSINESS, BROOKLYN COLLEGE, CITY UNIVERSITY OF NEW YORK, BROOKLYN, NY, UNITED STATES;GABELLI SCHOOL OF BUSINESS, FORDHAM UNIVERSITY, NEW YORK, NY, UNITED STATES	BACKGROUND: MEDICAL CROWDFUNDING HAS EMERGED AS A GROWING FIELD FOR FUNDRAISING OPPORTUNITIES. SOME ENVIRONMENTAL TRENDS HAVE DRIVEN THE EMERGENCE OF CAMPAIGNS TO RAISE FUNDS FOR MEDICAL CARE. THESE TRENDS INCLUDE LACK OF MEDICAL INSURANCE, ECONOMIC BACKLASH FOLLOWING THE 2008 FINANCIAL COLLAPSE, AND SHORTCOMINGS OF HEALTH CARE REGULATIONS. OBJECTIVE: RESEARCH REGARDING CROWDFUNDING CAMPAIGN USE,…	CROWDFUNDING; FACEBOOK; FUNDRAISER; FUNDRAISING; GOFUNDME; HEALTH CARE; HEALTH CARE AFFORDABILITY; MEDICAL CROWDFUNDING; PATIENT	ADULT; ARTICLE; ATTENTION; CHILD; HUMAN; MEDICAL CARE; MOTIVATION; PEDIATRIC PATIENT; SOCIAL MEDIA; CROWDSOURCING; ECONOMICS; FINANCIAL MANAGEMENT; MEDICAL RESEARCH; PROCEDURES; BIOMEDICAL RESEARCH; CROWDSOURCING; FUND RAISING; HUMANS; SOCIAL MEDIA	ALLISON, T, DAVIS, B, WEBB, J, SHORT, JC., PERSUASION IN CROWDFUNDING: AN ELABORATION LIKELIHOOD MODEL OF CROWDFUNDING PERFORMANCE (2017) J BUS VENTUR, 32 (6), PP. 707-725. , NOV; DOI ANGLIN, AH, SHORT, JC, DROVER, W, STEVENSON, RM, MCKENNY, AF, ALLISON, TH., THE POWER OF POSITIVITY? THE INFLUENCE OF POSITIVE PSYCHOLOGICAL CAPITAL LANGUAGE ON CROWDFUNDING PERFORMANCE (2018) J BUS VENTUR, 33 (4), …	RAGHUPATHI, W.; GABELLI SCHOOL OF BUSINESS, 140 W 62ND STREET, UNITED STATES; EMAIL: RAGHUPATHI@FORDHAM.EDU	ENGLISH	ARTICLE	ISI	J MED INTERNET RES	REN J, 2020, J MED INTERNET RES	REN J, 2020, J MED INTERNET RES
121	SONG S;COHEN A;LUI H;MMONU N;BRODY H;PATINO G;LIAW A;BUTLER C;FERGUS K;MENA J;LEE A;WEISER J;JOHNSON K;BREYER B	USE OF GOFUNDME TO CROWDFUND COMPLEMENTARY AND ALTERNATIVE MEDICINE TREATMENTS FOR CANCER	0	Medical crowdfunding	medical crowdfunding - patient oriented donations		subject matter	2020	JOURNAL OF CANCER RESEARCH AND CLINICAL ONCOLOGY	146	7	6	10.1007/s00432-020-03191-0	DEPARTMENT OF UROLOGY, UNIVERSITY OF CALIFORNIA, SAN FRANCISCO, SAN FRANCISCO, CA, UNITED STATES;JAMES BUCHANAN BRADY UROLOGICAL INSTITUTE, JOHNS HOPKINS SCHOOL OF MEDICINE, BALTIMORE, MD, UNITED STATES;DEPARTMENT OF UROLOGY, UNIVERSITY OF CALIFORNIA, SAN FRANCISCO, SAN FRANCISCO, CA, UNITED STATES;DEPARTMENT OF UROLOGY, UNIVERSITY OF CALIFORNIA, SAN FRANCISCO, SAN FRANCISCO, CA, UNITED STATES;JA…	PURPOSE: COMPLEMENTARY AND ALTERNATIVE MEDICINE (CAM) USE IS COMMON AMONGST CANCER PATIENTS. HOWEVER, THERE IS GROWING CONCERN ABOUT ITS SAFETY AND EFFICACY. ONLINE CROWDFUNDING CAMPAIGNS REPRESENT A UNIQUE AVENUE TO UNDERSTAND THE CANCER PATIENT’S PERSPECTIVE FOR USING CAM OR DECLINING CONVENTIONAL CANCER THERAPY (CCT). METHODS: FIVE HUNDRED GOFUNDME CAMPAIGNS FROM 2012 TO 2019 DETAILING FINANCI…	CANCER TREATMENT; COMPLEMENTARY AND ALTERNATIVE MEDICINE; CROWDFUNDING; PATIENT PERSPECTIVE; SOCIAL MEDIA	ANTINEOPLASTIC AGENT; CANNABIDIOL DERIVATIVE; ESSENTIAL OIL; ACUPUNCTURE; ADULT; ALTERNATIVE MEDICINE; ARTICLE; BRAIN CANCER; BREAST CANCER; CANCER CHEMOTHERAPY; CANCER DIAGNOSIS; CANCER PAIN; CANCER RADIOTHERAPY; CANCER STAGING; CANCER SURGERY; CANCER THERAPY; COHORT ANALYSIS; COLON CANCER; CONTROLLED STUDY; DELAYED DIAGNOSIS; DIAGNOSTIC ERROR; FEMALE; FUNDING; HUMAN; HYPERBARIC OXYGEN THERAPY; …	ANDERSON, J.G., TAYLOR, A.G., USE OF COMPLEMENTARY THERAPIES FOR CANCER SYMPTOM MANAGEMENT: RESULTS OF THE 2007 NATIONAL HEALTH INTERVIEW SURVEY (2012) J ALTERN COMPLEMENT MED; BARNES, P.M., POWELL-GRINER, E., MCFANN, K., NAHIN, R.L., COMPLEMENTARY AND ALTERNATIVE MEDICINE USE AMONG ADULTS: UNITED STATES, 2002 (2004) ADV DATA, 343, PP. 1-19; BARNES, P.M., BLOOM, B., NAHIN, R.L., COMPLEMENTARY AND…	BREYER, B.N.; DEPARTMENT OF UROLOGY, UNITED STATES; EMAIL: BENJAMIN.BREYER@UCSF.EDU	ENGLISH	ARTICLE	ISI	J CANCER RES CLIN ONCOL	SONG S, 2020, J CANCER RES CLIN ONCOL	SONG S, 2020, J CANCER RES CLIN ONCOL
122	COUTROT I;SMITH R;CORNELSEN L	IS THE RISE OF CROWDFUNDING FOR MEDICAL EXPENSES IN THE UNITED KINGDOM SYMPTOMATIC OF SYSTEMIC GAPS IN HEALTH AND SOCIAL CARE	0	Medical crowdfunding	medical crowdfunding - patient oriented donations		subject matter	2020	JOURNAL OF HEALTH SERVICES RESEARCH AND POLICY	25	3	8	10.1177/1355819619897949	MSC PH STUDENT, FACULTY OF PUBLIC HEALTH AND POLICY, LONDON SCHOOL OF HYGIENE AND TROPICAL MEDICINE, UNITED KINGDOM;DEPUTY PRO VICE CHANCELLOR AND PROFESSOR IN HEALTH ECONOMICS, COLLEGE OF MEDICINE AND HEALTH, UNIVERSITY OF EXETER, UNITED KINGDOM;ASSISTANT PROFESSOR IN HEALTH ECONOMICS AND MRC CAREER DEVELOPMENT FELLOW, FACULTY OF PUBLIC HEALTH AND POLICY, LONDON SCHOOL OF HYGIENE AND TROPICAL ME…	CROWDFUNDING FOR MEDICAL CARE IS A NEW PHENOMENON BUT INCREASINGLY USED BY INDIVIDUALS TO SEEK FINANCIAL HELP TO COVER THE COSTS OF HEALTH CARE. ETHICAL CONCERNS HAVE BEEN RAISED ABOUT MEDICAL CROWDFUNDING, INCLUDING IMPLICATIONS FOR EQUITY, RESOURCE ALLOCATION, MEDICAL DECISION-MAKING, THE PROMOTION OF NON-EVIDENCE BASED THERAPIES, PLATFORMS’ LACK OF TRANSPARENCY AND CORPORATE INTERESTS. MEDICAL…	CANCER; CROWDFUNDING; HEALTH CARE; HEALTH SYSTEM; UNITED KINGDOM	ARTICLE; CROWDFUNDING; FINANCIAL MANAGEMENT; FRAUD; FUNDING; HEALTH CARE; HEALTH CARE ACCESS; HEALTH CARE COST; HEALTH EQUITY; HUMAN; MEDICAL ETHICS; MEDICAL TOURISM; ONLINE SOCIAL NETWORK; PRIORITY JOURNAL; PRIVATE SECTOR; RESOURCE ALLOCATION; SOCIAL CARE; SOCIAL MEDIA; UNITED KINGDOM; CLINICAL DECISION MAKING; ECONOMICS; GIFT GIVING; HEALTH CARE DELIVERY; HEALTH CARE ORGANIZATION; NATIONAL HEAL…	RENWICK, M.J., MOSSIALOS, E., CROWDFUNDING OUR HEALTH: ECONOMIC RISKS AND BENEFITS (2017) SOC SCI MED, 191, PP. 48-56; SNYDER, J., CROOKS, V.A., MATHERS, A., APPEALING TO THE CROWD: ETHICAL JUSTIFICATIONS IN CANADIAN MEDICAL CROWDFUNDING CAMPAIGNS (2017) J MED ETHICS, 43, PP. 364-367; BERLINER, L.S., KENWORTHY, N.J., PRODUCING A WORTHY ILLNESS: PERSONAL CROWDFUNDING AMIDST FINANCIAL CRISIS (2017)…	COUTROT, I.P.; MSC PH STUDENT, UNITED KINGDOM; EMAIL: ISABEL.PIFARRE-COUTROT@HOTMAIL.FR	ENGLISH	ARTICLE	ISI	J HEALTH SERV RES POLICY	COUTROT IP, 2020, J HEALTH SERV RES POLICY	COUTROT IP, 2020, J HEALTH SERV RES POLICY
123	LI Y;SHEN W;LV Y	QUALITY EVALUATION OF ENTREPRENEURSHIP EDUCATION IN CHINESE MEDICAL COLLEGESFROM THE PERSPECTIVE OF STUDENT COGNITION	1					2020	FRONTIERS IN PSYCHOLOGY	11		1	10.3389/fpsyg.2020.01093	SCHOOL OF INNOVATION AND ENTREPRENEURSHIP, WENZHOU MEDICAL UNIVERSITY, WENZHOU, CHINA;SCHOOL OF INNOVATION AND ENTREPRENEURSHIP, ZHEJIANG WANLI UNIVERSITY, NINGBO, CHINA;SCHOOL OF INNOVATION AND ENTREPRENEURSHIP, WENZHOU MEDICAL UNIVERSITY, WENZHOU, CHINA	THE EVALUATION OF THE EFFECTIVENESS OF ENTREPRENEURSHIP EDUCATION HAS BECOME A KEY ISSUE IN IMPROVING THE QUALITY OF ENTREPRENEURSHIP EDUCATION. THE QUALITY OF ENTREPRENEURSHIP EDUCATION WAS EMPIRICALLY ANALYZED THROUGH A QUESTIONNAIRE SURVEY CONDUCTED WITHIN 70 MEDICAL COLLEGES AND UNIVERSITIES IN CHINA AND 16,660 VALID QUESTIONNAIRES WERE OBTAINED. THE DATASETS WERE PROCESSED WITH A CLASSIC ANA…	ENTREPRENEURSHIP EDUCATION; EVALUATION; MEDICAL; QUALITY; STUDENT		AZILA-GBETTOR, E.M., HARRISON, A.P., ENTREPRENEURSHIP TRAINING AND CAPACITY BUILDING OF GHANAIAN POLYTECHNIC GRADUATES (2013) INT. REV. MANAG. MARKET, 3, PP. 102-111; CRONBACH, L., COURSE IMPROVEMENT THROUGH EVALUATION (1983) EVALUATION MODELS: EVALUATION IN EDUCATION AND HUMAN SERVICES, , KELLAGHAN T., MADAUS G., (EDS), DORDRECHT, SPRINGER; DODESCU, A.O., POP-COHUTS, I.C., CHIRILA, L.F., DO PRAC…	LV, Y.; SCHOOL OF INNOVATION AND ENTREPRENEURSHIP, CHINA; EMAIL: YIJUNLV@126.COM SHEN, W.; SCHOOL OF INNOVATION AND ENTREPRENEURSHIP, CHINA; EMAIL: LYHTT19821115@163.COM	ENGLISH	ARTICLE	ISI	FRONT PSYCHOL	LI Y, 2020, FRONT PSYCHOL	LI Y, 2020, FRONT PSYCHOL
124	CAMPBELL I;RUDAN I	EFFECTIVE APPROACHES TO PUBLIC ENGAGEMENT WITH GLOBAL HEALTH TOPICS	0	efektywność służby zdrowia	public health&hospitals efficency		subject matter	2020	JOURNAL OF GLOBAL HEALTH	10	1	5	10.7189/jogh.10.010901	CENTRE FOR GLOBAL HEALTH, USHER INSTITUTE, UNIVERSITY OF EDINBURGH, EDINBURGH, SCOTLAND, UNITED KINGDOM;CENTRE FOR GLOBAL HEALTH, USHER INSTITUTE, UNIVERSITY OF EDINBURGH, EDINBURGH, SCOTLAND, UNITED KINGDOM	BACKGROUND "PUBLIC ENGAGEMENT" IN SCIENCE IS A TERM THAT COVERS A BROAD SPECTRUM OF ACTIVITIES UNDERTAKEN BY THE SCIENTIFIC COMMUNITY. THE PRECISE DEFINITIONS ARE CONSTANTLY EVOLVING TO INCORPORATE NEW MEANS OF ENGAGEMENT, FACILITATED BY EMERGING TECHNOLOGIES. GLOBAL HEALTH RESEARCH IS AMENABLE TO COMMUNITY ENGAGEMENT AND POPULARIZATION, BUT IT IS DIFFICULT TO KNOW WHICH STRATEGIES WORK BEST TO A…		EDUCATION; GLOBAL HEALTH; HEALTH PROMOTION; HUMAN; INTERNET; MASS MEDIUM; PROCEDURES; PUBLIC HEALTH; GLOBAL HEALTH; HEALTH PROMOTION; HUMANS; INTERNET; MASS MEDIA; PUBLIC HEALTH	WHAT IS PUBLIC ENGAGEMENT? (2017) NCCPE, , HTTP://WWW.PUBLICENGAGEMENT.AC.UK/EXPLORE-IT/WHAT-PUBLIC-ENGAGEMENT, ACCESSED: 3 MARCH 2017; (2017) PUBLIC ENGAGEMENT-HIGHER EDUCATION FUNDING COUNCIL FOR ENGLAND, , HTTP://WWW.HEFCE.AC.UK/RSRCH/PUBLICENGAGE/, ACCESSED: 3 MARCH 2017; (2010) CONCORDAT FOR ENGAGING THE PUBLIC WITH RESEARCH, , LONDON: RCUK; KNOX, J., DIGITAL CULTURE CLASH: "MASSIVE" EDUCATI…	CAMPBELL, I.H.; CENTRE FOR GLOBAL HEALTH, TEVIOT PLACE, UNITED KINGDOM; EMAIL: IAINHCAMPBELL@GMAIL.COM	ENGLISH	ARTICLE	ISI	J GLOB HEALTH	CAMPBELL IH, 2020, J GLOB HEALTH	CAMPBELL IH, 2020, J GLOB HEALTH
125	BARCELOS C	GO FUND INEQUALITY THE POLITICS OF CROWDFUNDING TRANSGENDER MEDICAL CARE	0	Medical crowdfunding	medical crowdfunding - patient oriented donations		subject matter	2020	CRITICAL PUBLIC HEALTH	30	3	5	10.1080/09581596.2019.1575947	DEPARTMENT OF GENDER AND WOMEN’S STUDIES, UNIVERSITY OF WISCONSIN-MADISON, MADISON, WI, UNITED STATES	DESPITE IMPROVEMENTS IN ACCESS TO TRANSITION-RELATED MEDICAL CARE, MANY TRANSGENDER PEOPLE STILL FACE NUMEROUS BARRIERS TO PAYING FOR GENDER-AFFIRMING PROCEDURES. CROWDFUNDING WEBSITES HAVE GAINED IMMENSE POPULARITY AS A STRATEGY FOR TRANS PEOPLE TO RAISE MONEY FOR TRANSITION-RELATED HEALTHCARE EXPENSES. USING DESCRIPTIVE STATISTICS AND THEMATIC CONTENT ANALYSIS, THIS PAPER ILLUSTRATES HOW FUNDRA…	CROWDFUNDING; GENDER TRANSITION; SURGERY; TRANSGENDER HEALTHCARE	ADULT; ARTICLE; CONTENT ANALYSIS; FEMALE; FEMALE TO MALE TRANSGENDER; GENDER; HUMAN; MALE; MEDICAL CARE; NARRATIVE; POLITICS; STATISTICS; THORAX SURGERY; UNITED STATES	BALAKRISHNAN, V.S., GROWING RECOGNITION OF TRANSGENDER HEALTH (2016) BULLETIN OF THE WORLD HEALTH ORGANISATION, 94, PP. 790-791; BERLINER, L.S., KENWORTHY, N.J., PRODUCING A WORTHY ILLNESS: PERSONAL CROWDFUNDING AMIDST FINANCIAL CRISIS (2017) SOCIAL SCIENCE & MEDICINE, 187, PP. 233-242; BUDGE, S.L., KATZ-WISE, S.L., GARZA, M.V., HEALTH DISPARITIES IN THE TRANSGENDER COMMUNITY: EXPLORING DIFFERENC…	BARCELOS, C.A.; DEPARTMENT OF GENDER AND WOMEN’S STUDIES, UNITED STATES; EMAIL: BARCELOS@WISC.EDU	ENGLISH	ARTICLE	ISI	CRIT PUB HEALTH	BARCELOS CA, 2020, CRIT PUB HEALTH	BARCELOS CA, 2020, CRIT PUB HEALTH
126	SNYDER J;ZENONE M;CROOKS V;SCHUURMAN N	WHAT MEDICAL CROWDFUNDING CAMPAIGNS CAN TELL US ABOUT LOCAL HEALTH SYSTEM GAPS AND DEFICIENCIES EXPLORATORY ANALYSIS OF BRITISH COLUMBIA CANADA	0	Medical crowdfunding	medical crowdfunding - patient oriented donations		subject matter	2020	JOURNAL OF MEDICAL INTERNET RESEARCH	22	5	8	10.2196/16982	FACULTY OF HEALTH SCIENCES, SIMON FRASER UNIVERSITY, BURNABY, BC, CANADA;FACULTY OF HEALTH SCIENCES, SIMON FRASER UNIVERSITY, BURNABY, BC, CANADA;DEPARTMENT OF GEOGRAPHY, SIMON FRASER UNIVERSITY, BURNABY, BC, CANADA;DEPARTMENT OF GEOGRAPHY, SIMON FRASER UNIVERSITY, BURNABY, BC, CANADA	BACKGROUND: THERE ARE A RANGE OF PERCEIVED GAPS AND SHORTCOMINGS IN THE PUBLICLY FUNDED CANADIAN HEALTH SYSTEM. THESE INCLUDE WAIT TIMES FOR CARE, LACK OF PUBLIC INSURANCE COVERAGE FOR DENTAL CARE AND PHARMACEUTICALS, AND DIFFICULTIES ACCESSING SPECIALIST CARE. MEDICAL CROWDFUNDING IS A RESPONSE TO THESE GAPS WHERE INDIVIDUALS RAISE FUNDS FROM THEIR SOCIAL NETWORKS TO ADDRESS HEALTH-RELATED NEEDS…	CANADA; CROWDFUNDING; EXPLORATORY ANALYSIS; HEALTH SYSTEM	BRITISH COLUMBIA; CROWDSOURCING; ECONOMICS; HEALTH CARE FINANCING; HUMAN; BRITISH COLUMBIA; CROWDSOURCING; HEALTHCARE FINANCING; HUMANS	MARTIN, D, MILLER, A, QUESNEL-VALLÉE, A, CARON, N, VISSANDJÉE, B, MARCHILDON, G., CANADA'S UNIVERSAL HEALTH-CARE SYSTEM: ACHIEVING ITS POTENTIAL (2018) LANCET, 391 (10131), PP. 1718-1735. , APR 28; DOI MEDLINE: 29483027; VALLE, VM., AN ASSESSMENT OF CANADA’S HEALTHCARE SYSTEM WEIGHING ACHIEVEMENTS AND CHALLENGES (2016) NORTEAMÉRICA, 11 (2), PP. 193-220. , DEC 20; FREE FULL _TEXT DOI SIMPSON, C, W…	SNYDER, J.; FACULTY OF HEALTH SCIENCES, ROOM 11300 8888 UNIVERSITY DRIVE, CANADA; EMAIL: JCS12@SFU.CA	ENGLISH	ARTICLE	ISI	J MED INTERNET RES	SNYDER J, 2020, J MED INTERNET RES	SNYDER J, 2020, J MED INTERNET RES
127	ZENONE M;SNYDER J	CROWDFUNDING ABORTION AN EXPLORATORY THEMATIC ANALYSIS OF FUNDRAISING FOR A STIGMATIZED MEDICAL PROCEDURE	0	Medical crowdfunding	medical crowdfunding - patient oriented donations		subject matter	2020	BMC WOMEN'S HEALTH	20	1	1	10.1186/s12905-020-00938-2	SIMON FRASER UNIVERSITY, BLUSSON HALL-8888 UNIVERSITY DR, BURNABY, BC V5A 1S6, CANADA;SIMON FRASER UNIVERSITY, BLUSSON HALL-8888 UNIVERSITY DR, BURNABY, BC V5A 1S6, CANADA	BACKGROUND: MEDICAL CROWDFUNDING IS THE PROCESS OF USING A CROWDFUNDING PLATFORM TO RAISE FUNDS FOR MEDICAL TREATMENT AND ASSOCIATED EXPENSES, SUCH AS MISSING WORK OR TRANSPORTATION COSTS TO ACCESS CARE. THIS TYPE OF CROWDFUNDING HAS BECOME INCREASINGLY POPULAR, AND IS AN EFFECTIVE TOOL TO RAISE FINANCING FOR MEDICAL TREATMENT IN THE ABSENCE OF INSURANCE. HOWEVER, IT IS ACCOMPANIED BY QUESTIONS O…	ABORTION; GOFUNDME; MEDICAL CROWDFUNDING; STIGMA; WOMEN'S HEALTH	ABORTION; ARTICLE; DONOR; EXPLORATORY RESEARCH; FUNDING; HEALTH CARE ACCESS; HEALTH CARE NEED; HEALTH HAZARD; HUMAN; MEDICAL CROWDFUNDING; OUTCOME ASSESSMENT; PREGNANCY TERMINATION; SOCIAL MEDIA; STIGMA; THEMATIC ANALYSIS; CROWDSOURCING; ECONOMICS; FEMALE; FINANCIAL MANAGEMENT; HEALTH CARE DELIVERY; HEALTH CARE FINANCING; INDUCED ABORTION; PREGNANCY; PSYCHOLOGY; SOCIAL STIGMA; ABORTION, INDUCED; …	SNYDER, J., MATHERS, A., CROOKS, V., FUND MY TREATMENT!: A CALL FOR ETHICS-FOCUSED SOCIAL SCIENCE RESEARCH INTO THE USE OF CROWDFUNDING FOR MEDICAL CARE (2016) SOC SCI MED, 169, PP. 27-30; TOP FUNDRAISING & CROWDFUNDING ONLINE PLATFORMS., , HTTPS://WWW.CROWDFUNDING.COM/(2018)., ACCESSED 26 JUL 2018; (2018) GOFUNDME ACQUIRES YOUCARING., , HTTPS://WWW.YOUCARING.COM/, ACCESSED 26 JUL 2018; ADAMS, S.…	ZENONE, M.A.; SIMON FRASER UNIVERSITY, BLUSSON HALL-8888 UNIVERSITY DR, CANADA; EMAIL: MARCOZ@SFU.CA	ENGLISH	ARTICLE	ISI	BMC WOMEN'S HEALTH	ZENONE MA, 2020, BMC WOMEN'S HEALTH	ZENONE MA, 2020, BMC WOMEN'S HEALTH
128	LITE S;GORDON W;STERN A	ASSOCIATION OF THE MEANINGFUL USE ELECTRONIC HEALTH RECORD INCENTIVE PROGRAM WITH HEALTH INFORMATION TECHNOLOGY VENTURE CAPITAL FUNDING	1					2020	JAMA NETWORK OPEN	3	3	3	10.1001/jamanetworkopen.2020.1402	HARVARD BUSINESS SCHOOL, BOSTON, MA;DEPARTMENT OF MEDICINE, BRIGHAM AND WOMEN'S HOSPITAL, BOSTON, MA, HARVARD MEDICAL SCHOOL, BOSTON, MA, PARTNERS HEALTHCARE, BOSTON, MA;HARVARD BUSINESS SCHOOL, BOSTON, MA, HARVARD-MIT CENTER FOR REGULATORY SCIENCE, BOSTON, MA	IMPORTANCE: ALTHOUGH THE HEALTH INFORMATION TECHNOLOGY FOR ECONOMIC AND CLINICAL HEALTH (HITECH) ACT HAS ACCELERATED ELECTRONIC HEALTH RECORD (EHR) ADOPTION SINCE ITS PASSAGE, CLINICIAN SATISFACTION WITH EHRS REMAINS LOW, AND THE ASSOCIATION OF HITECH WITH HEALTH CARE INFORMATION TECHNOLOGY (IT) ENTREPRENEURSHIP HAS REMAINED LARGELY UNSTUDIED. OBJECTIVE: TO DETERMINE WHETHER THE PASSAGE OF THE HI…		ECONOMICS; ELECTRONIC HEALTH RECORD; ENTREPRENEURSHIP; FINANCIAL MANAGEMENT; HEALTH CARE COST; HUMAN; LEGISLATION AND JURISPRUDENCE; MEANINGFUL USE CRITERIA; MEDICAL INFORMATICS; REIMBURSEMENT; UNITED STATES; AMERICAN RECOVERY AND REINVESTMENT ACT; CAPITAL FINANCING; ELECTRONIC HEALTH RECORDS; ENTREPRENEURSHIP; FINANCING, GOVERNMENT; HEALTH CARE SECTOR; HUMANS; MEANINGFUL USE; REIMBURSEMENT, INCE…			ENGLISH	ARTICLE	ISI	JAMA NETW OPEN	LITE S, 2020, JAMA NETW OPEN	LITE S, 2020, JAMA NETW OPEN
129	HUANG K;NAMBUDIRI V	HOW IS MONEY CHANGING MEDICINE VENTURE CAPITAL INVESTMENT IN ONCOLOGY	1					2020	JAMA ONCOLOGY	6	3	2	10.1001/jamaoncol.2019.5348	HARVARD MEDICAL SCHOOL, BOSTON, MA, UNITED STATES;HARVARD MEDICAL SCHOOL, BOSTON, MA, UNITED STATES, DEPARTMENT OF DERMATOLOGY, BRIGHAM AND WOMEN'S HOSPITAL, 221 LONGWOOD AVE, BOSTON, MA 02115, UNITED STATES, DANA-FARBER CANCER INSTITUTE, BOSTON, MA, UNITED STATES	[NO ABSTRACT AVAILABLE]		EPACADOSTAT; DRUG DESIGN; HEALTH CARE; HEALTH CARE NEED; HUMAN; IMMUNOTHERAPY; INVESTMENT; NOTE; ONCOLOGY; PHASE 1 CLINICAL TRIAL (TOPIC); PHASE 2 CLINICAL TRIAL (TOPIC); PHASE 3 CLINICAL TRIAL (TOPIC); REIMBURSEMENT; SOLID MALIGNANT NEOPLASM; ECONOMICS; MEDICAL TECHNOLOGY; NEOPLASM; ONCOLOGY; BIOMEDICAL TECHNOLOGY; HUMANS; INVESTMENTS; MEDICAL ONCOLOGY; NEOPLASMS	NORRIS, J., OLSON, A., PATNAIK, R., JOYCE, T., TRENDS IN HEALTHCARE INVESTMENTS AND EXITS 2019, , HTTPS://WWW.SVB.COM/GLOBALASSETS/LIBRARY/MANAGEDASSETS/PDFS/HEALTHCARE-REPORT-2019-ANNUAL.PDF, ACCESSED APRIL 15, 2019; NORRIS, J., TOLMAN, C., PATNAIK, R., JOYCE, T., TRENDS IN HEALTHCARE INVESTMENTS AND EXITS 2018, , HTTPS://WWW.SVB.COM/GLOBALASSETS/LIBRARY/UPLOADEDFILES/CONTENT/TRENDS_AND_INSIGHTS…	NAMBUDIRI, V.E.; DEPARTMENT OF DERMATOLOGY, 221 LONGWOOD AVE, UNITED STATES; EMAIL: VNAMBUDIRI@BWH.HARVARD.EDU	ENGLISH	NOTE	ISI	JAMA ONCOL	HUANG KB, 2020, JAMA ONCOL	HUANG KB, 2020, JAMA ONCOL
130	LY K;CHANG A;KIPRONO S;JOSE M;SMITH M;BECK K;SEKHON S;MURAGURI I;MUNGAI M;COATES S;THIBODEAUX Q;HULSE S;GUALBERTO M;JEON C;NAKAMURA M;BHUTANI T;MAURER T;LIAO W	IMPLEMENTATION OF AN ULTRAVIOLET PHOTOTHERAPY SERVICE AT A NATIONAL REFERRAL HOSPITAL IN WESTERN KENYA REFLECTIONS ON CHALLENGES AND LESSONS LEARNED	0	lokalne badania- kondycja szpitali	public health&hospitals efficency		subject matter	2020	DERMATOLOGY AND THERAPY	10	1	0	10.1007/s13555-019-00342-1	DEPARTMENT OF DERMATOLOGY, UNIVERSITY OF CALIFORNIA, SAN FRANCISCO, CA, UNITED STATES;DEPARTMENT OF DERMATOLOGY, UNIVERSITY OF CALIFORNIA, SAN FRANCISCO, CA, UNITED STATES, ACADEMIC MODEL PROVIDING ACCESS TO HEALTHCARE, ELDORET, KENYA;ACADEMIC MODEL PROVIDING ACCESS TO HEALTHCARE, ELDORET, KENYA, DEPARTMENT OF MEDICINE, MOI UNIVERSITY SCHOOL OF MEDICINE, ELDORET, KENYA;DEPARTMENT OF DERMATOLOGY, …	INTRODUCTION: IN ORDER TO MANAGE SKIN CONDITIONS AT A NATIONAL REFERRAL HOSPITAL LEVEL IN KENYA, SPECIALIZED DERMATOLOGY SERVICES, SUCH AS DERMATOLOGIC SURGERY, DERMATOPATHOLOGY, PHOTOTHERAPY, AND SUB-SPECIALTY CARE, SHOULD BE OFFERED, AS IS TYPICALLY AVAILABLE IN REFERRAL HOSPITALS AROUND THE WORLD. A KENYAN PATIENT WITH PRURIGO NODULARIS, WHOSE SEVERE ITCH REMITTED AFTER PHOTOTHERAPY TREATMENT …	AFRICA; DERMATOLOGY; KENYA; LOW- AND MIDDLE-INCOME COUNTRIES; PHOTOTHERAPY; RESOURCE-LIMITED SETTINGS; ULTRAVIOLET LIGHT; UVB	CORTICOSTEROID; ADJUVANT THERAPY; ARTICLE; ATOPIC DERMATITIS; CORTICOSTEROID THERAPY; CUTANEOUS T CELL LYMPHOMA; DERMATOLOGIST; DISEASE ACTIVITY; DISEASE SEVERITY; HEALTH CARE DELIVERY; HUMAN; INTERPERSONAL COMMUNICATION; KENYA; MAJOR CLINICAL STUDY; MEDICAL EDUCATION; NURSE; PATIENT REFERRAL; PRACTICE GUIDELINE; PRIORITY JOURNAL; PRURIGO NODULARIS; PRURITUS; PSORIASIS; SKIN DISEASE; SKIN PIGMENT…	TRANSFORMING HEALTH: ACCELERATING ATTAINMENT OF UNIVERSAL HEALTH COVERAGE (2013) KENYA HEALTH SECTOR STRATEGIC AND INVESTMENT PLAN (KHSSP, PP. 25-28. , HTTPS://WWW.WHO.INT/PMNCH/MEDIA/EVENTS/2013/KENYA_HSSP.PDF, JULY, JUNE 2017, AVAILABLE AT, ACCESSED 28 AUG 2019; (2019) KENYA, , HTTPS://DATA.WORLDBANK.ORG/COUNTRY/KENYA?VIEW=CHART, ACCESSED 19 AUG; SO, A., FO, E., HEALTH PROBLEMS OF STREET CHILDR…	CHANG, A.Y.; DEPARTMENT OF DERMATOLOGY, UNITED STATES; EMAIL: AILEEN.CHANG@UCSF.EDU	ENGLISH	ARTICLE	ISI	DERMATOL THER	LY K, 2020, DERMATOL THER	LY K, 2020, DERMATOL THER
131	BHATIA N;BIRCHLEY G	MEDICAL TOURISM AND THE BEST INTERESTS OF THE CRITICALLY ILL CHILD IN THE ERA OF HEALTHCARE GLOBALISATION	0	turystyka medyczna	public health&hospitals efficency		subject matter	2020	MEDICAL LAW REVIEW	28	4	0	10.1093/medlaw/fwaa029	DEAKIN UNIVERSITY, SCHOOL OF LAW, MELBOURNE, AUSTRALIA;UNIVERSITY OF BRISTOL, CENTRE FOR ETHICS IN MEDICINE, UNITED KINGDOM	IN THIS ARTICLE, WE EXAMINE EMERGING CHALLENGES TO MEDICAL LAW ARISING FROM HEALTHCARE GLOBALISATION CONCERNING DISPUTES BETWEEN PARENTS AND HEALTHCARE PROFESSIONALS IN THE CARE AND TREATMENT OF CRITICALLY ILL CHILDREN. WE EXPLORE A SERIES OF ISSUES EMERGING IN ENGLISH CASE LAW CONCERNING CHILDREN’S MEDICAL TREATMENT THAT ARE SIGNS OF INCREASING GLOBALISATION. WE ARGUE THAT THESE INTERRELATED ISS…	BEST INTERESTS; DISPUTES; GLOBALISATION; INNOVATION; MEDICAL TOURISM; SOCIAL MEDIA	ADULT; CHILD; CONFLICT; CRITICAL ILLNESS; CROWDSOURCING; EXPERIMENTAL THERAPY; FEMALE; HEALTH CARE DELIVERY; HUMAN; INTERNATIONAL COOPERATION; INTERNET; LEGISLATION AND JURISPRUDENCE; MALE; MEDICAL TOURISM; MINOR (PERSON); POLITICAL ACTIVISM; SOCIAL MEDIA; UNITED KINGDOM; ADULT; CHILD; CRITICAL ILLNESS; CROWDSOURCING; DELIVERY OF HEALTH CARE; DISSENT AND DISPUTES; FEMALE; HUMANS; INTERNATIONALITY…	BARCLAY, S, RECOGNIZING AND MANAGING CONFLICT BETWEEN PATIENTS, PARENTS AND HEALTH PROFESSIONALS (2016) PAEDIATR CHILD HEALTH (OXFORD), 26, P. 314; FRASER, LK, RISING NATIONAL PREVALENCE OF LIFE-LIMITING CONDITIONS IN CHILDREN IN ENGLAND (2012) PEDIATRICS, 129, P. 923. , AND OTHERS; NEWMAN, J, KUHLMANN, E, CONSUMERS ENTER THE POLITICAL STAGE? THE MODERNIZATION OF HEALTH CARE IN BRITAIN AND GERMAN…		ENGLISH	REVIEW	ISI	MED LAW REV	BHATIA N, 2020, MED LAW REV	BHATIA N, 2020, MED LAW REV
132	AMANO-ITO Y	INTRODUCTION OF MEDICAL DEVICE DEVELOPMENT THROUGH INDUSTRYACADEMIA COLLABORATION BY THE HAMAMATSU METHOD	1					2020	ADVANCED BIOMEDICAL ENGINEERING	9		2	10.14326/abe.9.112	COOPERATIVE MAJOR IN MEDICAL PHOTONICS, HAMAMATSU UNIVERSITY SCHOOL OF MEDICINE, HAMAMATSU, JAPAN, 1–20–1 HANDAYAMA, HIGASHI-KU, HAMAMATSU, 431–3192, JAPAN	TO DEVELOP MEDICAL DEVICES, COLLABORATIONS ARE NECESSARY BETWEEN UNIVERSITIES AND HOSPITALS THAT HAVE TECHNOLOGICAL PROBLEMS AND COMPANIES WITH THE APPROPRIATE TECHNOLOGICAL FACILITIES TO SOLVE THESE PROBLEMS. LARGE COMPANIES DO NOT GENERALLY COMPETE IN NICHE MARKETS, WHERE LARGE SALES AND PROFITS ARE NOT EXPECTED, WHICH THEN BECOME THE TARGET FOR SMALL AND MEDIUM ENTERPRISES (SMES). IN THIS STUD…	INDUSTRY–ACADEMIA COLLABORATION; INDUSTRY–ACADEMIA COLLABORATION COORDINATOR (CD); MEDICAL DEVICE DEVELOPMENT SUPPORT; MEDICAL–ENGINEERING COOPERATION; SMALL AND MEDIUM SIZED ENTERPRISE (SME)	CLINICAL RESEARCH; COMMERCE; HOSPITALS; KNOWLEDGE BASED SYSTEMS; TECHNOLOGY TRANSFER; DEVELOPMENT SUPPORT; INDUSTRY–ACADEMIA COLLABORATION; INDUSTRY–ACADEMIA COLLABORATION COORDINATOR; MEDICAL DEVICE DEVELOPMENT; MEDICAL DEVICE DEVELOPMENT SUPPORT; MEDICAL DEVICES; MEDICAL ENGINEERING; MEDICAL–ENGINEERING COOPERATION; SMALL AND MEDIUM SIZED ENTERPRISE; SMALL AND MEDIUM-SIZED ENTERPRISE; SALES	CABINET DECISION: BASIC PLAN FOR PROMOTION OF RESEARCH AND DEVELOPMENT AND DIFFUSION OF MEDICAL DEVICES IMPROVE THE QUALITY OF MEDICAL CARE RECEIVED BY THE PEOPLE, , HTTPS://WWW.MHLW.GO.JP/FILE/04-HOUDOUHAPPYOU-10807000-ISEIKYOKU-KEIZAIKA/0000125967.PDF, ACCESSED ON JANUARY 12, 2020; OVERVIEW OF DOMESTIC PRODUCTION DYNAMICS IN THE MEDICAL DEVICE INDUSTRY, , HTTP://WWW.JFMDA.GR.JP/DEVICE/INDUSTRY/…	AMANO-ITO, Y.; COOPERATIVE MAJOR IN MEDICAL PHOTONICS, JAPAN; EMAIL: AMANOY@HAMA-MED.AC.JP AMANO-ITO, Y.1–20–1 HANDAYAMA, HIGASHI-KU, JAPAN; EMAIL: AMANOY@HAMA-MED.AC.JP	ENGLISH	ARTICLE	ISI	ADV BIOMED ENG	AMANO-ITO Y, 2020, ADV BIOMED ENG	AMANO-ITO Y, 2020, ADV BIOMED ENG
133	DAVIS A	THE FUTURE OF LAW FIRMS AND LAWYERS IN THE AGE OF ARTIFICIAL INTELLIGENCE O FUTURO DOS ESCRITORIOS DE ADVOCACIA E DOS ADVOGADOS NA ERA DA INTELIGENCIA ARTIFICIAL	0	prawo	law		subject matter	2020	REVISTA DIREITO GV	16	1	0	10.1590/2317-6172201945	CAMBRIDGE UNIVERSITY, NEW YORK UNIVERSITY, SCHOOL OF LAW, UNITED STATES	THIS ARTICLE EXPLORES THE FUTURE FOR LAWYERS AND LAW FIRMS IN THE LIGHT OF THE CHANGES THAT ARTIFICIAL INTELLIGENCE ("AI") IS ALREADY BRINGING TO THE UNIVERSE OF LEGAL SERVICES. PART I BRIEFLY DESCRIBES SOME OF THE WAYS AI IS ALREADY IN USE IN ORDINARY LIFE-FROM FACIAL RECOGNITION, THROUGH MEDICAL DIAGNOSIS TO TRANSLATION SERVICES. PART II DESCRIBES HOW AI IS TRANSFORMING WHAT IT MEANS TO PROVIDE…	ARTIFICIAL INTELLIGENCE (AI); FUTURE OF LEGAL SERVICES; LAW FIRMS; LAWYERS; LEGAL SERVICE PROVIDERS		DAVIS, ANTHONY E., PUISZIZ, STEVEN M., AN UPDATE ON LAWYERS 1/2 DUTY OF TECHNOLOGICAL COMPETENCE: PART I (2019) NEW YORK LAW JOURNAL, , MARCH 1, A; DAVIS, ANTHONY E., PUISZIS, STEVEN M., AN UPDATE ON LAWYERS 1/2 DUTY OF TECHNOLOGICAL COMPETENCE: PART II (2019) NEW YORK LAW JOURNAL, , MAY 3, B		ENGLISH	ARTICLE	ISI	REV DIREITO GV	DAVIS AE, 2020, REV DIREITO GV	DAVIS AE, 2020, REV DIREITO GV
134	WANG X;GUO J;WU Y;YANG L	SAYS WHAT IN YOUR PHOTOS THE IMPACTS OF PHOTOGRAPHIC NARRATIVES ON MEDICAL CROWDFUNDING PERFORMANCE	0	Medical crowdfunding	medical crowdfunding - patient oriented donations		subject matter	2020	PROCEEDINGS OF THE 24TH PACIFIC ASIA CONFERENCE ON INFORMATION SYSTEMS: INFORMATION SYSTEMS (IS) FOR THE FUTURE, PACIS 2020			1		COLLEGE OF MANAGEMENT AND ECONOMICS, TIANJIN UNIVERSITY, TIANJIN, CHINA;COLLEGE OF MANAGEMENT AND ECONOMICS, TIANJIN UNIVERSITY, TIANJIN, CHINA;COLLEGE OF MANAGEMENT AND ECONOMICS, TIANJIN UNIVERSITY, TIANJIN, CHINA;ELLER COLLEGE OF MANAGEMENT, UNIVERSITY OF ARIZONA, TUCSON, AZ, UNITED STATES	ONLINE MEDICAL CROWDFUNDING BRINGS NEW HOPES TO FAMILIES WHO CANNOT AFFORD TO PAY FOR THEIR MEDICAL EXPENSES. AS PHOTOS PLAY A DOMINANT ROLE IN PERSUASION, THIS STUDY INVESTIGATES THE IMPACT OF PHOTOGRAPHIC NARRATIVES ON ONLINE MEDICAL CROWDFUNDING CAMPAIGNS. FROM THE PERSPECTIVE OF THEORY OF PERSUASIVE COMMUNICATION, PHOTOS ARE CATEGORIZED INTO THREE PERSUASIVE TYPES: PATHOS (EMOTIONAL-RELATED),…	MEDICAL CROWDFUNDING; ONLINE CROWDFUNDING; PERSUASIVE COMMUNICATION; PHOTOGRAPHIC NARRATIVES; VISUAL INFORMATION	INFORMATION SYSTEMS; INFORMATION USE; MEDICAL EXPENSE; CROWDSOURCING	AHLERS, G. K., CUMMING, D., GÜNTHER, C., SCHWEIZER, D., SIGNALING IN EQUITY CROWDFUNDING (2015) ENTREPRENEURSHIP THEORY AND PRACTICE, 39 (4), PP. 955-980; ALONSO DOS SANTOS, M., LOBOS, C., MUÑOZ, N., ROMERO, D., SANHUEZA, R., THE INFLUENCE OF IMAGE VALENCE ON THE ATTENTION PAID TO CHARITY ADVERTISING (2017) JOURNAL OF NONPROFIT & PUBLIC SECTOR MARKETING, 29 (3), PP. 346-363; BARNES, J., (1984) CO…		ENGLISH	CONFERENCE PAPER	ISI	PROC PAC ASIA CONF INF SYST: INF SYST (IS) FUTURE, PACIS	WANG X, 2020, PROC PAC ASIA CONF INF SYST: INF SYST (IS) FUTURE, PACIS	WANG X, 2020, PROC PAC ASIA CONF INF SYST: INF SYST (IS) FUTURE, PACIS
135	SABNIS V;KULKARNI S;GURAV S	NETRA MODEL AT RAJARAMBAPU INSTITUTE OF TECHNOLOGY RIT TRANSFORM ENGINEERING CAMPUS INTO PRODUCT INNOVATION CENTRE JOURNEY SO FAR	1					2020	PROCEDIA COMPUTER SCIENCE	172		1	10.1016/j.procs.2020.05.014	NETRA RIT TBI, RAJARAMNAGAR, URAN ISLAMPUR, MAHARASHTRA, 415414, INDIA;RAJARAMBAPU INSTITUTE OF TECHNOLOGY, RAJARAMNAGAR, URAN ISLAMPUR, MAHARASHTRA, 415414, INDIA; GURAV, S.	STATEMENT: OUR ENGINEERING STUDENTS MUST WORK IN INTERDISCIPLINARY DOMAINS, UNDERSTAND CUSTOMER NEEDS AND SOLVE REAL PROBLEMS AND BUILD PROOF-OF-CONCEPT (POC) AND PROTOTYPE PRODUCTS IN FOUR YEARS. THIS PROCESS OF PRODUCT BASED LEARNING MUST BE DEVELOPED FROM FIRST YEAR ITSELF AND SUSTAINED THROUGH-OUT FOUR YEARS IN ENTREPRENEURIAL ECO-SYSTEM. MOTIVATION: WITH RAPID ADVANCEMENTS IN INDUSTRY AND PA…	ENGINEERING EDUCATION INNOVATION; INDUSTRY-ACADEMIA PARTNERSHIP; PROJECT BASED LEARNING; TECHNOLOGY BUSINESS INCUBATOR	AGRICULTURAL ROBOTS; AUTOMOBILE EXHIBITIONS; AUTONOMOUS VEHICLES; CURRICULA; EDUCATION COMPUTING; ELECTRIC AUTOMOBILES; ENGINEERING EDUCATION; ENGINEERING EXHIBITIONS; INTERNET OF THINGS; LABORATORIES; LEARNING SYSTEMS; MEDICAL COMPUTING; MOTIVATION; PRODUCT DESIGN; SALES; SUSTAINABLE DEVELOPMENT; ACTIVITY-BASED LEARNING; CUSTOMER ORIENTATION; ENGINEERING DISCIPLINES; ENGINEERING EXPLORATION; IND…	REDDY, G.L., POORNIMA, R., OCCUPATIONALSTRESSANDPROFESSIONALBURNOUTOFUNIVERSITYTEACHERSINSOUTHINDIA (2012) INTERNATIONALJOURNAL OF EDUCATIONAL PLANNING & ADMINISTRATION, 2 (2), PP. 109-124; VAN HOOK, M.P., ROTHENBERG, M., QUALITY OF LIFE AND COMPASSION SATISFACTION/FATIGUE AND BURNOUT IN CHILD WELFARE WORKERS: A STUDYOFTHECHILDWELFAREWORKERSINCOMMUNITYBASEDCAREORGANIZATIONSINCENTRALFLORIDA (2009)…	SABNIS, V.; NETRA RIT TBIINDIA; EMAIL: VIVSABNIS@GMAIL.COM	ENGLISH	CONFERENCE PAPER	ISI	PROCEDIA COMPUT SCI	SABNIS V, 2020, PROCEDIA COMPUT SCI	SABNIS V, 2020, PROCEDIA COMPUT SCI
136	CHEN S;LIU C;HU R;MO Y;YE X	NOMEN OMEN EXPLORING CONNECTED HEALTHCARE THROUGH THE PERSPECTIVE OF NAME OMEN	1					2020	HEALTHCARE (SWITZERLAND)	8	1	1	10.3390/healthcare8010066	INSTITUTE OF QUANTITATIVE ECONOMICS, HUAQIAO UNIVERSITY, XIAMEN, FUJIAN, 362021, CHINA;SCHOOL OF COMPUTING, NEUSOFT INSTITUTE OF GUANGDONG, FOSHAN, 528225, CHINA;INSTITUTE OF QUANTITATIVE ECONOMICS, HUAQIAO UNIVERSITY, XIAMEN, FUJIAN, 362021, CHINA;COLLEGE OF CIVIL ENGINEERING, HUAQIAO UNIVERSITY, XIAMEN, FUJIAN, 361021, CHINA;COLLEGE OF CIVIL ENGINEERING, HUAQIAO UNIVERSITY, XIAMEN, FUJIAN, 3610…	BACKGROUND: THE EVOLUTION OF NAMES, FROM “MEDICAL INFORMATICS” TO “CONNECTED HEALTH”, IMPLIES THAT THE EVOLVEMENT OF TECHNOLOGY IN HEALTH CARE HAS BEEN SHIFTED FROM TECHNOLOGY-ORIENTED TO HEALTHCARE-ORIENTED IMPLEMENTATION. CONNECTED HEALTHCARE, A HEALTHCARE PLATFORM OF REMOTE MONITORING AND SELF-MANAGEMENT THROUGH TECHNOLOGICAL MEASURES, IS SUGGESTED TO CONTRIBUTE TO THE EFFICIENCY, COST-EFFECTI…	AGING SOCIETY; CONNECTED HEALTHCARE; E-HEALTH; HEALTH ACCESSIBILITY; TELECARE; TELEHEALTH; TELEMEDICINE		KVEDAR, J., COYE, M.J., EVERETT, W., CONNECTED HEALTH: A REVIEW OF TECHNOLOGIES AND STRATEGIES TO IMPROVE PATIENT CARE WITH TELEMEDICINE AND TELEHEALTH (2014) HEALTH AFF, 33, PP. 194-199. , CROSSREF PUBMED; DARKINS, A., RYAN, P., KOBB, R., FOSTER, L., EDMONSON, E., WAKEFIELD, B., LANCASTER, A.E., CARE COORDINATION/HOME TELEHEALTH: THE SYSTEMATIC IMPLEMENTATION OF HEALTH INFORMATICS, HOME TELEHEAL…	HU, R.; INSTITUTE OF QUANTITATIVE ECONOMICS, CHINA; EMAIL: J_RDHU@HQU.EDU.CN	ENGLISH	REVIEW	ISI	HEALTHCARE (BASEL)	CHEN SC-I, 2020, HEALTHCARE (BASEL)	CHEN SC-I, 2020, HEALTHCARE (BASEL)
137	AL-MAZROEI A;BENER A;ARIF M	JOINT VENTURE HEALTHCARE SYSTEM AS COMMON PRACTICE IN DEVELOPING COUNTRIES GAME CHANGING ON ASSESSING HEALTH SERVICES	1					2020	INTERNATIONAL JOURNAL OF PREVENTIVE MEDICINE	11	1	0	10.4103/ijpvm.IJPVM_507_18	DEPARTMENT OF SUSTAINABILITY AND PROCESS MANAGEMENT, SCHOOL OF BUILD ENVIRONMENT, UNIVERSITY OF SALFORD, SALFORD, UNITED KINGDOM;DEPARTMENT OF BIOSTATISTICS AND MEDICAL INFORMATICS, CERRAHPASA FACULTY OF MEDICINE, ISTANBUL UNIVERSITY, ISTANBUL, 34098, TURKEY, DEPARTMENT OF EVIDENCE FOR POPULATION HEALTH UNIT, SCHOOL OF EPIDEMIOLOGY AND HEALTH SCIENCES, UNIVERSITY OF MANCHESTER, MANCHESTER, UNITED…	BACKGROUND: TO EXPLORE THE ESSENCE OF GAME CHANGING ON APPLYING JOINT VENTURE (JV) APPROACH FOR HEALTHCARE SYSTEM IMPROVEMENT IN DEVELOPING COUNTRIES. METHODS: THIS IS CROSS-SECTIONAL STUDY EXPLORING THE FACTORS INFLUENCING THE SUCCESSFUL IMPLEMENTATION OF JV FOR THE HEALTHCARE SERVICES IN LOW- AND MIDDLE-INCOME COUNTRIES (LMICS). THE STUDY INCLUDED: QATAR STATISTICAL AUTHORITY, CIA FACT BOOK, MI…	DEVELOPING COUNTRIES; HEALTH CARE; JOINT VENTURE; LOW- AND MIDDLE-INCOME COUNTRIES	ARTICLE; CROSS-SECTIONAL STUDY; DEVELOPING COUNTRY; ECONOMIC DEVELOPMENT; HEALTH CARE POLICY; INVESTMENT; JOINT VENTURE; MIDDLE INCOME COUNTRY; ORGANISATION FOR ECONOMIC CO-OPERATION AND DEVELOPMENT; PRODUCTIVITY; PROFIT; QATAR	ABEGUNDE, D., MATHERS, C., ADAM, T., ORTEGON, M., STRONG, K., THE BURDEN AND COST OF CHRONIC DISEASE IN LOW INCOME AND MIDDLE INCOME COUNTRIES (2007) LANCET, 370, PP. 1929-1938; BENER, A., ZIRIE, M., KIM, E.J., AL BUZ, R., ZAZA, M., AL-NUFAL, M., MEASURING BURDEN OF DISEASES IN A RAPIDLY DEVELOPING ECONOMY: STATE OF QATAR (2013) GLOB J HEALTH SCI, 5, PP. 134-144; BENER, M., GLAISTER, K., PERCEPTI…	BENER, A.; DEPARTMENT OF BIOSTATISTICS AND MEDICAL INFORMATICS, TURKEY; EMAIL: ABDULBARI.BENER@ISTANBUL.EDU.TR	ENGLISH	ARTICLE	ISI	INT J PREV MED	AL-MAZROEI A, 2020, INT J PREV MED	AL-MAZROEI A, 2020, INT J PREV MED
138	KENWORTHY N;DONG Z;MONTGOMERY A;FULLER E;BERLINER L	A CROSSSECTIONAL STUDY OF SOCIAL INEQUITIES IN MEDICAL CROWDFUNDING CAMPAIGNS IN THE UNITED STATES	0	Medical crowdfunding	medical crowdfunding - patient oriented donations		subject matter	2020	PLOS ONE	15	3	19	10.1371/journal.pone.0229760	SCHOOL OF NURSING AND HEALTH STUDIES, UNIVERSITY OF WASHINGTON BOTHELL, BOTHELL, WA, UNITED STATES;DEPARTMENT OF STATISTICS, DEPARTMENT OF SOCIOLOGY, UNIVERSITY OF WASHINGTON, SEATTLE, WA, UNITED STATES;HEALTH STUDIES, HAVERFORD COLLEGE, HAVERFORD, PA, UNITED STATES;DEPARTMENT OF PHILOSOPHY, UNIVERSITY OF WASHINGTON, SEATTLE, WA, UNITED STATES;SCHOOL OF INTERDISCIPLINARY ARTS AND SCIENCES, UNIVER…	AMERICANS ARE INCREASINGLY RELYING ON CROWDFUNDING TO PAY FOR THE COSTS OF HEALTHCARE. IN MEDICAL CROWDFUNDING (MCF), ONLINE PLATFORMS ALLOW INDIVIDUALS TO APPEAL TO SOCIAL NETWORKS TO REQUEST DONATIONS FOR HEALTH AND MEDICAL NEEDS. USERS ARE OFTEN TOLD THAT SUCCESS DEPENDS ON HOW THEY ORGANIZE AND SHARE THEIR CAMPAIGNS TO INCREASE SOCIAL NETWORK ENGAGEMENT. HOWEVER, EXPERTS HAVE CAUTIONED THAT M…		ADULT; ADVOCACY GROUP; ARTICLE; CONTROLLED STUDY; CROSS-SECTIONAL STUDY; FEMALE; FINANCIAL MANAGEMENT; GENDER; HUMAN; INFERENTIAL STATISTICS; MALE; RACE; RANDOMIZED CONTROLLED TRIAL; UNITED STATES; VIDEORECORDING	SISLER, J., CROWDFUNDING FOR MEDICAL EXPENSES (2012) CAN MED ASSOC J, 184, PP. E123-E124. , FEB; SNYDER, J., MATHERS, A., CROOKS, V.A., FUND MY TREATMENT!: A CALL FOR ETHICS-FOCUSED SOCIAL SCIENCE RESEARCH INTO THE USE OF CROWDFUNDING FOR MEDICAL CARE (2016) SOC SCI MED, 169, PP. 27-30. , HTTPS://DOI.ORG/10.1016/J.SOCSCIMED.2016.09.024, NOV; PMID: 27665200; BERLINER, L.S., KENWORTHY, N.J., PRODUC…	KENWORTHY, N.; SCHOOL OF NURSING AND HEALTH STUDIES, UNITED STATES; EMAIL: NJK8@UW.EDU	ENGLISH	ARTICLE	ISI	PLOS ONE	KENWORTHY N, 2020, PLOS ONE	KENWORTHY N, 2020, PLOS ONE
139	CLARKE L;KITNEY R	DEVELOPING SYNTHETIC BIOLOGY FOR INDUSTRIAL BIOTECHNOLOGY APPLICATIONS	1					2020	BIOCHEMICAL SOCIETY TRANSACTIONS	48	1	19	10.1042/BST20190349	UK SYNTHETIC BIOLOGY LEADERSHIP COUNCIL, LONDON, UNITED KINGDOM, DEPARTMENT OF BIOENGINEERING, IMPERIAL COLLEGE LONDON, LONDON, UNITED KINGDOM, SCHOOL OF CHEMISTRY, UNIVERSITY OF MANCHESTER, MANCHESTER, UNITED KINGDOM, BIONERG, CHESTER, UNITED KINGDOM;UK SYNTHETIC BIOLOGY LEADERSHIP COUNCIL, LONDON, UNITED KINGDOM, DEPARTMENT OF BIOENGINEERING, IMPERIAL COLLEGE LONDON, LONDON, UNITED KINGDOM, EPS…	SINCE THE BEGINNING OF THE 21ST CENTURY, SYNTHETIC BIOLOGY HAS ESTABLISHED ITSELF AS AN EFFECTIVE TECHNOLOGICAL APPROACH TO DESIGN AND ENGINEER BIOLOGICAL SYSTEMS. WHILST RESEARCH AND INVESTMENT CONTINUES TO DEVELOP THE UNDERSTANDING, CONTROL AND ENGINEERING INFRASTRUCTURAL PLATFORMS NECESSARY TO TACKLE EVER MORE CHALLENGING SYSTEMS - AND TO INCREASE THE PRECISION, ROBUSTNESS, SPEED AND AFFORDABI…		AWARENESS; BIOTECHNOLOGY; CONSUMER; FUNDING; HUMAN; INVESTMENT; LANGUAGE; LEARNING; REVIEW; SCALE UP; SYNTHETIC BIOLOGY; VELOCITY; BIOTECHNOLOGY; ECONOMICS; MANUFACTURING INDUSTRY; MEDICAL TECHNOLOGY; SYNTHETIC BIOLOGY; BIOMEDICAL TECHNOLOGY; BIOTECHNOLOGY; HUMANS; MANUFACTURING INDUSTRY; SYNTHETIC BIOLOGY	WHAT IS INDUSTRIAL BIOTECHNOLOGY?, , HTTP://WWW.IBIOIC.COM/WHAT_WE_DO/WHAT_IS_INDUSTRIAL_BIOTECHNOLOGY/D11/, IBIOIC,. (ACCESSED 6 NOV 2019); (2014) GLOBAL MARKETS FOR ENZYMES IN INDUSTRIAL APPLICATIONS, , BCC RESEARCH, BCC RESEARCH, WELLESLEY, MA; WEISS, R., PANKE, S., SYNTHETIC BIOLOGY - PATHS TO MOVING FORWARD (2009) CURR. OPIN. BIOTECHNOL., 20, PP. 447-448; (2019) SYNTHETIC BIOLOGY UK - A DECA…	CLARKE, L.; UK SYNTHETIC BIOLOGY LEADERSHIP COUNCILUNITED KINGDOM; EMAIL: LJCLARKE@IC.AC.UK	ENGLISH	REVIEW	ISI	BIOCHEM SOC TRANS	CLARKE L, 2020, BIOCHEM SOC TRANS	CLARKE L, 2020, BIOCHEM SOC TRANS
140	BARCELOS C	BYEBYE BOOBIES NORMATIVITY DESERVINGNESS AND MEDICALISATION IN TRANSGENDER MEDICAL CROWDFUNDING	0	Medical crowdfunding	medical crowdfunding - patient oriented donations		subject matter	2019	CULTURE, HEALTH AND SEXUALITY	21	12	10	10.1080/13691058.2019.1566971	GENDER AND WOMEN’S STUDIES, UNIVERSITY OF WISCONSIN-MADISON, MADISON, WI, UNITED STATES	TRANSGENDER INDIVIDUALS EXPERIENCE MULTIPLE BARRIERS TO ACCESSING CARE RELATED TO MEDICAL TRANSITION, INCLUDING A SHORTAGE OF PROVIDERS AS WELL AS HEALTH INSURANCE PROGRAMMES THAT CATEGORICALLY EXCLUDE THE PROVISION OF GENDER-AFFIRMING HORMONES AND SURGERY. LIKE PEOPLE SEEKING FINANCIAL SUPPORT FOR HEALTH CARE RELATED TO ILLNESS OR INJURY, MANY TRANSGENDER PEOPLE UTILISE WEB-BASED CROWDFUNDING TO…	CROWDFUNDING; GENDER TRANSITION; INEQUALITY; SOCIAL MEDIA; TRANSGENDER	ECONOMICS; FEMALE; FINANCIAL MANAGEMENT; HEALTH CARE DISPARITY; HUMAN; MALE; PSYCHOLOGY; SEX REASSIGNMENT; SOCIAL MEDIA; TRANSGENDER; UNITED STATES; VERBAL COMMUNICATION; FEMALE; FUND RAISING; HEALTHCARE DISPARITIES; HUMANS; MALE; NARRATION; SEX REASSIGNMENT SURGERY; SOCIAL MEDIA; TRANSGENDER PERSONS; UNITED STATES	BARCELOS, C., GUBRIUM, A., REPRODUCING STORIES: HOW YOUNG MOTHERS NEGOTIATE DOMINANT AND ALTERNATIVE NARRATIVES ON TEEN PREGNANCY (2014) SOCIAL PROBLEMS, 61 (3), PP. 466-481; BALAKRISHNAN, V.S., GROWING RECOGNITION OF TRANSGENDER HEALTH (2016) BULLETIN OF THE WORLD HEALTH ORGANISATION, 94, PP. 790-791; BERLINER, L.S., KENWORTHY, N.J., PRODUCING A WORTHY ILLNESS: PERSONAL CROWDFUNDING AMIDST FINAN…	BARCELOS, C.A.; GENDER AND WOMEN’S STUDIES, UNITED STATES; EMAIL: BARCELOS@WISC.EDU	ENGLISH	ARTICLE	ISI	CULT HEALTH SEXUAL	BARCELOS CA, 2019, CULT HEALTH SEXUAL	BARCELOS CA, 2019, CULT HEALTH SEXUAL
141	POL S;SNYDER J;ANTHONY S	TREMENDOUS FINANCIAL BURDEN CROWDFUNDING FOR ORGAN TRANSPLANTATION COSTS IN CANADA	0	Medical crowdfunding	medical crowdfunding - patient oriented donations		subject matter	2019	PLOS ONE	14	12	11	10.1371/journal.pone.0226686	HOSPITAL FOR SICK CHILDREN, TORONTO, ON, CANADA, FACULTY OF HEALTH SCIENCES, MCMASTER UNIVERSITY, HAMILTON, ON, CANADA;FACULTY OF HEALTH SCIENCES, SIMON FRASER UNIVERSITY, BURNABY, BC, CANADA;HOSPITAL FOR SICK CHILDREN, TORONTO, ON, CANADA, FACTOR-INWENTASH FACULTY OF SOCIAL WORK, UNIVERSITY OF TORONTO, TORONTO, ON, CANADA, CANADIAN DONATION AND TRANSPLANTATION RESEARCH PROGRAM, EDMONTON, AB, CAN…	ONLINE CROWDFUNDING PLATFORMS SUCH AS GOFUNDME ARE USED TO RAISE FUNDS FOR HEALTH-RELATED EXPENSES ASSOCIATED WITH MEDICAL CONDITIONS SUCH AS ORGAN TRANSPLANTATION. BY INVESTIGATING CROWDFUNDING IN CANADIAN ORGAN TRANSPLANTATION, THIS STUDY AIMED TO INCREASE UNDERSTANDING OF THE MOTIVATIONS AND OUTCOMES OF ORGAN TRANSPLANTATION CROWDFUNDING. CANADIAN LIVER AND KIDNEY TRANSPLANTATION CAMPAIGNS POS…		ADULT; ARTICLE; CANADA; CHILD; FINANCIAL MANAGEMENT; FUNDING; GRAFT RECIPIENT; HEALTH CARE COST; HEALTH CARE DELIVERY; HEALTH CARE SYSTEM; HEALTH CARE UTILIZATION; HEALTH PROGRAM; HUMAN; KIDNEY DONOR; KIDNEY TRANSPLANTATION; LIVER DONOR; LIVER TRANSPLANTATION; MAJOR CLINICAL STUDY; PUBLIC HEALTH; CANADA; CAREGIVER; DONOR; ECONOMICS; ETHICS; FAMILY; HEALTH CARE FINANCING; KIDNEY TRANSPLANTATION; L…	HELHOSKI, A., SIMONS, V., SEEKING MEDICAL DEBT RELIEF? CROWDFUNDING RARELY PAYS THE BILLS (2016) NERDWALLET, , HTTPS://WWW.NERDWALLET.COM/BLOG/LOANS/MEDICAL-DEBT-CROWDFUNDING-BANKRUPTCY/; MCCLANAHAN, C., PEOPLE ARE RAISING $650 MILLION ON GOFUNDME EACH YEAR TO ATTACK RISING HEALTHCARE COSTS (2018) FORBES, , HTTPS://WWW.FORBES.COM/SITES/CAROLYNMCCLANAHAN/2018/08/13/USING-GOFUNDME-TO-ATTACK-HEALTH-…	POL, S.J.; HOSPITAL FOR SICK CHILDRENCANADA; EMAIL: SARAH.POL@SICKKIDS.CA	ENGLISH	ARTICLE	ISI	PLOS ONE	POL SJ, 2019, PLOS ONE	POL SJ, 2019, PLOS ONE
142	IACOBELLI S;SCOTT S;JONES J	SPINALHEAL LTD PLANNING THE FINANCIAL STATEMENT AUDIT	0	rachunkowość	finance&accounting		subject matter	2019	ACCOUNTING PERSPECTIVES	18	4	0	10.1111/1911-3838.12213	YORK UNIVERSITY, CANADA;UNIVERSITY OF GUELPH, CANADA;YORK UNIVERSITY, CANADA	THIS INSTRUCTIONAL AUDIT CASE PLACES THE STUDENT IN THE ROLE OF AN AUDIT MANAGER AND REQUIRES PREPARATION OF AN AUDIT PLANNING MEMO THAT ADDRESSES SIGNIFICANT RISKS AT SPINALHEAL LTD.—A PRIVATE CANADIAN COMPANY, WITH INTERNATIONAL OPERATIONS, THAT DEVELOPS AND DISTRIBUTES MEDICAL IMPLANTS FOR SPINAL SURGERY. THIS YEAR'S AUDIT IS PARTICULARLY CHALLENGING. THERE APPEAR TO BE SIGNIFICANT CONTROL DEF…	AUDIT PLANNING; CONTROL ENVIRONMENT; CROWDFUNDING; ETHICS			JONES, J.C.; YORK UNIVERSITYCANADA; EMAIL: JCJONES@YORKU.CA	ENGLISH	ARTICLE	ISI	ACCOUNT PERSP	IACOBELLI S, 2019, ACCOUNT PERSP	IACOBELLI S, 2019, ACCOUNT PERSP
143	BROWN L;DANGERFIELD D;2ND ;MEANLEY S;HICKSON D	INCREASING DIVERSITY AND CAPACITY IN HIV BEHAVIORAL AND SOCIAL SCIENCE RESEARCH REFLECTIONS AND RECOMMENDATIONS FROM THE INAUGURAL COHORT OF THE MIDATLANTIC CFAR CONSORTIUM MACC SCHOLARS PROGRAM	0	edukacja w medycynie	education		subject matter	2019	JOURNAL OF ACQUIRED IMMUNE DEFICIENCY SYNDROMES (1999)	82		1	10.1097/QAI.0000000000002172	DEPARTMENT OF PSYCHIATRY, UNIVERSITY OF PENNSYLVANIA, PHILADELPHIA, UNITED STATES;2ND, JOHNS HOPKINS SCHOOL OF NURSING;DEPARTMENT OF FAMILY AND COMMUNITY HEALTH, UNIVERSITY OF PENNSYLVANIA SCHOOL OF NURSING, PHILADELPHIA, UNITED STATES;INC, DCWA	PROBLEM STATEMENT: THERE IS A NEED TO INCREASE DIVERSITY AMONG BOTH RESEARCHERS AND PARTICIPANTS IN THE AREA OF HIV SCHOLARSHIP. THE MID-ATLANTIC CENTER FOR AIDS RESEARCH CONSORTIUM (MACC) SCHOLARS PROGRAM WAS DEVELOPED TO PROMOTE DIVERSITY AMONG HIV-RELATED RESEARCHERS AND PARTICIPANTS. APPROACH: FOUR SCHOLARS WERE PROVIDED WITH MENTORSHIP FROM SENIOR INVESTIGATORS AT JOHNS HOPKINS UNIVERSITY, G…		COMMUNICABLE DISEASE CONTROL; CONTINUING EDUCATION; HUMAN; HUMAN IMMUNODEFICIENCY VIRUS INFECTION; MENTOR; MINORITY GROUP; ORGANIZATION; ORGANIZATION AND MANAGEMENT; PROGRAM DEVELOPMENT; PROGRAM EVALUATION; SOCIAL CHANGE; SOCIOLOGY; TRANSLATIONAL RESEARCH; UNITED STATES; COMMUNICABLE DISEASE CONTROL; EDUCATION, CONTINUING; HIV INFECTIONS; HUMANS; MENTORS; MINORITY GROUPS; ORGANIZATIONAL INNOVATIO…			ENGLISH	ARTICLE	ISI	J ACQUIR IMMUNE DEFIC SYNDR	BROWN LA, 2019, J ACQUIR IMMUNE DEFIC SYNDR	BROWN LA, 2019, J ACQUIR IMMUNE DEFIC SYNDR
144	KENWORTHY N	CROWDFUNDING AND GLOBAL HEALTH DISPARITIES AN EXPLORATORY CONCEPTUAL AND EMPIRICAL ANALYSIS	0	Medical crowdfunding	medical crowdfunding - patient oriented donations		subject matter	2019	GLOBALIZATION AND HEALTH	15		12	10.1186/s12992-019-0519-1	SCHOOL OF NURSING AND HEALTH STUDIES, UNIVERSITY OF WASHINGTON, BOTHELL, UNITED STATES	BACKGROUND: THE USE OF CROWDFUNDING PLATFORMS TO COVER THE COSTS OF HEALTHCARE IS GROWING RAPIDLY WITHIN LOW-, MIDDLE-, AND HIGH-INCOME COUNTRIES AS A NEW FUNDING MODALITY IN GLOBAL HEALTH. THE POPULARITY OF SUCH "MEDICAL CROWDFUNDING" IS FUELED BY HEALTH DISPARITIES AND GAPS IN HEALTH COVERAGE AND SOCIAL SAFETY-NET SYSTEMS. CROWDFUNDING IN ITS CURRENT MANIFESTATIONS CAN BE SEEN AS AN ANTITHESIS …	CROWDFUNDING; GLOBAL HEALTH CROWDFUNDING; MEDICAL CROWDFUNDING; POLITICAL DETERMINANTS OF HEALTH; TECHNOLOGY AND HEALTH	EMPIRICAL ANALYSIS; HEALTH CARE; PUBLIC HEALTH; TECHNOLOGY ADOPTION; ALGORITHM; ARTICLE; CARE BEHAVIOR; DRAWING; EXPLORATORY RESEARCH; GLOBAL HEALTH; HEALTH DISPARITY; HEALTH EQUITY; HUMAN; HUMAN EXPERIMENT; POLITICS; SOCIAL MEDIA; CROWDSOURCING; ECONOMICS; EMPIRICAL RESEARCH; FINANCIAL MANAGEMENT; HEALTH CARE DELIVERY; HEALTH DISPARITY; PROCEDURES; SOCIAL DETERMINANTS OF HEALTH; TECHNOLOGY; CROW…	NCUBE, P.M., TOGETHER WITH MY COLLEAGUES AT MIN OF HEALTH, WE HAVE SET UP AN AUDITABLE EMERGENCY CROWDFUND TO FURTHER EFFORTS TO FIGHT CHOLERA TO DATE, , HTTPS://TWITTER.COM/MTHULINCUBE/STATUS/1040306748408713218, TOGETHER WE CAN WIN! MIN OF FINANCE CHOLERA CROWD FUND: ECOCASH BILLER CODE 140286; CBZ TREASURY, ACC 21537300017, SELOUS REF: ACCESSED 21 JAN 2019FIGHT CHOLERA: @MTHULINCUBE; 2018; HTT…	KENWORTHY, N.J.; SCHOOL OF NURSING AND HEALTH STUDIES, UNITED STATES; EMAIL: NJK8@UW.EDU	ENGLISH	ARTICLE	ISI	GLOBALIZATION HEALTH	KENWORTHY NJ, 2019, GLOBALIZATION HEALTH	KENWORTHY NJ, 2019, GLOBALIZATION HEALTH
145	SNYDER J;COHEN I	MEDICAL CROWDFUNDING FOR UNPROVEN MEDICAL TREATMENTS SHOULD GOFUNDME BECOME A GATEKEEPER	0	Medical crowdfunding	medical crowdfunding - patient oriented donations		subject matter	2019	HASTINGS CENTER REPORT	49	6	8	10.1002/hast.1066	SNYDER, J.; COHEN, I.G.	MEDICAL CROWDFUNDING HAS RAISED MANY ETHICAL CONCERNS, AMONG THEM THAT IT MAY UNDERMINE PRIVACY, WIDEN HEALTH INEQUITIES, AND COMMODIFY HEALTH CARE. ONE MOTIVATION FOR MEDICAL CROWDFUNDING HAS RECEIVED PARTICULAR ATTENTION AMONG ETHICISTS. RECENT STUDIES HAVE SHOWN THAT MANY INDIVIDUALS ARE USING CROWDFUNDING TO FINANCE ACCESS TO SCIENTIFICALLY UNSUPPORTED MEDICAL TREATMENTS. RECENTLY, GOFUNDME P…		CONFIDENTIALITY; CROWDSOURCING; ECONOMICS; ETHICS; FINANCIAL MANAGEMENT; HUMAN; LEGISLATION AND JURISPRUDENCE; MEDICAL RESEARCH; PROCEDURES; BIOMEDICAL RESEARCH; CONFIDENTIALITY; CROWDSOURCING; FUND RAISING; HUMANS	(2019) GET HELP WITH MEDICAL FUNDRAISING, , HTTPS://WWW.GOFUNDME.COM/START/MEDICAL-FUNDRAISING, ” GOFUNDME, OCTOBER 29,, B. PAYNTER, “GOFUNDME DOESN’T WANT TO BE A SOCIAL SAFETY NET—BUT IT IS,” FAST COMPANY, AUGUST 31, 2018,, HTTPS://WWW.FASTCOMPANY.COM/90229961/GOFUNDME-DOESNT-WANT-TO-BE-A-SOCIAL-SAFETY-NET-BUT-IT-IS; SNYDER, J., APPEALING TO THE CROWD: ETHICAL JUSTIFICATIONS IN CANADIAN MEDICAL…		ENGLISH	ARTICLE	ISI	HAST CENT REP	SNYDER J, 2019, HAST CENT REP	SNYDER J, 2019, HAST CENT REP
146	CICELLIN M;ADRIANA S;CANONICO P;CONSIGLIO S;MERCURIO L	UNDERSTANDING THE LOW COST BUSINESS MODEL IN HEALTHCARE SERVICE PROVISION A COMPARATIVE CASE STUDY IN ITALY	1					2019	SOCIAL SCIENCE AND MEDICINE	240		6	10.1016/j.socscimed.2019.112572	DEPARTMENT OF SOCIAL SCIENCES, UNIVERSITY OF NAPLES FEDERICO II, VICO MONTE DELLA PIETÀ 1, NAPLES, ITALY; ADRIANA SCUOTTO, DEPARTMENT OF SOCIAL SCIENCES, UNIVERSITY OF NAPLES FEDERICO II, VICO MONTE DELLA PIETÀ 1, NAPLES, ITALY;DEPARTMENT OF ECONOMICS, MANAGEMENT INSTITUTIONS, UNIVERSITY OF NAPLES FEDERICO II, C.U. MONTE SANT'ANGELO, VIA CINTHIA, NAPLES, ITALY;DEPARTMENT OF SOCIAL SCIENCES, UNIVE…	THE COST OF MEDICAL TREATMENTS MAY UNDERMINE TIMELY AND EFFECTIVE ACCESS TO HEALTHCARE. WE BELIEVE IT IS USEFUL TO EXAMINE INNOVATIVE BUSINESS MODELS RECENTLY INTRODUCED IN EUROPEAN COUNTRIES, BORROWING FROM LESS DEVELOPED ECONOMIES. THIS PAPER AIMS TO ANALYZE NEW BUSINESS MODELS OF HEALTHCARE SERVICE PROVISION THAT HAVE RECENTLY BEEN INTRODUCED IN ITALY, AND ITS SOCIAL COMPONENT. IN PARTICULAR, …	COMPARATIVE CASE STUDY; HEALTHCARE BUSINESS MODEL; LOW COST; SOCIAL BUSINESS MODEL	BUSINESS; COMPARATIVE STUDY; HEALTH SERVICES; MODELING; SERVICE PROVISION; ADULT; ARTICLE; CONTROLLED STUDY; HUMAN; ITALY; NURSING STAFF; ORGANIZATION; PATIENT PARTICIPATION; PROFIT; SOCIAL INTERACTION; CASE CONTROL STUDY; COMMERCIAL PHENOMENA; ECONOMICS; HEALTH CARE DELIVERY; INTERVIEW; ITALY; PROCEDURES; ITALY; CASE-CONTROL STUDIES; COMMERCE; DELIVERY OF HEALTH CARE; HEALTH SERVICES ACCESSIBILI…	AGARWAL, N., CHAKRABARTI, R., BREMA, A., BOCKEN, N., MARKET DRIVING AT BOTTOM OF THE PYRAMID (BOP): AN ANALYSIS OF SOCIAL ENTERPRISES FROM THE HEALTHCARE SECTOR (2018) J. BUS. RES., 86, PP. 234-244; ANGELI, F., JAISWAL, A.K., BUSINESS MODEL INNOVATION FOR INCLUSIVE HEALTH CARE DELIVERY AT THE BOTTOM OF THE PYRAMID (2016) ORGAN. ENVIRON., 29 (4), PP. 486-507; BHATTACHARYYA, O., KHOR, S., MCGAHAN, …	CICELLIN, M.; DEPARTMENT OF SOCIAL SCIENCES, VICO MONTE DELLA PIETÀ 1, ITALY; EMAIL: MARIAVITTORIA.CICELLIN@UNINA.IT	ENGLISH	ARTICLE	ISI	SOC SCI MED	CICELLIN M, 2019, SOC SCI MED	CICELLIN M, 2019, SOC SCI MED
147	LÓPEZ J;SUOJANEN C	HARNESSING VENTURE PHILANTHROPY TO ACCELERATE MEDICAL PROGRESS	1					2019	NATURE REVIEWS DRUG DISCOVERY	18	11	1	10.1038/d41573-019-00129-1	LÓPEZ, J.C.; SUOJANEN, C.	LACK OF FINANCIAL AND HUMAN CAPITAL CONTINUES TO HINDER THE DEVELOPMENT OF SUCCESSFUL BIOTECHNOLOGY HUBS. VENTURE PHILANTHROPY COULD BE AN IMPORTANT PART OF THE SOLUTION. © 2019, NATURE.		BIOTECHNOLOGY; HUMAN; NOTE; FINANCIAL MANAGEMENT; MEDICAL RESEARCH; MOLECULAR MEDICINE; ORGANIZATION AND MANAGEMENT; PROCEDURES; BIOMEDICAL RESEARCH; FUND RAISING; HUMANS; MOLECULAR MEDICINE	BOOTH, B., (2017) WHY BIOTECH'S TALENT, CAPITAL AND RETURNS ARE CONSOLIDATING INTO TWO KEY CLUSTERS, , HTTPS://WWW.FORBES.COM/SITES/BRUCEBOOTH/2017/03/21/INESCAPABLE-GRAVITY-OF-BIOTECHS-KEY-CLUSTERS-THE-GREAT-CONSOLIDATION-OF-TALENT-CAPITAL-RETURNS, FORBES; MERVIS, J., DATA CHECK: FEDERAL SHARE OF BASIC RESEARCH HITS NEW LOW (2017) SCIENCE, 355, P. 1005. , PID: 28280161, COI: 1:CAS:528:DC%2BC2SXK…		ENGLISH	NOTE	ISI	NAT REV DRUG DISCOV	LÓPEZ JC, 2019, NAT REV DRUG DISCOV	LÓPEZ JC, 2019, NAT REV DRUG DISCOV
148	HO L;OSO S;LEVINE A	MEDICAL CROWDFUNDING TO ACCESS CAR TCELL THERAPY	0	Medical crowdfunding	medical crowdfunding - patient oriented donations		subject matter	2019	THE LANCET ONCOLOGY	20	8	5	10.1016/S1470-2045(19)30466-8	SCHOOL OF PUBLIC POLICY, GEORGIA INSTITUTE OF TECHNOLOGY, ATLANTA, GEORGIA, 30332-0345, UNITED STATES;SCHOOL OF PUBLIC POLICY, GEORGIA INSTITUTE OF TECHNOLOGY, ATLANTA, GEORGIA, 30332-0345, UNITED STATES;SCHOOL OF PUBLIC POLICY, GEORGIA INSTITUTE OF TECHNOLOGY, ATLANTA, GEORGIA, 30332-0345, UNITED STATES	[NO ABSTRACT AVAILABLE]		AXICABTAGENE CILOLEUCEL; TISAGENLECLEUCEL T; ACUTE LYMPHOBLASTIC LEUKEMIA; ARTICLE; AWARENESS; CHIMERIC ANTIGEN RECEPTOR T-CELL IMMUNOTHERAPY; DIFFUSE LARGE B CELL LYMPHOMA; DRUG COST; DRUG EFFICACY; DRUG SAFETY; FOOD AND DRUG ADMINISTRATION; FUNDING; HEALTH CARE COST; HEALTH CARE DELIVERY; HUMAN; MOTIVATION; PATIENT CARE; PRIORITY JOURNAL; SOCIAL MEDIA; SYSTEMATIC REVIEW; ACUTE LYMPHOBLASTIC LEU…			ENGLISH	ARTICLE	ISI	LANCET ONCOL	HO LD, 2019, LANCET ONCOL	HO LD, 2019, LANCET ONCOL
149	JIN P	MEDICAL CROWDFUNDING IN CHINA EMPIRICS AND ETHICS	0	Medical crowdfunding	medical crowdfunding - patient oriented donations		subject matter	2019	JOURNAL OF MEDICAL ETHICS	45	8	13	10.1136/medethics-2018-105054	SCHOOL OF PUBLIC HEALTH, CHINESE ACADEMY OF MEDICAL SCIENCES, PEKING UNION MEDICAL COLLEGE, BEIJING, 100730, CHINA	MEDICAL CROWDFUNDING HAS BECOME A POPULAR CHOICE WORLDWIDE FOR PEOPLE WITH UNAFFORDABLE HEALTH NEEDS. IN LOW-INCOME AND MIDDLE-INCOME COUNTRIES WITH LIMITED SOCIAL WELFARE ARRANGEMENTS AND A HIGH INCIDENCE OF CATASTROPHIC HEALTH SPENDING, THE MARKET FOR MEDICAL CROWDFUNDING IS BOOMING. HOWEVER, RELEVANT RESEARCH WAS CONDUCTED EXCLUSIVELY IN NORTH AMERICA AND EUROPE; LITTLE IS KNOWN ABOUT MEDICAL …	CULTURAL PLURALISM; ETHICS; RESOURCE ALLOCATION; SOCIAL ASPECTS	CHINA; CROWDSOURCING; ECONOMICS; ETHICS; FINANCIAL MANAGEMENT; HEALTH CARE COST; HEALTH CARE FINANCING; HUMAN; MEDICAL RESEARCH; ORGANIZATION AND MANAGEMENT; PROSPECTIVE STUDY; BIOMEDICAL RESEARCH; CHINA; CROWDSOURCING; FUND RAISING; HEALTH CARE COSTS; HEALTHCARE FINANCING; HUMANS; PROSPECTIVE STUDIES; RESEARCH SUPPORT AS TOPIC	RENWICK, M.J., MOSSIALOS, E., CROWDFUNDING OUR HEALTH: ECONOMIC RISKS AND BENEFITS (2017) SOC SCI MED, 191, PP. 48-56; MIND THE GAP: CHARITY AND CROWDFUNDING IN HEALTH CARE (2017) LANCET ONCOL, 18, P. 269. , THE LANCET ONCOLOGY; BASSANI, G., MARINELLI, N., VISMARA, S., CROWDFUNDING IN HEALTHCARE (2018) J TECHNOL TRANSF, , PUBLISHED ONLINE FIRST: 20 APRIL; SNYDER, J., CROOKS, V.A., MATHERS, A., AP…	JIN, P.; SCHOOL OF PUBLIC HEALTH, CHINA; EMAIL: JINPYUE@163.COM	ENGLISH	ARTICLE	ISI	J MED ETHICS	JIN P, 2019, J MED ETHICS	JIN P, 2019, J MED ETHICS
150	BASSANI G;MARINELLI N;VISMARA S	CROWDFUNDING IN HEALTHCARE	0	Medical crowdfunding	medical crowdfunding - patient oriented donations		subject matter	2019	JOURNAL OF TECHNOLOGY TRANSFER	44	4	33	10.1007/s10961-018-9663-7	DEPARTMENT OF LAW, UNIVERSITY OF BERGAMO, VIA MORONI 255, BERGAMO, 24127, ITALY;DEPARTMENT OF ECONOMICS AND LAW, UNIVERSITY OF MACERATA, PIAZZA STRAMBI 1, MACERATA, 62100, ITALY;DEPARTMENT OF MANAGEMENT, INFORMATION AND PRODUCTION ENGINEERING, UNIVERSITY OF BERGAMO, VIALE MARCONI 5, DALMINE, BG 24044, ITALY	MEDICAL CROWDFUNDING IS THE PRACTICE OF USING WEBSITES TO RAISE MONEY FROM DONORS TO PAY FOR MEDICALCARE OR RELATED EXPENSES. WHILE IN TERMS OF OVERALL FUNDING VOLUME, MEDICAL CROWDFUNDING SHOULD STILL BE CONSIDERED AS A NICHE PHENOMENON, IT IS RAPIDLY GROWING IN MANY COUNTRIES AND IS SEEN BY MANY PEOPLE AS A WAY TO COPE WITH GOVERNMENT CUTS ON PUBLIC HEALTH FINANCING. EXAMINING THE WORLDWIDE POP…	CROWDFUNDING; ENTREPRENEURIAL FINANCE; HEALTHCARE; MEDICINE; POLICY	INVESTMENTS; MEDICINE; PUBLIC HEALTH; PUBLIC POLICY; CROSS-PLATFORM; CROWDFUNDING; HEALTH PROJECTS; HEALTHCARE PROJECTS; NATIONAL HEALTH SYSTEM; SUBSTITUTION EFFECT; HEALTH CARE	AHLERS, G.K.C., CUMMING, D., GÜNTHER, C., SCHWEIZER, D., SIGNALING IN EQUITY CROWDFUNDING (2015) ENTREPRENEURSHIP THEORY AND PRACTICE, 39, PP. 955-980; AUDRETSCH, D.A., LEHMANN, E.E., PALEARI, S., VISMARA, S., ENTREPRENEURIAL FINANCE AND TECHNOLOGY TRANSFER (2016) JOURNAL OF TECHNOLOGY TRANSFER, 41, PP. 1-9; BENNETT, L., CROWDFUNDING: A NEW MEDIA AND SOCIETY SPECIAL ISSUE (2015) NEW MEDIA AND SOC…	VISMARA, S.; DEPARTMENT OF MANAGEMENT, VIALE MARCONI 5, ITALY; EMAIL: SILVIO.VISMARA@UNIBG.IT	ENGLISH	ARTICLE	ISI	J TECHNOL TRANSF	BASSANI G, 2019, J TECHNOL TRANSF	BASSANI G, 2019, J TECHNOL TRANSF
151	KANG H;EDELMAN E;KU D	WHO CREATES JOBS VENTURE CAPITAL RESEARCH GRANTS AND REGIONAL EMPLOYMENT IN THE US	1					2019	INDUSTRY AND INNOVATION	26	6	2	10.1080/13662716.2018.1529555	CAMPBELL SCHOOL OF BUSINESS, BERRY COLLEGE, MOUNT BERRY, GA, UNITED STATES;INSTITUTE FOR MEDICAL ENGINEERING AND SCIENCE, MASSACHUSETTS INSTITUTE OF TECHNOLOGY, CAMBRIDGE, MA, UNITED STATES;SCHELLER COLLEGE OF BUSINESS, GEORGIA INSTITUTE OF TECHNOLOGY, ATLANTA, GA, UNITED STATES	WE BUILD ON THE EXPLORATORY AND EXPLOITATIVE LEARNING LITERATURE THAT SUGGESTS THAT VENTURE CAPITAL AND GOVERNMENTAL RESEARCH GRANTS MAY IMPACT REGIONAL EMPLOYMENT IN A DIFFERENT MANNER. USING A REGIONAL EMPLOYMENT DATASET IN THE U.S. (UNITED STATES) MEDICAL DEVICE SECTOR, OUR ANALYSIS REVEALS THAT RESEARCH GRANTS CONTRIBUTE TO CREATE A GREATER LEVEL OF REGIONAL EMPLOYMENT COMPARED WITH VENTURE C…	EMPLOYMENT; INTELLECTUAL CAPITAL; MEDICAL DEVICE; RESEARCH GRANT; VENTURE CAPITAL	DATA SET; EMPLOYMENT; FINANCIAL SYSTEM; HOSPITALITY INDUSTRY; HUMAN CAPITAL; RESOURCE ALLOCATION; UNITED STATES	ACS, Z.J., ARMINGTON, C., ENTREPRENEURIAL ACTIVITY AND ECONOMIC GROWTH: AN EMPIRICAL ANALYSIS (2002) WORKING PAPER, , KANSAS CITY, MI: EWING MARION KAUFFMAN FOUNDATION; ADAMS, J.D., FUNDAMENTAL STOCKS OF KNOWLEDGE AND PRODUCTIVITY GROWTH (1990) JOURNAL OF POLITICAL ECONOMY, 98, PP. 673-702; AGHION, P., BLUNDELL, R., GRIFFITH, R., HOWITT, P., PRANTL, S., THE EFFECTS OF ENTRY ON INCUMBENT INNOVATIO…	KANG, H.D.; CAMPBELL SCHOOL OF BUSINESS, 2277 MARTHA BERRY HWY NW, UNITED STATES; EMAIL: HKANG@BERRY.EDU	ENGLISH	ARTICLE	ISI	IND INNOV	KANG HD, 2019, IND INNOV	KANG HD, 2019, IND INNOV
152	HATCLIFF J;LARSON B;CARPENTER T;JONES P;ZHANG Y;JORGENS J	THE OPEN PCA PUMP PROJECT AN EXEMPLAR OPEN SOURCE MEDICAL DEVICE AS A COMMUNITY RESOURCE	1					2019	ACM SIGBED REVIEW	16	2	5	10.1145/3357495.3357496	KANSAS STATE UNIVERSITY, UNITED STATES;KANSAS STATE UNIVERSITY, UNITED STATES;ADVENTIUM LABS, UNITED STATES;US FOOD AND DRUG ADMINISTRATION, UNITED STATES;US FOOD AND DRUG ADMINISTRATION, UNITED STATES;US FOOD AND DRUG ADMINISTRATION, UNITED STATES	BUILDING SAFE AND SECURE INTEROPERABLE MEDICAL DEVICES WITH ACCOMPANYING ASSURANCE ARTIFACTS IS CHALLENGING. MANY START-UP COMPANIES HAVE GREAT IDEAS FOR INNOVATION, BUT ARE NOT FAMILIAR WITH APPROPRIATE SAFETY/SECURITY-CRITICAL ENGINEERING PROCESSES, ARCHITECTURE PRINCIPLES, RISK MANAGEMENT, AND ASSURANCE TECHNIQUES. LARGER, MORE EXPERIENCED, COMPANIES MAY FACE HURDLES IN RE-ENGINEERING THEIR DE…	AADL; ASSURANCE CASE; BLESS; EXEMPLARY DESIGN ARTIFACTS; FORMAL SPECIFICATION; INTEROPERABLE; MEDICAL DEVICE; MODEL-BASED ENGINEERING; PCA PUMP; REFERENCE ARCHITECTURE; REQUIREMENTS; SAFETY; SECURITY; SOFTWARE CORRECTNESS PROOFS		AMYOT, D., (2018) JUCMNAV - ECLIPSE PLUGIN FOR THE USER REQUIREMENTS NOTATION, , HTTP://JUCMNAV.SOFTWAREENGINEERING.CA/FOSWIKI/PROJETSEG/WEBHOME, 2018; ARNEY, D., JETLEY, R., JONES, P., LEE, I., SOKOLSKY, O., FORMAL METHODS BASED DEVELOPMENT OF A PCA INFUSION PUMP REFERENCE MODEL: GENERIC INFUSION PUMP (GIP) PROJECT (2007) PROCEEDINGS OF 2007 JOINT WORKSHOP ON HIGH CONFIDENCE MEDICAL DEVICES, SOF…		ENGLISH	CONFERENCE PAPER	ISI	ACM SIGBED REV	HATCLIFF J, 2019, ACM SIGBED REV	HATCLIFF J, 2019, ACM SIGBED REV
153	ALEKSINA A;AKULENKA S;LUBLÓY Á	SUCCESS FACTORS OF CROWDFUNDING CAMPAIGNS IN MEDICAL RESEARCH PERCEPTIONS AND REALITY	1					2019	DRUG DISCOVERY TODAY	24	7	15	10.1016/j.drudis.2019.05.012	DEPARTMENT OF FINANCE AND ACCOUNTING, STOCKHOLM SCHOOL OF ECONOMICS IN RIGA, STRĒLNIEKU IELA 4A, RĪGA, LV-1010, LATVIA;DEPARTMENT OF FINANCE AND ACCOUNTING, STOCKHOLM SCHOOL OF ECONOMICS IN RIGA, STRĒLNIEKU IELA 4A, RĪGA, LV-1010, LATVIA;DEPARTMENT OF FINANCE AND ACCOUNTING, STOCKHOLM SCHOOL OF ECONOMICS IN RIGA, STRĒLNIEKU IELA 4A, RĪGA, LV-1010, LATVIA, DEPARTMENT OF FINANCE, CORVINUS UNIVERSIT…	CROWDFUNDING IN MEDICAL RESEARCH IS BECOMING MORE POPULAR OWING TO INCREASING COMPETITION FOR THE SHRINKING AMOUNT OF GOVERNMENT FUNDING. TO INFORM RESEARCHERS APPLYING FOR THIS COMPLEMENTARY SOURCE OF RESEARCH FUNDING, WE INVESTIGATE THE DETERMINANTS OF SUCCESSFUL CROWDFUNDING CAMPAIGNS IN MEDICAL RESEARCH. WE FIND THAT ESTABLISHING AND MAINTAINING PROFESSIONAL CONTACTS THROUGH SOCIAL MEDIA IS O…		COMPETITION; CROWDFUNDING; DIABETES MELLITUS; FUNDING; HUMAN; INFORMATION PROCESSING; MALIGNANT NEOPLASM; MEDICAL RESEARCH; METHODOLOGY; MORBIDITY; MORTALITY RATE; ONSET AGE; RARE DISEASE; REVIEW; SCIENTIFIC LITERATURE; SCIENTIST; SOCIAL MEDIA; SOCIAL NETWORK; CROWDSOURCING; ECONOMICS; FINANCIAL MANAGEMENT; MEDICAL RESEARCH; PROSPECTIVE STUDY; BIOMEDICAL RESEARCH; CROWDSOURCING; FUND RAISING; HUM…	MURPHY, K.M., TOPEL, R.H., THE VALUE OF HEALTH AND LONGEVITY (2006) J. POLIT. ECON., 114, PP. 871-904; HTTPS://WWW.CMS.GOV/RESEARCH-STATISTICS-DATA-AND-SYSTEMS/STATISTICS-TRENDS-AND-REPORTS/NATIONALHEALTHEXPENDDATA/DOWNLOADS/HIGHLIGHTS.PDF, CENTRES FOR MEDICARE AND MEDICAID SERVICES. NATIONAL HEALTH EXPENDITURES 2017 HIGHLIGHT. AVAILABLE AT:; (2017), HTTPS://REPORT.NIH.GOV/NIHDATABOOK/CHARTS/DEFA…	LUBLÓY, Á.; DEPARTMENT OF FINANCE AND ACCOUNTING, STRĒLNIEKU IELA 4A, LATVIA; EMAIL: AGNES.LUBLOY@SSERIGA.EDU	ENGLISH	REVIEW	ISI	DRUG DISCOV TODAY	ALEKSINA A, 2019, DRUG DISCOV TODAY	ALEKSINA A, 2019, DRUG DISCOV TODAY
154	KESSLER C;THIELE-EICH I;PETERS S	FIRST FEMALE GERMAN ASTRONAUT A COMMERCIAL HUMAN SPACEFLIGHT INITIATIVE ASTRONAUTIN	0	astronomia	astronomy		#N/A	2019	NEW SPACE	7	2	0	10.1089/space.2018.0007	ASTRONAUTIN GMBH, DONANDTSTR. 35, BREMEN, 28209, GERMANY;METEOROLOGICAL INSTITUTE, UNIVERSITY BONN, BONN, GERMANY;UNIVERSITÄT DER BUNDESWEHR MÜNCHEN, INSTITUTE FOR SPACE TECHNOLOGY AND SPACE APPLICATIONS (ISTA), BONN, GERMANY	IN 1963, RUSSIA SENT VALENTINA TERESHKOVA, THE FIRST WOMAN ASTRONAUT INTO SPACE, FOLLOWED 20 YEARS LATER BY THE U.S.'S SALLY RIDE. IN 1996, CLAUDIE HAIGNERÈ WAS THE FIRST FRENCH WOMAN TO GO INTO ORBIT. TODAY, HALF OF THE ASTRONAUTS IN THE UNITED STATES ARE WOMEN. ALL OF THE 11 ASTRONAUTS SENT BY GERMANY ON MISSIONS INTO SPACE WERE MEN. IN GERMANY, THERE ARE WOMEN WITH OUTSTANDING QUALIFICATIONS W…	ASTRONAUT; COMMERCIAL; FEMALE; HUMAN SPACEFLIGHT; ISS			KESSLER, C.; ASTRONAUTIN GMBH, DONANDTSTR. 35, GERMANY; EMAIL: CLAUDIA.KESSLER@DIEASTRONAUTIN.DE	ENGLISH	REVIEW	ISI	NEW SPACE	KESSLER C, 2019, NEW SPACE	KESSLER C, 2019, NEW SPACE
155	VAN D A;LEE A;MICHEL R;SNYDER J;CROOKS V;CHOW-WHITE P;SCHUURMAN N	SPATIALLY EXPLORING THE INTERSECTION OF SOCIOECONOMIC STATUS AND CANADIAN CANCERRELATED MEDICAL CROWDFUNDING CAMPAIGNS	0	Medical crowdfunding	medical crowdfunding - patient oriented donations		subject matter	2019	BMJ OPEN	9	6	18	10.1136/bmjopen-2018-026365	DEPARTMENT OF GEOGRAPHY, SIMON FRASER UNIVERSITY, BURNABY, BC, CANADA;DEPARTMENT OF GEOGRAPHY, SIMON FRASER UNIVERSITY, BURNABY, BC, CANADA;DEPARTMENT OF GEOGRAPHY, SIMON FRASER UNIVERSITY, BURNABY, BC, CANADA;FACULTY OF HEALTH SCIENCES, SIMON FRASER UNIVERSITY, BURNABY, BC, CANADA;DEPARTMENT OF GEOGRAPHY, SIMON FRASER UNIVERSITY, BURNABY, BC, CANADA;SCHOOL OF COMMUNICATIONS, SIMON FRASER UNIVERS…	OBJECTIVES MEDICAL CROWDFUNDING IS A RAPIDLY GROWING PRACTICE WHERE INDIVIDUALS LEVERAGE SOCIAL NETWORKS TO RAISE MONEY FOR HEALTH-RELATED NEEDS. THIS PRACTICE HAS ALLOWED MANY TO ACCESS HEALTHCARE AND AVOID MEDICAL DEBT BUT HAS ALSO RAISED A NUMBER OF ETHICAL CONCERNS. A DOMINANT CRITICISM OF THIS PRACTICE IS THAT IT IS LIKELY TO INCREASE INEQUITIES IN ACCESS TO HEALTHCARE IF PERSONS FROM RELATI…	CANCER; CROWDFUNDING; EQUITY; SPATIAL ANALYSIS	ADULT; ARTICLE; CANADA; CANADIAN; ETHNICITY; EXPLORATORY RESEARCH; FEMALE; GENDER; HIGHEST INCOME GROUP; HUMAN; MALE; MENTAL CAPACITY; RACE; SPATIAL ANALYSIS; TUMOR-RELATED GENE; CROWDSOURCING; ECONOMICS; FINANCIAL MANAGEMENT; HEALTH CARE FINANCING; HEALTH PROMOTION; NEOPLASM; PROCEDURES; SOCIAL CLASS; SPATIAL ANALYSIS; CANADA; CROWDSOURCING; FUND RAISING; HEALTH PROMOTION; HEALTHCARE FINANCING; …	(2018), HTTPS://WWW.GOFUNDME.COM/ABOUT-US, GOFUNDME. ABOUT US (CITED 17 JUL; HARRIS, A., GOFUNDME KEEPS GOBBLING UP COMPETITORS SAYS IT'S "VERY GOOD FOR THE MARKET (2018) FAST COMPANY, 4. , HTTPS://WWW.FASTCOMPANY.COM/40554199/GOFUNDME-KEEPS-GOBBLING-UPCOMPETITORS-SAYS-ITS-VERY-GOOD-FOR-THE-MARKET; SNYDER, J., MATHERS, A., CROOKS, V.A., FUND MY TREATMENT!: A CALL FOR ETHICS-FOCUSED SOCIAL SCIENCE…	SNYDER, J.; FACULTY OF HEALTH SCIENCES, CANADA; EMAIL: JCS12@SFU.CA	ENGLISH	ARTICLE	ISI	BMJ OPEN	VAN DUYNHOVEN A, 2019, BMJ OPEN	VAN DUYNHOVEN A, 2019, BMJ OPEN
156	EBERLY L;RUSANGWA C;NG'ANG'A L;NEAL C;MUKUNDIYUKURI J;MPANUSINGO E;MUNGUNGA J;HABINEZA H;ANDERSON T;NGOGA G;DUSABEYEZU S;KWAN G;BAVUMA C;RUSINGIZA E;MUTABAZI F;MUCUMBITSI J;GAHAMANYI C;MUTUMBIRA C;PARK P;MPUNGA T;BUKHMAN G	COST OF INTEGRATED CHRONIC CARE FOR SEVERE NONCOMMUNICABLE DISEASES AT DISTRICT HOSPITALS IN RURAL RWANDA	0	efektywność służby zdrowia	public health&hospitals efficency		subject matter	2019	BMJ GLOBAL HEALTH	4	3	13	10.1136/bmjgh-2019-001449	DEPARTMENT OF MEDICINE, DIVISION OF GLOBAL HEALTH EQUITY, BRIGHAM AND WOMEN'S HOSPITAL, BOSTON, MA, UNITED STATES;INSHUTI MU BUZIMA, PARTNERS IN HEALTH - RWANDA, RWINKWAVU, RWANDA;INSHUTI MU BUZIMA, PARTNERS IN HEALTH - RWANDA, RWINKWAVU, RWANDA;ORGANIZATIONAL TRANSFORMATIONAL INITIATIVES, GREENVILLE, SC, UNITED STATES;INSHUTI MU BUZIMA, PARTNERS IN HEALTH - RWANDA, RWINKWAVU, RWANDA;INSHUTI MU B…	BACKGROUND INTEGRATED CLINICAL STRATEGIES TO ADDRESS NON-COMMUNICABLE DISEASE (NCDS) IN SUB-SAHARAN AFRICA HAVE LARGELY BEEN DIRECTED TO PREVENTION AND TREATMENT OF COMMON CONDITIONS AT PRIMARY HEALTH CENTRES. THIS STUDY EXAMINES THE COST OF ORGANISING INTEGRATED NURSE-DRIVEN, PHYSICIAN-SUPERVISED CHRONIC CARE FOR MORE SEVERE NCDS AT AN OUTPATIENT SPECIALTY CLINIC ASSOCIATED WITH A DISTRICT HOSPI…	COST-ANALYSIS; INTEGRATED DELIVERY OF HEALTH CARE; NONCOMMUNICABLE DISEASES; SUB-SAHARAN AFRICA		OTTERSEN, T., NORHEIM, O.F., MAKING FAIR CHOICES ON THE PATH TO UNIVERSAL HEALTH COVERAGE (2014) BULL WORLD HEALTH ORGAN, P. 92. , WORLD HEALTH ORGANIZATION CONSULTATIVE GROUP ON EQUITY AND UNIVERSAL HEALTH COVERAGE; (2015), TRACKING UNIVERSAL HEALTH COVERAGE. FIRST GLOBAL MONITORING REPORT. GENEVA WORLD HEALTH ORGANIZATION; BUKHMAN, G., MOCUMBI, A.O., HORTON, R., REFRAMING NCDS AND INJURIES FOR …	BUKHMAN, G.; DEPARTMENT OF MEDICINE, UNITED STATES; EMAIL: GBUKHMAN@BWH.HARVARD.EDU	ENGLISH	ARTICLE	ISI	BMJ GLOB HEALTH	EBERLY LA, 2019, BMJ GLOB HEALTH	EBERLY LA, 2019, BMJ GLOB HEALTH
157	AHMED B;DANNHAUSER T;PHILIP N	A SYSTEMATIC REVIEW OF REVIEWS TO IDENTIFY KEY RESEARCH OPPORTUNITIES WITHIN THE FIELD OF EHEALTH IMPLEMENTATION	1					2019	JOURNAL OF TELEMEDICINE AND TELECARE	25	5	8	10.1177/1357633X18768601	KINGSTON UNIVERSITY LONDON, UNITED KINGDOM;UNIVERSITY COLLEGE LONDON, UNITED KINGDOM;KINGSTON UNIVERSITY LONDON, UNITED KINGDOM	INTRODUCTION: THIS PAPER IS A SYSTEMATIC REVIEW OF THE RELEVANT LITERATURE SURROUNDING THE IMPLEMENTATION AND UTILISATION OF EHEALTH TO IDENTIFY KEY CHALLENGES AND OPPORTUNITIES TO FUTURE EHEALTH APPLICATIONS. METHODS: NHS EVIDENCE, PUBMED, IEEE EXPLORER, COCHRANE LIBRARY AND JMIR PUBLICATIONS WERE ALL SEARCHED FOR REVIEWS PUBLISHED BETWEEN 1 JANUARY 2010 AND 30 JUNE 2017. RESULTS: A TOTAL OF 47 …	CHALLENGES; EHEALTH; IMPLEMENTATION; OPPORTUNITIES; UTILISATION	COST BENEFIT ANALYSIS; ECONOMICS; HUMAN; LEGISLATION AND JURISPRUDENCE; LITERATURE; ORGANIZATION AND MANAGEMENT; TELEMEDICINE; COST-BENEFIT ANALYSIS; EFFICIENCY, ORGANIZATIONAL; HUMANS; REVIEW LITERATURE AS TOPIC; TELEMEDICINE	(2016) MAKING UNIVERSAL HEALTH COVERAGE ACHIEVABLE. REPORT OF THE THIRD GLOBAL SURVEY ON EHEALTH. GLOBAL OBSERVATORY FOR EHEALTH, , GENEVA, WORLD HEALTH ORGANIZATION; (2014) USING DATA AND TECHNOLOGY TO TRANSFORM OUTCOMES FOR PATIENTS AND CITIZENS: A FRAMEWORK FOR ACTION. PERSONALISED HEALTH AND CARE 2020, , LONDON, NATIONAL INFORMATION BOARD; HEALTH 2020: THE EUROPEAN POLICY FOR HEALTH AND WELL-…	AHMED, B.; KINGSTON UNIVERSITY LONDONUNITED KINGDOM; EMAIL: B.AHMED@KINGSTON.AC.UK	ENGLISH	ARTICLE	ISI	J TELEMED TELECARE	AHMED B, 2019, J TELEMED TELECARE	AHMED B, 2019, J TELEMED TELECARE
158	VARDENY O;HERNANDEZ A;COHEN L;FRANKLIN A;BAQAI M;PALMER S;BIERER B;COBB N	TRANSITIONING TO THE NATIONAL INSTITUTES OF HEALTH SINGLE INSTITUTIONAL REVIEW BOARD MODEL PILOTING THE USE OF THE STREAMLINED MULTISITE ACCELERATED RESOURCES FOR TRIALS IRB RELIANCE	0	efektywność służby zdrowia	public health&hospitals efficency		subject matter	2019	CLINICAL TRIALS	16	3	4	10.1177/1740774519832911	SCHOOL OF MEDICINE, UNIVERSITY OF MINNESOTA, MINNEAPOLIS, MN, UNITED STATES;DUKE CLINICAL RESEARCH INSTITUTE, DUKE UNIVERSITY SCHOOL OF MEDICINE, DURHAM, NC, UNITED STATES, DEPARTMENT OF MEDICINE, DUKE UNIVERSITY SCHOOL OF MEDICINE, DURHAM, NC, UNITED STATES;DUKE CLINICAL RESEARCH INSTITUTE, DUKE UNIVERSITY SCHOOL OF MEDICINE, DURHAM, NC, UNITED STATES;DUKE CLINICAL RESEARCH INSTITUTE, DUKE UNIVE…	BACKGROUND/AIMS: OBTAINING ETHICAL APPROVAL FROM MULTIPLE INSTITUTIONAL REVIEW BOARDS IS A LONG-STANDING CHALLENGE TO MULTI-SITE CLINICAL TRIALS AND OFTEN LEADS TO SIGNIFICANT DELAYS IN STUDY ACTIVATION AND ENROLLMENT. AS OF 25 JANUARY 2018, THE NATIONAL INSTITUTES OF HEALTH BEGAN REQUIRING USE OF A SINGLE INSTITUTIONAL REVIEW BOARD FOR US MULTI-SITE TRIALS. TO LEARN MORE AND FURTHER INFORM THE R…	INSTITUTIONAL REVIEW BOARD; NATIONAL INSTITUTES OF HEALTH SINGLE INSTITUTIONAL REVIEW BOARD POLICY; REGULATORY; RELIANCE ARRANGEMENTS; SINGLE INSTITUTIONAL REVIEW BOARD; SMART INSTITUTIONAL REVIEW BOARD	INFLUENZA VACCINE; INFLUENZA VACCINE; ARTICLE; CONTROLLED STUDY; DESCRIPTIVE RESEARCH; HEALTH CARE COST; HEALTH CARE POLICY; HUMAN; INFLUENZA VACCINATION; INSTITUTIONAL REVIEW; MEDICAL RESEARCH; PRIORITY JOURNAL; QUALITATIVE ANALYSIS; QUANTITATIVE ANALYSIS; RELIANCE MODEL; SELF REPORT; STATISTICAL MODEL; CLINICAL TRIAL (TOPIC); ECONOMICS; MEDICAL RESEARCH; MULTICENTER STUDY (TOPIC); NATIONAL HEAL…	ABBOTT, D., CALIFF, R., MORRISON, B.W., CYCLE TIME METRICS FOR MULTISITE CLINICAL TRIALS IN THE UNITED STATES (2013) THER INNOV REGUL SCI, 47 (2), PP. 152-160; MENIKOFF, J., THE PARADOXICAL PROBLEM WITH MULTIPLE-IRB REVIEW (2010) N ENGL J MED, 363 (17), PP. 1591-1593; (2016) FINAL NIH POLICY ON THE USE OF A SINGLE INSTITUTIONAL REVIEW BOARD FOR MULTI-SITE RESEARCH, , HTTPS://GRANTS.NIH.GOV/GRANTS…	COHEN, L.W.; DUKE CLINICAL RESEARCH INSTITUTE, UNITED STATES; EMAIL: LAUREN.W.COHEN@DUKE.EDU	ENGLISH	ARTICLE	ISI	CLIN TRIALS	VARDENY O, 2019, CLIN TRIALS	VARDENY O, 2019, CLIN TRIALS
159	ZENONE M;SNYDER J	FRAUD IN MEDICAL CROWDFUNDING A TYPOLOGY OF PUBLICIZED CASES AND POLICY RECOMMENDATIONS	0	Medical crowdfunding	medical crowdfunding - patient oriented donations		subject matter	2019	POLICY AND INTERNET	11	2	8	10.1002/poi3.188	SIMON FRASER UNIVERSITY—HEALTH SCIENCES, BURNABY, BC, CANADA;SIMON FRASER UNIVERSITY—HEALTH SCIENCES, 8888 UNIVERSITY DRIVE BLUSSON HALL 11300, BURNABY, BC V5A1S6, CANADA	MEDICAL CROWDFUNDING IS AN INCREASINGLY POPULAR MEANS OF LEVERAGING SOCIAL NETWORKS TO RAISE MONEY FOR HEALTH-RELATED EXPENSES. WHILE PROVIDING CRUCIAL ACCESS TO CARE FOR MANY, IT IS ALSO ACCOMPANIED BY INCREASED RISKS OF FRAUDULENT ACTIVITY. WHILE MANY SUCH CASES OF FRAUD HAVE BEEN PUBLICIZED BY THE NEWS MEDIA, AND RESEARCH ARTICLES MENTION THE POTENTIAL FOR INCREASED RISK OF FRAUD, LITTLE IS KN…	CROWDFUNDING; CROWDSOURCING; FRAUD; GOFUNDME; MEDICAL CROWDFUNDING; NEWS MEDIA; SOCIAL MEDIA; TYPOLOGY		AGRAWAL, A., CATALINI, C., GOLDFARB, A., SOME SIMPLE ECONOMICS OF CROWDFUNDING (2014) INNOVATION POLICY AND THE ECONOMY, 14, PP. 63-97; BURTCH, G., CHAN, J., INVESTIGATING THE RELATIONSHIP BETWEEN MEDICAL CROWDFUNDING AND PERSONAL BANKRUPTCY IN THE UNITED STATES: EVIDENCE OF A DIGITAL DIVIDE (2018) MIS QUARTERLY, , HTTPS://SSRN.COM/ABSTRACT=2676821, FORTHCOMING., OR, HTTPS://DOI.ORG/10.2139/SSRN.…		ENGLISH	ARTICLE	ISI	POLICY INTERNET	ZENONE M, 2019, POLICY INTERNET	ZENONE M, 2019, POLICY INTERNET
160	GALLERANI G;FICI P;COATTI A;MARIOTTI P;PASSERI F;BATTISTELLI L	CROWDFUNDING FOR CANCER RESEARCH THE TRACE CAMPAIGN AS AN EXAMPLE	1					2019	THE LANCET ONCOLOGY	20	5	2	10.1016/S1470-2045(19)30229-3	BIOSCIENCES LABORATORY, ISTITUTO SCIENTIFICO ROMAGNOLO PER LO STUDIO E LA CURA DEI TUMORI (IRST) IRCCS, MELDOLA, 47014, ITALY;BIOSCIENCES LABORATORY, ISTITUTO SCIENTIFICO ROMAGNOLO PER LO STUDIO E LA CURA DEI TUMORI (IRST) IRCCS, MELDOLA, 47014, ITALY;INDEPENDENT SCIENCE POLICY ADVISOR, LONDON, UNITED KINGDOM;RESEARCH AND TECHNOLOGY TRANSFER OFFICE, ISTITUTO SCIENTIFICO ROMAGNOLO PER LO STUDIO E …	[NO ABSTRACT AVAILABLE]		BUDGET; CANCER RESEARCH; CIRCULATING TUMOR CELL; COLON CANCER; COST; ESOPHAGUS CANCER; FUNDING; HUMAN; INFORMATION PROCESSING; NOTE; ONLINE SYSTEM; PRIORITY JOURNAL; RESEARCH ETHICS; SINGLE CELL ANALYSIS; SOCIAL MEDIA; TRANSLATIONAL RESEARCH; WEB BROWSER; ALTRUISM; CROWDSOURCING; ECONOMICS; FINANCIAL MANAGEMENT; GIFT GIVING; MEDICAL RESEARCH; ONCOLOGY; PRIVATE SECTOR; PROGRAM EVALUATION; PUBLIC S…			ENGLISH	NOTE	ISI	LANCET ONCOL	GALLERANI G, 2019, LANCET ONCOL	GALLERANI G, 2019, LANCET ONCOL
161	MURDOCH B;MARCON A;DOWNIE D;CAULFIELD T	MEDIA PORTRAYAL OF ILLNESSRELATED MEDICAL CROWDFUNDING A CONTENT ANALYSIS OF NEWSPAPER ARTICLES IN THE UNITED STATES AND CANADA	0	Medical crowdfunding	medical crowdfunding - patient oriented donations		subject matter	2019	PLOS ONE	14	4	13	10.1371/journal.pone.0215805	HEALTH LAW INSTITUTE, FACULTY OF LAW, UNIVERSITY OF ALBERTA, EDMONTON, AB, CANADA;HEALTH LAW INSTITUTE, FACULTY OF LAW, UNIVERSITY OF ALBERTA, EDMONTON, AB, CANADA;HEALTH LAW INSTITUTE, FACULTY OF LAW, UNIVERSITY OF ALBERTA, EDMONTON, AB, CANADA;HEALTH LAW INSTITUTE, FACULTY OF LAW, UNIVERSITY OF ALBERTA, EDMONTON, AB, CANADA	BACKGROUND MEDICAL CROWDFUNDING IS A GROWING PHENOMENON, AND NEWSPAPERS ARE PUBLISHING ON THE TOPIC. THIS RESEARCH ANALYZED HOW ILLNESS-RELATED CROWDFUNDING AND CROWDFUNDING CAMPAIGNS HAVE RECENTLY BEEN REPRESENTED IN NEWSPAPERS THAT ARE POPULAR IN THE UNITED STATES AND CANADA. METHODS A SAMPLE OF 336 ARTICLES ABOUT MEDICAL CROWDFUNDING PUBLISHED DURING THE TWO YEAR TIME PERIOD FROM OCTOBER 7, 20…		ARTICLE; ATTITUDE TO ILLNESS; CANADA; CONTROLLED STUDY; FUNDING; HUMAN; INTERNET; MASS MEDIUM; MEDICAL CROWDFUNDING; PUBLIC HEALTH CAMPAIGN; PUBLICATION; QUESTIONNAIRE; UNITED STATES; CANADA; EPIDEMIOLOGY; FINANCIAL MANAGEMENT; INTERNET; MARKETING; MASS MEDIUM; STEM CELL TRANSPLANTATION; UNITED STATES; CANADA; COMMUNICATIONS MEDIA; FUND RAISING; HUMANS; INTERNET; MARKETING; MASS MEDIA; NEWSPAPERS…	(2015) 2015CF CROWDFUNDING INDUSTRY REPORT, , HTTP://REPORTS.CROWDSOURCING.ORG/INDEX.PHP?ROUTE=PRODUCT/PRODUCT&PRODUCT_ID=54; YOUNG, M.J., SCHEINBERG, E., THE RISE OF CROWDFUNDING FOR MEDICAL CARE: PROMISES AND PERILS (2017) JAMA, 317 (16), PP. 1623-1624. , HTTPS://DOI.ORG/10.1001/JAMA.2017.3078, APR 25 PMID: 28334321; ADAMS, S., GOFUNDME BUYS RIVAL CROWDRISE (2017) FORBES, , HTTPS://WWW.FORBES.C…	CAULFIELD, T.; HEALTH LAW INSTITUTE, CANADA; EMAIL: CAULFIELD@UALBERTA.CA	ENGLISH	ARTICLE	ISI	PLOS ONE	MURDOCH B, 2019, PLOS ONE	MURDOCH B, 2019, PLOS ONE
162	LEE M;PARK S;LEE K	WHAT ARE THE FEATURES OF SUCCESSFUL MEDICAL DEVICE STARTUPS EVIDENCE FROM KOREA	1					2019	SUSTAINABILITY (SWITZERLAND)	11	7	10	10.3390/su11071948	DEPARTMENT OF MEDICAL DEVICE MANAGEMENT AND RESEARCH, SAIHST, SUNGKYUNKWAN UNIVERSITY, SEOUL, 06351, SOUTH KOREA;DEPARTMENT OF MEDICAL DEVICE MANAGEMENT AND RESEARCH, SAIHST, SUNGKYUNKWAN UNIVERSITY, SEOUL, 06351, SOUTH KOREA;DEPARTMENT OF MEDICAL DEVICE MANAGEMENT AND RESEARCH, SAIHST, SUNGKYUNKWAN UNIVERSITY, SEOUL, 06351, SOUTH KOREA, DEPARTMENT OF UROLOGY, SAMSUNG MEDICAL CENTER, SUNGKYUNKWAN…	THIS STUDY ANALYZES THE FACTORS DETERMINING THE SUCCESS OF MEDICAL DEVICE START-UPS, FOCUSING ON THE HEALTHCARE SECTOR AS THE STARTING POINT OF THE FOURTH INDUSTRIAL REVOLUTION. THE GOVERNMENT IS ALSO WORKING TO ESTABLISH A BUSINESS MODEL TO REVITALIZE MEDICAL DEVICE START-UPS AS A NEW DRIVING FORCE FOR THE ECONOMY. ACCORDINGLY, SUCH START-UPS BASED ON INNOVATIVE TECHNOLOGIES HAVE BEEN ACTIVELY D…	ANALYTICAL HIERARCHY PROCESS; KOREA; MEDICAL DEVICE INDUSTRY; MEDICAL DEVICE START-UPS; START-UPS; SUCCESS FACTOR	ANALYTICAL FRAMEWORK; ANALYTICAL HIERARCHY PROCESS; BUSINESS DEVELOPMENT; FACTOR ANALYSIS; GOVERNMENT; HEALTH CARE; INDUSTRIAL DEVELOPMENT; INNOVATION; INSTRUMENTATION; KOREA	DANG, A., SHARMA, J.K., ECONOMICS OF MEDICAL DEVICES IN INDIA (2019) VALUE HEALTH REG. ISSUES, 18, PP. 14-17; LEE, H.H., HWANGBO, Y., GONG, C.H., A STUDY ON THE FACTORS THAT DETERMINE THE INITIAL SUCCESS OF START-UP (2017) ASIA-PAC. J. BUS. VENTUR. ENTREP, 12, PP. 1-13; KIM, B., KIM, H., JEON, Y., CRITICAL SUCCESS FACTORS OF A DESIGN STARTUP BUSINESS (2018) SUSTAINABILITY, 10, P. 2981; WATSON, K.…	LEE, K.-S.; DEPARTMENT OF MEDICAL DEVICE MANAGEMENT AND RESEARCH, SOUTH KOREA; EMAIL: MEDEVICE@SKKU.EDU	ENGLISH	ARTICLE	ISI	SUSTAINABILITY	LEE M, 2019, SUSTAINABILITY	LEE M, 2019, SUSTAINABILITY
163	ALEXANDER A;MCGILL M;TARASOVA A;FERREIRA C;ZURKIYA D	SCANNING THE FUTURE OF MEDICAL IMAGING	1					2019	JOURNAL OF THE AMERICAN COLLEGE OF RADIOLOGY	16	4	21	10.1016/j.jacr.2018.09.050	MCKINSEY & COMPANY, NEW YORK, NY, UNITED STATES;MCKINSEY & COMPANY, NEW YORK, NY, UNITED STATES;MCKINSEY & COMPANY, NEW YORK, NY, UNITED STATES;MCKINSEY & COMPANY, NEW YORK, NY, UNITED STATES;MCKINSEY & COMPANY, NEW YORK, NY, UNITED STATES	THE MEDICAL DEVICE INDUSTRY IS UNDERGOING RAPID CHANGE AS INNOVATION ACCELERATES, NEW BUSINESS MODELS EMERGE, AND ARTIFICIAL INTELLIGENCE AND THE INTERNET OF THINGS CREATE DISRUPTIVE POSSIBILITIES IN HEALTH CARE. ON THE INNOVATION FRONT, GLOBAL ANNUAL PATENT APPLICATIONS RELATED TO MEDICAL DEVICES HAVE TRIPLED IN 10 YEARS, AND TECHNOLOGY CYCLE TIMES HAVE HALVED IN JUST 5 YEARS. CONNECTIVITY HAS E…	3-D PRINTING; ARTIFICIAL INTELLIGENCE; BLOCKCHAIN; MACHINE LEARNING	ARTICLE; ARTIFICIAL INTELLIGENCE; DIAGNOSTIC IMAGING; HUMAN; MACHINE LEARNING; NEW YORK; THREE DIMENSIONAL PRINTING; ARTIFICIAL INTELLIGENCE; DIAGNOSTIC IMAGING; FINANCIAL MANAGEMENT; MACHINE LEARNING; MASS COMMUNICATION; MEDICAL TECHNOLOGY; THREE DIMENSIONAL PRINTING; ARTIFICIAL INTELLIGENCE; BIG DATA; BIOMEDICAL TECHNOLOGY; DIAGNOSTIC IMAGING; DIFFUSION OF INNOVATION; FINANCING, ORGANIZED; HUMA…	LAKHANI, P., SUNDARAM, B., DEEP LEARNING AT CHEST RADIOGRAPHY: AUTOMATED CLASSIFICATION OF PULMONARY TUBERCULOSIS BY USING CONVOLUTIONAL NEURAL NETWORKS (2017) RADIOLOGY, 284, PP. 574-582; HUANG, P., PARK, S., YAN, R., ADDED VALUE OF COMPUTER-AIDED CT IMAGE FEATURES FOR EARLY LUNG CANCER DIAGNOSIS WITH SMALL PULMONARY NODULES: A MATCHED CASE-CONTROL STUDY (2018) RADIOLOGY, 286, PP. 286-295; LEVIN…	ALEXANDER, A.; MCKINSEY & COMPANY, 55 E 52ND STREET, UNITED STATES; EMAIL: ALANRADIOLOGY@GMAIL.COM	ENGLISH	ARTICLE	ISI	J AM COLL RADIOL	ALEXANDER A, 2019, J AM COLL RADIOL	ALEXANDER A, 2019, J AM COLL RADIOL
164	BURTCH G;CHAN J	INVESTIGATING THE RELATIONSHIP BETWEEN MEDICAL CROWDFUNDING AND PERSONAL BANKRUPTCY IN THE UNITED STATES EVIDENCE OF A DIGITAL DIVIDE	0	Medical crowdfunding	medical crowdfunding - patient oriented donations		subject matter	2019	MIS QUARTERLY: MANAGEMENT INFORMATION SYSTEMS	43	1	32	10.25300/MISQ/2019/14569	CARLSON SCHOOL OF MANAGEMENT, UNIVERSITY OF MINNESOTA, MINNEAPOLIS, MN 55455, UNITED STATES;CARLSON SCHOOL OF MANAGEMENT, UNIVERSITY OF MINNESOTA, MINNEAPOLIS, MN 55455, UNITED STATES	AS OF 2007, AN ESTIMATED 62% OF INDIVIDUAL BANKRUPTCY FILINGS IN THE UNITED STATES WERE A DIRECT RESULT OF COSTS BORNE FROM MEDICAL TREATMENT FOLLOWING ILLNESS OR INJURY, UP FROM 46% IN 2001. THIS PRESSING ISSUE IS ONLY GETTING WORSE AND IS IN NEED OF RELIEF. IN THIS WORK, WE CONSIDER THE POTENTIAL OF A RELATIVELY RECENT, AND RAPIDLY GROWING, PHENOMENON TO MITIGATE THE PROBLEM: ONLINE CROWDFUNDIN…	CROWDFUNDING; DIGITAL DIVIDE; MEDICAL BANKRUPTCY; ONLINE PLATFORM	ECONOMIC AND SOCIAL EFFECTS; FINANCE; CROWDFUNDING; DIGITAL DIVIDE; DISADVANTAGED GROUPS; FINANCIAL DISTRESS; MEDICAL BANKRUPTCY; MEDICAL TREATMENT; ONLINE PLATFORMS; PATIENT POPULATION; CROWDSOURCING	AGARWAL, R., ANIMESH, A., PRASAD, K., SOCIAL INTERACTIONS AND THE 'DIGITAL DIVIDE': EXPLAINING VARIATIONS IN INTERNET USE (2009) INFORMATION SYSTEMS RESEARCH, 20 (2), PP. 277-294; AGARWAL, R., GAO, G., DES-ROCHES, C., JHA, A.K., THE DIGITAL TRANSFORMATION OF HEALTHCARE: CURRENT STATUS AND THE ROAD AHEAD (2010) INFORMATION SYSTEMS RESEARCH, 21 (4), PP. 796-809; AGARWAL, S., LIU, C., MIELNICKI, L.,…		ENGLISH	ARTICLE	ISI	MIS QUART MANAGE INF SYST	BURTCH G, 2019, MIS QUART MANAGE INF SYST	BURTCH G, 2019, MIS QUART MANAGE INF SYST
165	VLČKOVÁ J	SMES IN MEDICAL TECHNOLOGY GLOBAL PRODUCTION NETWORKS THE CASE OF CZECHIA 1	1					2019	SOCIETY AND ECONOMY	41	1	2	10.1556/204.2019.41.1.5	DEPARTMENT OF WORLD ECONOMY, FACULTY OF INTERNATIONAL RELATIONS, UNIVERSITY OF ECONOMICS, PRAGUE, CZECH REPUBLIC	THIS CASE STUDY OF THE MEDICAL TECHNOLOGY SECTOR IN CZECHIA PLACES A MAJOR FOCUS ON THE POSITION OF CZECH FIRMS, PARTICULARLY SMES, IN GLOBAL PRODUCTION NETWORKS AND THEIR INTERNATIONALIZATION. THE MEDICAL TECHNOLOGY (MEDTECH) INDUSTRY IS ON THE RISE IN CZECHIA, ALTHOUGH IN RELATIVE TERMS IT IS PART OF A RELATIVELY LESS IMPORTANT CATEGORY. THREE TYPES OF MEDTECH FIRMS HAVE BEEN IDENTIFIED IN CZEC…	CZECHIA; GLOBAL PRODUCTION NETWORKS; INTERNATIONALIZATION; MEDICAL TECHNOLOGY INDUSTRY; SMES		ÁCS, Z., AUTIO, E., SZERB, L., NATIONAL SYSTEMS OF ENTREPRENEURSHIP: MEASUREMENT ISSUES AND POLICY IMPLICATIONS (2014) RESEARCH POLICY, 43 (3), PP. 476-494; (2017) 49. PRŮZKUM EXPORT MALÝCH A STŘEDNÍCH FIREM, , HTTP://AMSP.CZ/49-PRUZKUM-EXPORTMALYCH-A-STREDNICH-FIREM/, ACCESSED 15/07/2018; BALDWIN, R., GLOBALISATION: THE GREAT UNBUNDLING (S) (2006) ECONOMIC COUNCIL OF FINLAND, 20 (3), PP. 5-47; B…	VLČKOVÁ, J.; DEPARTMENT OF WORLD ECONOMY, CZECH REPUBLIC; EMAIL: JANA.VLCKOVA@VSE.CZ	ENGLISH	ARTICLE	ISI	SOC ECON	VLČKOVÁ J, 2019, SOC ECON	VLČKOVÁ J, 2019, SOC ECON
166	HOLMES T;AUNGST T;SMITH C;METCALF M	CROWDFUNDING PHARMACY AND MEDICATIONRELATED PRODUCTS HOW SUCCESSFUL IS IT	1					2019	JOURNAL OF THE AMERICAN PHARMACISTS ASSOCIATION	59	2	2	10.1016/j.japh.2019.01.002	HOLMES, T.M.; AUNGST, T.D.; SMITH, C.C.; METCALF, M.D.	OBJECTIVE: TO DETERMINE WHETHER CROWDFUNDING OF PHARMACY-RELATED PRODUCTS THROUGH POPULAR ONLINE PLATFORMS IS A VIABLE MEANS TO ATTAIN FUNDING AND WHAT FACTORS INFLUENCE SUCCESS. METHODS: KICKSTARTER AND INDIEGOGO WERE SEARCHED FOR PROJECTS RELATED TO PHARMACY USING SELECT KEY WORDS. PROJECTS WERE INCLUDED FOR ANALYSIS IF THEY WERE A DEVICE OR SYSTEM RELEVANT TO PHARMACY CARE AND EXCLUDED IF FOUN…		ARTICLE; ATTENTION; DRIVER; FUNDING; HUMAN; MEDICATION COMPLIANCE; MEDICATION THERAPY MANAGEMENT; STORAGE	NATIONAL HEALTH EXPENDITURES 2016 HIGHLIGHTS HTTPS://WWW.CMS.GOV/RESEARCH-STATISTICS-DATA-AND-SYSTEMS/STATISTICS-TRENDS-AND-REPORTS/NATIONALHEALTHEXPENDDATA/DOWNLOADS/HIGHLIGHTS.PDF, AVAILABLE AT: ACCESSED MAY 28, 2018; ZWEIG, M., TECCO, H., HUANG, M., 2018 MIDYEAR FUNDING REVIEW: DIGITAL HEALTH DÉJÀ VU IN YET ANOTHER RECORD-BREAKING HALF. ROCK HEALTH HTTPS://ROCKHEALTH.COM/REPORTS/2018-MIDYEAR-F…	AUNGST, T.D.19 FOSTER STREET, PHARMACY PRACTICE SUITE, UNITED STATES; EMAIL: TIMOTHY.AUNGST@MCPHS.EDU	ENGLISH	ARTICLE	ISI	J AM PHARM ASSOC	HOLMES TM, 2019, J AM PHARM ASSOC	HOLMES TM, 2019, J AM PHARM ASSOC
167	PALAD V;SNYDER J	WE DONT WANT HIM WORRYING ABOUT HOW HE WILL PAY TO SAVE HIS LIFE USING MEDICAL CROWDFUNDING TO EXPLORE LIVED EXPERIENCES WITH ADDICTION SERVICES IN CANADA	0	Medical crowdfunding	medical crowdfunding - patient oriented donations		subject matter	2019	INTERNATIONAL JOURNAL OF DRUG POLICY	65		7	10.1016/j.drugpo.2018.12.016	SIMON FRASER UNIVERSITY, HEALTH SCIENCES, 8888 UNIVERSITY DRIVE, BLUSSON HALL 11300, BURNABY, BRITISH COLUMBIA V5A1S6, CANADA;SIMON FRASER UNIVERSITY, HEALTH SCIENCES, 8888 UNIVERSITY DRIVE, BLUSSON HALL 11300, BURNABY, BRITISH COLUMBIA V5A1S6, CANADA	BACKGROUND: THE OPIATE CRISIS IN CANADA, AMONG OTHER CAUSES, HAS LED TO INCREASED DEMAND AND WAIT TIMES FOR ADDICTION-RELATED SERVICES. ONE RESPONSE TO THIS SITUATION HAS BEEN FOR CANADIANS TO SEEK CROWDFUNDING SUPPORT FOR SERVICES OUTSIDE OF THE PUBLIC SYSTEM. HOWEVER, LITTLE IS KNOWN ABOUT HOW LARGE THIS PRACTICE IS, WHAT ADDICTION-RELATED SERVICES CANADIANS SEEK, AND WHAT THE IMPLICATIONS OF T…	ADDICTION; CANADA; CROWDFUNDING; PRIVACY	ADDICTION; ARTICLE; CANADA; COST OF LIVING; FUNDING; HEALTH CARE COST; HEALTH CARE NEED; HEALTH SERVICE; HELP SEEKING BEHAVIOR; HUMAN; MEDICAL CROWDFUNDING; MENTAL HEALTH CARE; PRIORITY JOURNAL; PUBLIC HEALTH SERVICE; SOCIAL SUPPORT; CROWDSOURCING; DRUG DEPENDENCE; ECONOMICS; FINANCIAL MANAGEMENT; HEALTH CARE COST; HEALTH CARE FINANCING; HEALTH PROMOTION; PROCEDURES; VERBAL COMMUNICATION; BEHAVIO…	CANADIAN CENTRE ON SUBSTANCE ABUSE, SYSTEMS APPROACH WORKBOOK: VALUING PEOPLE WITH LIVED EXPERIENCE (2013), HTTP://WWW.CCDUS.CA/RESOURCE%20LIBRARY/NTS-SYSTEMS-APPROACH-LIVED-EXPERIENCE-2013-EN.PDF, RETRIEVED FROM; CANADIAN FEDERATION OF MEDICAL STUDENTS, RESPONDING TO CANADA'S OPIOID CRISIS (2018), HTTPS://WWW.CFMS.ORG/FILES/MEETINGS/SGM-2018/RESOLUTIONS/CFMS-POSITION-PAPER-RESPONDING-TO-OPIATES-…	SNYDER, J.; SIMON FRASER UNIVERSITY, 8888 UNIVERSITY DRIVE, BLUSSON HALL 11300, CANADA; EMAIL: JCS12@SFU.CA	ENGLISH	ARTICLE	ISI	INT J DRUG POLICY	PALAD V, 2019, INT J DRUG POLICY	PALAD V, 2019, INT J DRUG POLICY
168	PRABHAKARAN D;AJAY V;TANDON N	STRATEGIC OPPORTUNITIES FOR LEVERAGING LOWCOS T HIGHIMPACT TECHNOLO GICAL INNOVATIONS TO PROMOTE CARDIOVASCULAR HEALTH IN INDIA	1					2019	ETHNICITY AND DISEASE	29		4	10.18865/ed.29.S1.145	CENTRE FOR CHRONIC DISEASE CONTROL (CCDC), NEW DELHI, INDIA, PUBLIC HEALTH FOUNDATION OF INDIA (PHFI), GURGAON, HARYANA, INDIA, LONDON SCHOOL OF HYGIENE AND TROPICAL MEDICINE, UNITED KINGDOM;CENTRE FOR CHRONIC DISEASE CONTROL (CCDC), NEW DELHI, INDIA, PUBLIC HEALTH FOUNDATION OF INDIA (PHFI), GURGAON, HARYANA, INDIA;ALL INDIA INSTITUTE OF MEDICAL SCIENCES (AIIMS), NEW DELHI, INDIA	ACCELERATED EPIDEMIOLOGICAL TRANSITION IN INDIA OVER THE LAST 40 YEARS HAS RESULTED IN A DRAMATIC INCREASE IN THE BURDEN OF CARDIOVASCULAR DISEASES AND THE RELATED RISK FACTORS OF DIABETES AND HYPERTENSION. THIS INCREASE IN DISEASE BURDEN HAS BEEN ACCOMPANIED BY PERVASIVE HEALTH DISPARITIES ASSOCIATED WITH LOW DISEASE DETECTION RATES, INADEQUATE AWARENESS, POOR USE OF EVIDENCE-BASED INTERVENTIONS…	CARDIOVASCULAR DISEASES; DIABETES; INDIA; INNOVATIONS; MULTI-DISCIPLINARY; POLICY; TECHNOLOGY	ARTICLE; BEHAVIOR CHANGE; CARDIOVASCULAR DISEASE; CARDIOVASCULAR RISK; CLINICAL PRACTICE; COMMUNITY CARE; DIABETES MELLITUS; DIAGNOSTIC TEST; ENVIRONMENTAL FACTOR; HEALTH CARE ACCESS; HEALTH CARE COST; HEALTH CARE DELIVERY; HEALTH CARE POLICY; HEALTH EQUITY; HEALTH PROMOTION; HEALTH STATUS; HEART REHABILITATION; HIGH IMPACT TECHNOLOGICAL INNOVATION; HIGH RISK PATIENT; HUMAN; INDIA; MANAGED CARE; …	DANDONA, L., DANDONA, R., KUMAR, G.A., NATIONS WITHIN A NATION: VARIATIONS IN EPIDEMIOLOGICAL TRANSITION ACROSS THE STATES OF INDIA, 1990-2016 IN THE GLOBAL BURDEN OF DISEASE STUDY (2017) LANCET, 390, PP. 2437-2460. , PMID:29150201, INDIA STATE-LEVEL DISEASE BURDEN INITIATIVE COLLABORATORS 10111; YUSUF, S., HAWKEN, S., OUNPUU, S., EFFECT OF POTENTIALLY MODIFIABLE RISK FACTORS ASSOCIATED WITH MYOC…	PRABHAKARAN, D.; RESEARCH AND POLICY, SECTOR 44, INDIA; EMAIL: DPRABHAKARAN@CCDCINDIA.ORG	ENGLISH	ARTICLE	ISI	ETHN DIS	PRABHAKARAN D, 2019, ETHN DIS	PRABHAKARAN D, 2019, ETHN DIS
169	MANDL K;GOTTLIEB D;ELLIS A	BEYOND ONEOFF INTEGRATIONS A COMMERCIAL SUBSTITUTABLE REUSABLE STANDARDSBASED ELECTRONIC HEALTH RECORDCONNECTED APP	1					2019	JOURNAL OF MEDICAL INTERNET RESEARCH	21	2	10	10.2196/12902	COMPUTATIONAL HEALTH INFORMATICS PROGRAM, BOSTON CHILDREN'S HOSPITAL, MA, BOSTON, UNITED STATES, DEPARTMENT OF BIOMEDICAL INFORMATICS, HARVARD MEDICAL SCHOOL, MA, BOSTON, UNITED STATES;COMPUTATIONAL HEALTH INFORMATICS PROGRAM, BOSTON CHILDREN'S HOSPITAL, MA, BOSTON, UNITED STATES, DEPARTMENT OF BIOMEDICAL INFORMATICS, HARVARD MEDICAL SCHOOL, MA, BOSTON, UNITED STATES;COMPUTATIONAL HEALTH INFORMAT…	THE SUBSTITUTABLE MEDICAL APPS AND REUSABLE TECHNOLOGY (SMART) HEALTH IT PROJECT LAUNCHED IN 2010 TO FACILITATE THE DEVELOPMENT OF MEDICAL APPS THAT ARE SCALABLE AND SUBSTITUTABLE. SMART DEFINES AN OPEN APPLICATION PROGRAMMING INTERFACE (API) SPECIFICATION THAT ENABLES APPS TO CONNECT TO ELECTRONIC HEALTH RECORD SYSTEMS AND DATA WAREHOUSES WITHOUT CUSTOM INTEGRATION EFFORTS. THE SMART-ENABLED VER…	APPLICATION PROGRAMMING INTERFACES; ELECTRONIC MEDICAL RECORDS	ELECTRONIC HEALTH RECORD; HUMAN; MOBILE APPLICATION; SOFTWARE; ELECTRONIC HEALTH RECORDS; HUMANS; MOBILE APPLICATIONS; SOFTWARE			ENGLISH	ARTICLE	ISI	J MED INTERNET RES	MANDL KD, 2019, J MED INTERNET RES	MANDL KD, 2019, J MED INTERNET RES
170	GALLEGO-DELGADO M;VILLACORTA E;VALENZUELA-VICENTE M;WALIAS-SÁNCHEZ Á;ÁVILA C;VELASCO-CAÑEDO M;CANO-MOZO M;MARTÍN-GARCÍA A;GARCÍA-SÁNCHEZ M;SÁNCHEZ A;CASCÓN M;SÁNCHEZ P	STARTUP OF A CARDIOLOGY DAY HOSPITAL ACTIVITY QUALITY CARE AND COSTEFFECTIVENESS ANALYSIS OF THE FIRST YEAR OF OPERATION PUESTA EN MARCHA DE UN HOSPITAL DE DÍA DEL ÁREA DEL CORAZÓN ANÁLISIS DE ACTIVIDAD CALIDAD Y COSTEEFECTIVIDAD EN EL PRIMER AÑO DE FUNCIONAMIENTO	0	efektywność służby zdrowia	public health&hospitals efficency		subject matter	2019	REVISTA ESPANOLA DE CARDIOLOGIA	72	2	6	10.1016/j.recesp.2018.01.008	SERVICIO DE CARDIOLOGÍA, HOSPITAL UNIVERSITARIO DE SALAMANCA, INSTITUTO DE INVESTIGACIÓN BIOMÉDICA DE SALAMANCA (IBSAL), FACULTAD DE MEDICINA, UNIVERSIDAD DE SALAMANCA Y CENTRO DE INVESTIGACIÓN BIOMÉDICA EN RED DE ENFERMEDADES CARDIOVASCULARES (CIBERCV), SALAMANCA, SPAIN;SERVICIO DE CARDIOLOGÍA, HOSPITAL UNIVERSITARIO DE SALAMANCA, INSTITUTO DE INVESTIGACIÓN BIOMÉDICA DE SALAMANCA (IBSAL), FACULT…	INTRODUCTION AND OBJECTIVES: THE CARDIOLOGY DAY HOSPITAL (CDH) IS AN ALTERNATIVE TO HOSPITALIZATION FOR SCHEDULED CARDIOLOGICAL PROCEDURES. THE AIMS OF THIS STUDY WERE TO ANALYZE THE ACTIVITY, QUALITY OF CARE AND THE COST-EFFECTIVENESS OF A CDH. METHODS: AN OBSERVATIONAL DESCRIPTIVE STUDY WAS CONDUCTED OF THE HEALTH CARE ACTIVITY DURING THE FIRST YEAR OF OPERATION OF DHHA. THE QUALITY OF CARE WAS…	CARDIOLOGY; COST-EFFECTIVENESS; DAY HOSPITAL	ARTICLE; CARDIOVASCULAR PROCEDURE; CARDIOVERSION; COST EFFECTIVENESS ANALYSIS; HEALTH CARE QUALITY; HOSPITAL ADMISSION; HOSPITAL READMISSION; HUMAN; INVASIVE PROCEDURE; LENGTH OF STAY; MAJOR CLINICAL STUDY; OUTPATIENT DEPARTMENT; PATIENT SATISFACTION; AGED; AMBULATORY SURGERY; CORONARY CARE UNIT; COST BENEFIT ANALYSIS; DAY CARE; ECONOMICS; FEMALE; HEALTH CARE DELIVERY; HOSPITALIZATION; MALE; PATI…	CAMPILLO-ARTERO, C., ORTÚN, V., COST-EFFECTIVENESS ANALYSIS: WHY AND HOW (2016) REV ESP CARDIOL., 69, PP. 370-373; (2017), HTTP://WWW.MSC.ES/ORGANIZACION/SNS/PLANCALIDADSNS/DOCS/UNIDADHOSPITALDIA.PDF, HOSPITAL DE DÍA. ESTÁNDARES Y RECOMENDACIONES. MADRID: MINISTERIO DE SANIDAD Y POLÍTICA SOCIAL; 2009. DISPONIBLE EN: CONSULTADO 1 MAY; (2017), HTTPS://WWW.BOE.ES/BOE/DIAS/2003/10/23/PDFS/A37893-3790…	GALLEGO-DELGADO, M.; SERVICIO DE CARDIOLOGÍA, P. SAN VICENTE 58-187, SPAIN; EMAIL: M.GALLEGO.DELGADO@GMAIL.COM	ENGLISH; SPANISH	ARTICLE	ISI	REV ESP CARDIOL	GALLEGO-DELGADO M, 2019, REV ESP CARDIOL	GALLEGO-DELGADO M, 2019, REV ESP CARDIOL
171	MOORE B	MEDICAL CROWDFUNDING AND THE VIRTUOUS DONOR	0	Medical crowdfunding	medical crowdfunding - patient oriented donations		subject matter	2019	BIOETHICS	33	2	7	10.1111/bioe.12527	CHILDREN’S MERCY BIOETHICS CENTER, CHILDREN’S MERCY KANSAS CITY, 2401 GILLHAM ROAD, KANSAS CITY, MO 64108, UNITED STATES	PATIENTS AND FAMILIES ARE INCREASINGLY TURNING TO CROWDFUNDING TO HELP THEM COVER THE COST OF MEDICAL CARE. THE ETHICS OF CROWDFUNDING HAS GARNERED SOME ATTENTION IN THE BIOETHICAL LITERATURE. IN THIS PAPER I EXAMINE AN ETHICAL ASPECT OF MEDICAL CROWDFUNDING (MCF) THAT HAS RECEIVED LIMITED ATTENTION: THE ROLE OF DONORS. I DEFEND A VIRTUE ETHICAL APPROACH TO ANALYZING THE ROLE OF DONORS IN MCF. VI…	DISTRIBUTIVE JUSTICE; DONATION; MEDICAL CROWDFUNDING; ROLE-DIFFERENTIATED ETHICS; VIRTUE ETHICS	ADULT; ARTICLE; ATTENTION; ETHICS; EXERCISE; HUMAN; JUSTICE; MORALITY; BIOETHICS; CROWDSOURCING; DONOR; FINANCIAL MANAGEMENT; HEALTH CARE FINANCING; INTERNET; BIOETHICAL ISSUES; CROWDSOURCING; FINANCING, ORGANIZED; HEALTHCARE FINANCING; HUMANS; INTERNET; MORALS; TISSUE DONORS; VIRTUES	WYATT, T., SIDDIQUE, H., CHARLIE GARD’S PARENTS SAY THEIR ‘BEAUTIFUL BOY’ HAS DIED (2017) THE GUARDIAN., , HTTPS://WWW.THEGUARDIAN.COM/UK-NEWS/2017/JUL/28/CHARLIE-GARD-DIES, JULY 28, RETRIEVED FROM; (2017) UK HIGH COURT OF JUSTICE., , HTTPS://WWW.JUDICIARY.GOV.UK/WP-CONTENT/UPLOADS/2017/07/GOSH-V-GARD-24072017.PDF, RETRIEVED FROM; GARD, C., GARD, C., (2017) THE CHARLIE GARD FOUNDATION., , HTTPS:/…	MOORE, B.; CHILDREN’S MERCY BIOETHICS CENTER, 2401 GILLHAM ROAD, UNITED STATES; EMAIL: BMOORE3@CMH.EDU	ENGLISH	ARTICLE	ISI	BIOETHICS	MOORE B, 2019, BIOETHICS	MOORE B, 2019, BIOETHICS
172	DILORENZO D	NEUROVISTA CONCEPT TO FIRSTINMAN THE WAR STORY BEHIND LAUNCHING A VENTURE TO TREAT EPILEPSY	1					2019	SURGICAL NEUROLOGY INTERNATIONAL	10		1	10.25259/SNI_422_2019	DEPARTMENTS OF NEUROSURGERY AND BIOMEDICAL SCIENCES, LOMA LINDA UNIVERSITY, LOMA LINDA, CA, UNITED STATES	MANY MEDICAL (AND NONMEDICAL) TECHNOLOGIES ARE THE FRUIT OF YEARS AND EVEN DECADES OF WORK BY DEDICATED MEMBERS OF STARTUP COMPANIES AND COMMITMENT OF CAPITAL BY THEIR INVESTORS. THE LAUNCHING OF A MEDICAL DEVICE VENTURE IS FRAUGHT WITH MANY RISKS, BUT THE PERSONAL, SOCIETAL, AND POTENTIAL FINANCIAL REWARDS OF DEVELOPING THERAPIES THAT IMPROVE THE LIVES OF OTHERS MAKES THE RISK AND SACRIFICE WORT…	ENTREPRENEURSHIP; EPILEPSY; INNOVATION; NEUROVISTA; WAR STORY		COOK, MJ, O’BRIEN, TJ, BERKOVIC, SF, MURPHY, M, MOROKOFF, A, FABINYI, G, PREDICTION OF SEIZURE LIKELIHOOD WITH A LONG-TERM, IMPLANTED SEIZURE ADVISORY SYSTEM IN PATIENTS WITH DRUG-RESISTANT EPILEPSY: A FIRST-IN-MAN STUDY (2013) LANCET NEUROL, 12, PP. 563-571; DILORENZO, DJ, LEYDE, KW, KAPLAN, D., NEURAL STATE MONITORING IN THE TREATMENT OF EPILEPSY: SEIZURE PREDICTION-CONCEPTUALIZATION TO FIRST-I…	DILORENZO, D.J.; DEPARTMENTS OF NEUROSURGERY AND BIOMEDICAL SCIENCES, UNITED STATES; EMAIL: DJDILORE@ALUM.MIT.EDU	ENGLISH	REVIEW	ISI	SURG NEUROL INTL	DILORENZO DJ, 2019, SURG NEUROL INTL	DILORENZO DJ, 2019, SURG NEUROL INTL
173	SHIN M	EFFECT OF VENTURE CAPITAL INVESTMENTS ON VENTURES PRODUCT FAILURES EVIDENCE FROM PRODUCT RECALLS IN THE MEDICAL SECTOR	1					2019	79TH ANNUAL MEETING OF THE ACADEMY OF MANAGEMENT 2019: UNDERSTANDING THE INCLUSIVE ORGANIZATION, AOM 2019			0	10.5465/AMBPP.2019.19	KRANNERT SCHOOL OF MANAGEMENT, PURDUE UNIVERSITY, WEST LAFAYETTE, IN 47907, UNITED STATES	[NO ABSTRACT AVAILABLE]				SHIN, M.; KRANNERT SCHOOL OF MANAGEMENT, UNITED STATES	ENGLISH	CONFERENCE PAPER	ISI	ANNU MEET ACAD MANAG: UNDERST INCL ORGAN, AOM	SHIN M, 2019, ANNU MEET ACAD MANAG: UNDERST INCL ORGAN, AOM	SHIN M, 2019, ANNU MEET ACAD MANAG: UNDERST INCL ORGAN, AOM
174	VIMALKUMAR M;SINGH J;GOUDA S	IS CROWDFUNDING FOR ALL A STUDY OF MEDICAL CROWDFUNDING TO EXAMINE THE NEW FACETS OF DIGITAL DIVIDE	0	Medical crowdfunding	medical crowdfunding - patient oriented donations		subject matter	2019	PROCEEDINGS OF THE 23RD PACIFIC ASIA CONFERENCE ON INFORMATION SYSTEMS: SECURE ICT PLATFORM FOR THE 4TH INDUSTRIAL REVOLUTION, PACIS 2019			2		IIM TIRUCHIRAPPALLI, TIRUCHIRAPPALLI TAMIL NADU, 620024, INDIA;IIM TIRUCHIRAPPALLI, TIRUCHIRAPPALLI TAMIL NADU, 620024, INDIA;IIM TIRUCHIRAPPALLI, TIRUCHIRAPPALLI TAMIL NADU, 620024, INDIA	THE OUTCOME OF A CROWDFUNDING CAMPAIGN HAS BEEN A TOPIC OF SPECIAL INTEREST FOR INFORMATION SYSTEMS (IS) RESEARCHERS. DESPITE THE SUCCESS OF CROWDFUNDING PLATFORMS, THERE HAVE BEEN QUESTIONS RAISED ABOUT THEIR EGALITARIAN NATURE IN SHARING THE BENEFITS ACROSS PARTICIPANTS. CROWDFUNDING CAMPAIGNS ESPECIALLY IN PHILANTHROPIC DOMAINS LIKE MEDICAL CROWDFUNDING ARE BECOMING POPULAR IN DEVELOPING COUNT…	CROWDFUNDING; DIGITAL DIVIDE; INDIA; MEDICAL CROWDFUNDING; TEXTUAL ANALYSIS	DEVELOPING COUNTRIES; DIGITAL STORAGE; INDUSTRY 4.0; INFORMATION SYSTEMS; INFORMATION USE; DIGITAL DIVIDE; ELABORATION LIKELIHOOD MODELS; EXPECTANCY THEORY; LEVEL PLAYING FIELDS; CROWDSOURCING	AGRAWAL, A., CATALINI, C., GOLDFARB, A., CROWDFUNDING: GEOGRAPHY, SOCIAL NETWORKS, AND THE TIMING OF INVESTMENT DECISIONS (2015) JOURNAL OFPUBLIC ECONOMIC THEORY, 24 (2), PP. 253-274; AVERBECK, J. M., IRONY AND LANGUAGE EXPECTANCY THEORY: EVALUATIONS OF EXPECTANCY VIOLATION OUTCOMES (2010) COMMUNICATION STUDIES, 61 (3), PP. 356-372. , TAYLOR & FRANCIS GROUP; BELLEFLAMME, P., LAMBERT, T., SCHWIENB…		ENGLISH	CONFERENCE PAPER	ISI	PROC PAC ASIA CONF INF SYST: SECUR ICT PLATF IND REVOL, PACIS	VIMALKUMAR M, 2019, PROC PAC ASIA CONF INF SYST: SECUR ICT PLATF IND REVOL, PACIS	VIMALKUMAR M, 2019, PROC PAC ASIA CONF INF SYST: SECUR ICT PLATF IND REVOL, PACIS
175	CIRILLI M	FROM CERN KNOWLEDGE TO SOCIETY	1					2019	PROCEEDINGS OF SCIENCE	340		0		CERN, GENEVA, CH 1211, SWITZERLAND	CERN'S MISSION IS THE PURSUIT OF KNOWLEDGE THROUGH CURIOSITY-DRIVEN RESEARCH. THE LABORATORY WAS CREATED TO EXPLORE THE FUNDAMENTAL PARTICLES AND THEIR INTERACTIONS, WITH THE GOAL OF HELPING US TO UNDERSTAND HOW THE UNIVERSE WORKS. SINCE ITS BEGINNINGS, CERN HAS ALSO ACTED AS A TRAILBLAZER IN THE TECHNOLOGIES RELATED TO ACCELERATORS, DETECTORS AND COMPUTING. AS A LABORATORY WITH A LONG-TERM RESEA…		BUDGET CONTROL; HIGH ENERGY PHYSICS; KNOWLEDGE MANAGEMENT; MEDICAL APPLICATIONS; BUSINESS INCUBATIONS; CULTURAL HERITAGES; FORMAL KNOWLEDGE; FUNDAMENTAL PHYSICS; GENERAL PUBLICS; POLICY MAKERS; RE-TURN-ON; RESEARCH PLANS; INVESTMENTS		CIRILLI, M.; CERNSWITZERLAND; EMAIL: MANUELA.CIRILLI@CERN.CH	ENGLISH	CONFERENCE PAPER	ISI	PROC SCI	CIRILLI M, 2019, PROC SCI	CIRILLI M, 2019, PROC SCI
176	ZAMPONI L	DIRECT SOCIAL ACTION WELFARE RETRENCHMENT AND POLITICAL IDENTITIES COPING WITH THE CRISIS AND PURSUING CHANGE IN ITALY	0	Medical crowdfunding	medical crowdfunding - patient oriented donations		subject matter	2019	PARTECIPAZIONE E CONFLITTO	12	2	1	10.1285/i20356609v12i2p382	SCUOLA NORMALE SUPERIORE, ITALY	IN THE CONTEXT OF THE ECONOMIC CRISIS, RESEARCH ON COLLECTIVE ACTION HAS INCREASINGLY FOCUSED DIRECT SOCIAL ACTIONS, THAT ESCAPE THE TRADITIONAL STATE-ADDRESSING REPERTOIRES OF ACTION AND FOCUS ON A SELF-CHANGING SOCIETY: BOYCOTTS, SOLIDARITY ACTION, POLITICAL CONSUMERISM, ALTERNATIVE FINANCE (E.G. CROWDFUNDING, FOOD BANKS), COLLECTIVE PURCHASING GROUPS, OCCUPATIONS, SELF-MANAGEMENT, FREE LEGAL A…	COLLECTIVE IDENTITY; DIRECT SOCIAL ACTION; ECONOMIC CRISIS; REPERTOIRE OF ACTION; WELFARE RETRENCHMENT		AGYEMAN, J., TRENDS AND DIRECTIONS IN ENVIRONMENTAL JUSTICE: FROM INEQUITY TO EVERYDAY LIFE, COMMUNITY, AND JUST SUSTAINABILITIES (2016) ANNUAL REVIEW OF ENVIRONMENT AND RESOURCES, P. 41; BARKIN, D., COMMUNITIES CONSTRUCTING THEIR OWN ALTERNATIVES IN THE FACE OF CRISIS: ECONOMIC GLOBALIZATION IN MOUNTAIN REGIONS (2012) MOUNTAIN RESEARCH AND DEVELOPMENT, 32, PP. S12-S22; BECK, U., (2000) I RISCHI …	ZAMPONI, L.; SCUOLA NORMALE SUPERIOREITALY; EMAIL: LORENZO.ZAMPONI@SNS.IT	ENGLISH	ARTICLE	ISI	PARTECIP CONFL	ZAMPONI L, 2019, PARTECIP CONFL	ZAMPONI L, 2019, PARTECIP CONFL
177	DINH-LE C;CHUANG R;CHOKSHI S;MANN D	WEARABLE HEALTH TECHNOLOGY AND ELECTRONIC HEALTH RECORD INTEGRATION SCOPING REVIEW AND FUTURE DIRECTIONS	1					2019	JMIR MHEALTH AND UHEALTH	7	9	78	10.2196/12861	DEPARTMENT OF POPULATION HEALTH, NEW YORK UNIVERSITY SCHOOL OF MEDICINE, NEW YORK, NY, UNITED STATES;ACCENTURE, NEW YORK, NY, UNITED STATES;DEPARTMENT OF POPULATION HEALTH, NEW YORK UNIVERSITY SCHOOL OF MEDICINE, NEW YORK, NY, UNITED STATES;DEPARTMENT OF POPULATION HEALTH, NEW YORK UNIVERSITY SCHOOL OF MEDICINE, NEW YORK, NY, UNITED STATES	BACKGROUND: DUE TO THE ADOPTION OF ELECTRONIC HEALTH RECORDS (EHRS) AND LEGISLATION ON MEANINGFUL USE IN RECENT DECADES, HEALTH SYSTEMS ARE INCREASINGLY INTERDEPENDENT ON EHR CAPABILITIES, OFFERINGS, AND INNOVATIONS TO BETTER CAPTURE PATIENT DATA. A NOVEL CAPABILITY OFFERED BY HEALTH SYSTEMS ENCOMPASSES THE INTEGRATION BETWEEN EHRS AND WEARABLE HEALTH TECHNOLOGY. ALTHOUGH WEARABLES HAVE THE POTEN…	DATA COLLECTION; ELECTRONIC HEALTH RECORDS; MOBILE HEALTH; PATIENT MONITORING; WEARABLE ELECTRONIC DEVICES	ELECTRONIC DEVICE; ELECTRONIC HEALTH RECORD; HUMAN; INFORMATION PROCESSING; MEDICAL TECHNOLOGY; PROCEDURES; BIOMEDICAL TECHNOLOGY; DATA COLLECTION; ELECTRONIC HEALTH RECORDS; HUMANS; WEARABLE ELECTRONIC DEVICES	TANNER, C., GANS, D., WHITE, J., NATH, R., POHL, J., ELECTRONIC HEALTH RECORDS AND PATIENT SAFETY: CO-OCCURRENCE OF EARLY EHR IMPLEMENTATION WITH PATIENT SAFETY PRACTICES IN PRIMARY CARE SETTINGS (2015) APPL CLIN INFORM, 6 (1), PP. 136-147. , FREE FULL TEXT DOI: MEDLINE: 25848419; ATHERTON, J., DEVELOPMENT OF THE ELECTRONIC HEALTH RECORD (2011) VIRTUAL MENTOR, 13 (3), PP. 186-189. , MAR 1; FREE F…	MANN, D.; DEPARTMENT OF POPULATION HEALTH, 227 E 30TH STREET, UNITED STATES; EMAIL: DEVIN.MANN@NYULANGONE.ORG	ENGLISH	REVIEW	ISI	JMIR MHEALTH UHEALTH	DINH-LE C, 2019, JMIR MHEALTH UHEALTH	DINH-LE C, 2019, JMIR MHEALTH UHEALTH
178	XU K;WANG X	KINDHEARTED PEOPLE PLEASE SAVE MY FAMILY NARRATIVE STRATEGIES FOR NEW MEDIA MEDICAL CROWDFUNDING	0	Medical crowdfunding	medical crowdfunding - patient oriented donations		subject matter	2019	HEALTH COMMUNICATION			9	10.1080/10410236.2019.1654173	SCHOOL OF JOURNALISM AND COMMUNICATION, WUHAN UNIVERSITY, CHINA;SCHOOL OF JOURNALISM AND COMMUNICATION, WUHAN UNIVERSITY, CHINA	WITH THE DEVELOPMENT OF NEW FINANCING METHODS IN THE NETWORKED SOCIETY, AND DUE TO THE UNDERDEVELOPED SOCIAL SECURITY SYSTEM IN CHINA, MORE AND MORE PATIENTS AND THEIR FAMILIES HAVE TO CHOOSE CROWDFUNDING AS AN IMPORTANT WAY TO RAISE TREATMENT FUNDS. USING THEMATIC NARRATIVE ANALYSIS, THIS PAPER STUDIED 100 TEXTS OF MEDICAL CROWDFUNDING ON EASY FUNDRAISING FROM FEBRUARY 27, 2018 TO MAY 1. IT IS F…		ADULT; ARTICLE; HUMAN; IDENTITY; NARRATIVE; SELF ESTEEM; CHINA; CROWDSOURCING; FINANCIAL MANAGEMENT; MASS MEDIUM; VERBAL COMMUNICATION; CHINA; CROWDSOURCING; FUND RAISING; HUMANS; MASS MEDIA; NARRATION	ANTONENKO, P.D., LEE, B.R., KLEINHEKSEL, A.J., TRENDS IN THE CROWDFUNDING OF EDUCATIONAL TECHNOLOGY STARTUPS (2014) TECHTRENDS, 58 (6), PP. 36-41; BERLINER, L.S., KENWORTHY, N.J., PRODUCING A WORTHY ILLNESS: PERSONAL CROWDFUNDING AMIDST FINANCIAL CRISIS (2017) SOCIAL SCIENCE & MEDICINE, 187, PP. 233-242; BORST, I., MOSER, C., FERGUSON, J., FROM FRIENDFUNDING TO CROWDFUNDING: RELEVANCE OF RELATION…	XU, K.; SCHOOL OF JOURNALISM AND COMMUNICATION, CHINA; EMAIL: 2103477077@QQ.COM	ENGLISH	ARTICLE	ISI	HEALTH COMMUN	XU K, 2019, HEALTH COMMUN	XU K, 2019, HEALTH COMMUN
179	BARCELOS C;BUDGE S	INEQUALITIES IN CROWDFUNDING FOR TRANSGENDER HEALTH CARE	0	Medical crowdfunding	medical crowdfunding - patient oriented donations		subject matter	2019	TRANSGENDER HEALTH	4	1	11	10.1089/trgh.2018.0044	DEPARTMENT OF GENDER AND WOMEN'S STUDIES, UNIVERSITY OF WISCONSIN-MADISON, 475 N. CHARTER STREET, MADISON, WI 53706, UNITED STATES;DEPARTMENT OF COUNSELING PSYCHOLOGY, UNIVERSITY OF WISCONSIN-MADISON, MADISON, WI, UNITED STATES	PURPOSE: AN EMERGING BODY OF RESEARCH ANALYZES THE SCOPE, ETHICS, AND INEQUALITIES OF WEB-BASED CROWDFUNDING TO RAISE MONEY FOR MEDICAL EXPENSES RELATED TO ILLNESS OR INJURY. TO DATE, LITTLE RESEARCH HAS INVESTIGATED HOW TRANSGENDER COMMUNITIES UTILIZE CROWDFUNDING EXPENSES RELATED TO GENDER AFFIRMING MEDICAL CARE. METHODS: USING GOFUNDME.COM, WE CREATED A DATA SET OF 391 CROWDFUNDING CAMPAIGNS F…	ACCESS TO CARE; CROWDFUNDING; INEQUALITIES; MEDICAL GENDER AFFIRMATION; SEX REASSIGNMENT SURGERY; TRANSGENDER	ADOLESCENT; ADULT; AGED; ARTICLE; COMMUNITY; FEMALE; FEMALE TO MALE TRANSGENDER; FUNDING; HEALTH CARE; HUMAN; MAJOR CLINICAL STUDY; MALE; MALE TO FEMALE TRANSGENDER; PRIORITY JOURNAL; THORAX SURGERY; TRANSGENDER; UNITED STATES	SMITH, S.E., (2017) CROWDFUNDING IS THE SAD, DARK FUTURE OF HEALTH CARE INTERNET, , HTTPS://TONIC.VICE.COM/EN_US/ARTICLE/KZQ4K3/CROWDFUNDING-IS-THE-SAD-DARK-FUTURE-OF-HEALTHCARE, VICE. JUNE 28, ACCESSED JULY 13, 2018; HIMMELSTEIN, D.U., THORNE, D., WARREN, E., WOOLHANDLER, S., MEDICAL BANKRUPTCY IN THE UNITED STATES, 2007: RESULTS OF A NATIONAL STUDY (2009) AM J MED., 122, PP. 741-746; (2017) KEY…	BARCELOS, C.A.; DEPARTMENT OF GENDER AND WOMEN'S STUDIES, 475 N. CHARTER STREET, UNITED STATES; EMAIL: BARCELOS@WISC.EDU	ENGLISH	ARTICLE	ISI	TRANSGENDER HEALTH	BARCELOS CA, 2019, TRANSGENDER HEALTH	BARCELOS CA, 2019, TRANSGENDER HEALTH
180	YU H;LUO Y	DECENTERED CROWDFUNDED CLINICAL STUDIES OPEN A NEW ERA OF MEDICAL RESEARCH	1					2019	JAMA ONCOLOGY	5	1	3	10.1001/jamaoncol.2018.4650	GUANGDONG INSTITUTE OF GASTROENTEROLOGY, GUANGDONG PROVINCIAL KEY LABORATORY OF COLORECTAL AND PELVIC FLOOR DISEASE, SIXTH AFFILIATED HOSPITAL, SUN YAT-SEN UNIVERSITY, GUANGZHOU, GUANGDONG, CHINA;GUANGDONG INSTITUTE OF GASTROENTEROLOGY, GUANGDONG PROVINCIAL KEY LABORATORY OF COLORECTAL AND PELVIC FLOOR DISEASE, SIXTH AFFILIATED HOSPITAL, SUN YAT-SEN UNIVERSITY, GUANGZHOU, GUANGDONG, CHINA, DEPART…	[NO ABSTRACT AVAILABLE]		ACCESS TO INFORMATION; CONFLICT OF INTEREST; CROWDFUNDING; DATA PRIVACY; DATA PROCESSING; DATA SHARING; FUNDING; HUMAN; INFORMATION; INFORMATION PROCESSING; INFORMED CONSENT; INTERNET; MEDICAL RESEARCH; NOTE; PEER REVIEW; QUALITY CONTROL; RESPONSIBILITY; WORKFLOW; CLINICAL STUDY; CROWDSOURCING; ECONOMICS; FINANCIAL MANAGEMENT; METHODOLOGY; CLINICAL STUDIES AS TOPIC; CROWDSOURCING; HUMANS; RESEARC…	WEIGMANN, K., TAPPING THE CROWDS FOR RESEARCH FUNDING: CROWDFUNDING, A COMMON PRACTICE TO SUPPORT PROJECTS IN THE ARTS, MUSIC OR GAMING, HAS ALSO ATTRACTED THE ATTENTION OF SCIENTISTS (2013) EMBO REP, 14 (12), PP. 1043-1046. , HTTP://DX.DOI.ORG/10.1038/EMBOR.2013.180, DOI: 24201975; WHEAT, R.E., WANG, Y., BYRNES, J.E., RANGANATHAN, J., RAISING MONEY FOR SCIENTIFIC RESEARCH THROUGH CROWDFUNDING (2…	LUO, Y.; DEPARTMENT OF COLORECTAL SURGERY, 26 YUANCUN ERHENG ROAD, CHINA; EMAIL: LUOYX25@MAIL.SYSU.EDU.CN	ENGLISH	NOTE	ISI	JAMA ONCOL	YU H, 2019, JAMA ONCOL	YU H, 2019, JAMA ONCOL
181	KOOLE M;KAUW D;WINTER M;SCHUURING M	A SUCCESSFUL CROWDFUNDING PROJECT FOR EHEALTH RESEARCH ON GROWNUP CONGENITAL HEART DISEASE PATIENTS	0	Medical crowdfunding	medical crowdfunding - patient oriented donations		subject matter	2018	INTERNATIONAL JOURNAL OF CARDIOLOGY	273		7	10.1016/j.ijcard.2018.10.015	RODE KRUIS ZIEKENHUIS, DEPARTMENT OF CARDIOLOGY, BEVERWIJK, NETHERLANDS, CARDIOLOGIE CENTRA NEDERLAND, NETHERLANDS, ACADEMIC MEDICAL CENTER, DEPARTMENT OF CARDIOLOGY, AMSTERDAM, NETHERLANDS;ACADEMIC MEDICAL CENTER, DEPARTMENT OF CARDIOLOGY, AMSTERDAM, NETHERLANDS, NETHERLANDS HEART INSTITUTE, UTRECHT, NETHERLANDS;CARDIOLOGIE CENTRA NEDERLAND, NETHERLANDS, ACADEMIC MEDICAL CENTER, DEPARTMENT OF CA…	BACKGROUND: SCARCE DATA ON CROWDFUNDING REPORT A MAXIMAL FUNDING OF €10.000,-, AND STATE THAT RESEARCH IS NEEDED TO ATTRACT ATTENTION OF LARGER GRANTING ORGANIZATIONS. THE AIMS OF THIS PROJECT WERE 1) TO FUND AN EHEALTH STUDY IN GROWN-UP CONGENITAL HEART DISEASE (GUCH) PATIENTS 2) TO CONTEMPLATE ON CRITICAL SUCCESS FACTORS. METHODS: AFTER PEER REVIEW OF THE DUTCH HEART FOUNDATION A PROJECT WAS PU…	CONGENITAL HEART DISEASE; CROWDFUNDING; EHEALTH; GUCH; MOBILE HEALTH	ARTICLE; CONGENITAL HEART DISEASE; FUNDING; GROWN UP CONGENITAL HEART DISEASE; HUMAN; MASS COMMUNICATION; MEDICAL RESEARCH; NETHERLANDS; PRIORITY JOURNAL; PUBLIC HEALTH; SOCIAL MEDIA; TELEHEALTH; ADULT; CONGENITAL HEART MALFORMATION; CROWDSOURCING; ECONOMICS; HEART DISEASE; PROCEDURES; TELEMEDICINE; ADULT; BIOMEDICAL RESEARCH; CROWDSOURCING; HEART DEFECTS, CONGENITAL; HEART DISEASES; HUMANS; NETH…	SCHUURING, M.J., BACKX, A.P., ZWART, R., VEELENTURF, A.H., ROBBERS-VISSER, D., GROENINK, M., ABU-HANNA, A., BOUMA, B.J., MOBILE HEALTH IN ADULTS WITH CONGENITAL HEART DISEASE: CURRENT USE AND FUTURE NEEDS (2016) NETH. HEART J. MON. J. NETH. SOC. CARDIOL. NETH. HEART FOUND., 24, PP. 647-652; SCHUURING, M.J., VIS, J.C., VAN DIJK, A.P.J., VAN MELLE, J.P., VLIEGEN, H.W., PIEPER, P.G., SIESWERDA, G.T.…	SCHUURING, M.J.; DEPARTMENT OF CARDIOLOGY, MEIBERGDREEF 9, NETHERLANDS; EMAIL: M.J.SCHUURING@AMC.UVA.NL	ENGLISH	ARTICLE	ISI	INT J CARDIOL	KOOLE MAC, 2018, INT J CARDIOL	KOOLE MAC, 2018, INT J CARDIOL
182	LOEB S;TANEJA S;WALTER D;ZWEIFACH S;BYRNE N	CROWDFUNDING FOR PROSTATE CANCER AND BREAST CANCER	0	Medical crowdfunding	medical crowdfunding - patient oriented donations		subject matter	2018	BJU INTERNATIONAL	122	5	13	10.1111/bju.14408	DEPARTMENT OF UROLOGY AND POPULATION HEALTH, NEW YORK UNIVERSITY, NEW YORK, NY, UNITED STATES;DEPARTMENT OF UROLOGY AND POPULATION HEALTH, NEW YORK UNIVERSITY, NEW YORK, NY, UNITED STATES;DEPARTMENT OF UROLOGY AND POPULATION HEALTH, NEW YORK UNIVERSITY, NEW YORK, NY, UNITED STATES;DEPARTMENT OF UROLOGY AND POPULATION HEALTH, NEW YORK UNIVERSITY, NEW YORK, NY, UNITED STATES;DEPARTMENT OF UROLOGY A…	[NO ABSTRACT AVAILABLE]		ADVOCACY GROUP; BREAST CANCER; CONTROLLED STUDY; CROWDFUNDING; FUNDING; HEALTH CARE COST; HUMAN; INCOME; NOTE; PREDICTION; PRIORITY JOURNAL; PROSTATE CANCER; SOCIAL MEDIA; BREAST TUMOR; ECONOMICS; FEMALE; FINANCIAL MANAGEMENT; MALE; MEDICAL RESEARCH; PROCEDURES; PROSTATE TUMOR; SOCIAL MEDIA; STATISTICS AND NUMERICAL DATA; BIOMEDICAL RESEARCH; BREAST NEOPLASMS; FEMALE; FUND RAISING; HUMANS; MALE; …	CHINO, F., PEPPERCORN, J.M., RUSHING, C., OUT-OF-POCKET COSTS, FINANCIAL DISTRESS, AND UNDERINSURANCE IN CANCER CARE (2017) JAMA ONCOL, 3, PP. 1582-1584; 2015 CF CROWDFUNDING INDUSTRY REPORT, , HTTP://REPORTS.CROWDSOURCING.ORG/, ACCESSED MAY 2018; LOEB, S., STORK, B., GOLD, H.T., TWEET THIS: HOW ADVOCACY FOR BREAST AND PROSTATE CANCERS STACKS UP ON SOCIAL MEDIA (2017) BJU INT, 120, PP. 461-463; D…	LOEB, S.; DEPARTMENT OF UROLOGY AND POPULATION HEALTH, UNITED STATES; EMAIL: STACYLOEB@GMAIL.COM	ENGLISH	NOTE	ISI	BJU INT	LOEB S, 2018, BJU INT	LOEB S, 2018, BJU INT
183	VOX F;FOLKERS K;TURI A;CAPLAN A	MEDICAL CROWDFUNDING FOR SCIENTIFICALLY UNSUPPORTED OR POTENTIALLY DANGEROUS TREATMENTS	0	Medical crowdfunding	medical crowdfunding - patient oriented donations		subject matter	2018	JAMA - JOURNAL OF THE AMERICAN MEDICAL ASSOCIATION	320	16	27	10.1001/jama.2018.10264	BRAIN INJURY REHABILITATION, SHEPHERD CENTER, 2020 PEACHTREE RD NW, ATLANTA, GA 30309, UNITED STATES;DIVISION OF MEDICAL ETHICS, NEW YORK UNIVERSITY, SCHOOL OF MEDICINE, NEW YORK, UNITED STATES;DIVISION OF MEDICAL ETHICS, NEW YORK UNIVERSITY, SCHOOL OF MEDICINE, NEW YORK, UNITED STATES;DIVISION OF MEDICAL ETHICS, NEW YORK UNIVERSITY, SCHOOL OF MEDICINE, NEW YORK, UNITED STATES	[NO ABSTRACT AVAILABLE]		ANTIBIOTIC AGENT; ANTIINFECTIVE AGENT; ALTERNATIVE MEDICINE; ANTIBIOTIC THERAPY; BRAIN INJURY; CANADA; CHINA; FUNDING; GERMANY; HOMEOPATHY; HUMAN; HYPERBARIC OXYGEN THERAPY; INDIA; LETTER; LYME DISEASE; MALIGNANT NEOPLASM; MEDICAL CROWDFUNDING; MEXICO; PANAMA; PRIORITY JOURNAL; SPINAL CORD INJURY; STEM CELL TRANSPLANTATION; THAILAND; UNITED STATES; CROWDSOURCING; ECONOMICS; HEALTH CARE FINANCING;…	WOOLLEY, S., (2017) AMERICAN HEALTH CARE TRAGEDIES ARE TAKING OVER CROWDFUNDING, , HTTPS://WWW.BLOOMBERG.COM/NEWS/ARTICLES/2017-06-12/AMERICA-S-HEALTH-CARE-CRISIS-IS-A-GOLD-MINE-FOR-CROWDFUNDING, BLOOMBERG NEWS. JUNE 12,. ACCESSED APRIL 4, 2018; FEDERSPIL, G., PRESOTTO, F., VETTOR, R., A CRITICAL OVERVIEW OF HOMEOPATHY (2003) ANN INTERN MED, 139 (8), P. W75. , HTTP://DX.DOI.ORG/10.7326/0003-4819-…	VOX, F.; BRAIN INJURY REHABILITATION, 2020 PEACHTREE RD NW, UNITED STATES; EMAIL: FORD.VOX@SHEPHERD.ORG	ENGLISH	LETTER	ISI	JAMA	VOX F, 2018, JAMA	VOX F, 2018, JAMA
184	ONODERA R;SENGOKU S	INNOVATION PROCESS OF MHEALTH AN OVERVIEW OF FDAAPPROVED MOBILE MEDICAL APPLICATIONS	1					2018	INTERNATIONAL JOURNAL OF MEDICAL INFORMATICS	118		25	10.1016/j.ijmedinf.2018.07.004	GRADUATE SCHOOL OF INNOVATION MANAGEMENT, TOKYO INSTITUTE OF TECHNOLOGY, JAPAN;GRADUATE SCHOOL OF INNOVATION MANAGEMENT, TOKYO INSTITUTE OF TECHNOLOGY, JAPAN, DEPARTMENT OF INNOVATION SCIENCE, SCHOOL OF ENVIRONMENT AND SOCIETY, TOKYO INSTITUTE OF TECHNOLOGY, JAPAN	MOBILE HEALTH OR MHEALTH IS EXPECTED TO PROVIDE A WAY TO REVOLUTIONIZE PATIENT CARE THROUGH A WIDE RANGE OF USAGES. IN REALITY, REGULATORY AUTHORITIES HAVE ALSO BEGUN APPROVING MOBILE MEDICAL APPLICATIONS AS MEDICAL DEVICES. HOWEVER, THE KEY FACTORS THAT DRIVE INNOVATIONS IN MHEALTH, IN PARTICULAR, THE DYNAMICS OF TECHNOLOGICAL DEVELOPMENT AND MARKET CREATION, ARE UNCLEAR. TO ADDRESS THESE ISSUES…	INNOVATION MANAGEMENT; MEDICAL DEVICE; MOBILE APPLICATION; MOBILE HEALTH; R&D MANAGEMENT; REGULATION	BIOMEDICAL EQUIPMENT; COMMERCE; MEDICAL APPLICATIONS; PRODUCT DEVELOPMENT; INFORMATION AND COMMUNICATION TECHNOLOGIES; INNOVATION MANAGEMENT; MEDICAL DEVICES; MOBILE APPLICATIONS; NEW PRODUCT DEVELOPMENT; REGULATION; REGULATORY AUTHORITIES; TECHNOLOGICAL DEVELOPMENT; MHEALTH; ARTICLE; FOOD AND DRUG ADMINISTRATION; INFORMATION TECHNOLOGY; MEDICAL TECHNOLOGY; MOBILE APPLICATION; PRIORITY JOURNAL; P…	WORLD HEALTH ORGANIZATION, MHEALTH: NEW HORIZONS FOR HEALTH THROUGH MOBILE TECHNOLOGIES (2011) OBSERVATORY, 3 (JUNE), PP. 66-71; PERERA, C., THE EVOLUTION OF E-HEALTH – MOBILE TECHNOLOGY AND MHEALTH (2012) J. MTM, 1 (1), PP. 1-2; US FOOD AND DRUG ADMINISTRATION. MOBILE MEDICAL APPLICATIONS GUIDANCE FOR INDUSTRY AND FOOD AND DRUG ADMINISTRATION STAFF (2013), SEPTEMBER; STEINHUBL, S.R., MUSE, E.D.,…	SENGOKU, S.; TOKYO INSTITUTE OF TECHNOLOGY, W9-114, 2-12-1 OOKAYAMA, MEGURO-KU, JAPAN; EMAIL: SENGOKU@MOT.TITECH.AC.JP	ENGLISH	ARTICLE	ISI	INT J MED INFORMATICS	ONODERA R, 2018, INT J MED INFORMATICS	ONODERA R, 2018, INT J MED INFORMATICS
185	SINHA S;ENGLER T;NALLAMOTHU B;IBRAHIM A;VERHEY-HENKE A;KERPPOLA M;ELLIMOOTTIL C;RYAN A	SPRINT TO WORK ANOVEL MODEL FOR TEAM SCIENCE COLLABORATION IN ACADEMIC MEDICINE	1					2018	PERSPECTIVES ON MEDICAL EDUCATION	7	4	1	10.1007/s40037-018-0442-9	MEDICAL SCHOOL, UNIVERSITY OF MICHIGAN, ANN ARBOR, MI, UNITED STATES;CENTER FOR EVALUATING HEALTH REFORM, SCHOOL OF PUBLIC HEALTH, UNIVERSITY OF MICHIGAN, ANN ARBOR, MI, UNITED STATES;DIVISION OF CARDIOVASCULAR DISEASES, DEPARTMENT OF INTERNAL MEDICINE, MEDICAL SCHOOL, UNIVERSITY OF MICHIGAN, ANN ARBOR, MI, UNITED STATES;MEDICAL SCHOOL, UNIVERSITY OF MICHIGAN, ANN ARBOR, MI, UNITED STATES;SCHOOL …	COLLABORATIVE RESEARCH IN ACADEMIC MEDICINE IS OFTEN INEFFICIENT AND INEFFECTIVE. IT OFTEN FAILS TO LEVERAGE THE EXPERTISE OF INTERDISCIPLINARY TEAM MEMBERS, DOES NOT SEEK OR INCORPORATE TEAM INPUT AT OPPORTUNE TIMES, AND CREATES WORKLOAD INEQUITIES. ADAPTING APPROACHES DEVELOPED IN VENTURE CAPITAL, WE CREATED THE ‘SPRINT MODEL’ FOR WRITING ACADEMIC PAPERS BASED ON THE ANALYSIS OF SECONDARY DATA.…	ACADEMIC MEDICINE; HEALTH SERVICES RESEARCH; TEAM PROCESSES	COOPERATION; HUMAN; MEDICAL EDUCATION; METHODOLOGY; PATIENT CARE; PROCEDURES; TRENDS; COOPERATIVE BEHAVIOR; EDUCATION, MEDICAL; HUMANS; PATIENT CARE TEAM; RESEARCH DESIGN	WUCHTY, S., JONES, B.F., UZZI, B., WUCHTY, S., JONES, B.F., UZZI, B., THE INCREASING DOMINANCE OF TEAMS IN PRODUCTION OF KNOWLEDGE (2007) SCIENCE, 316, PP. 1036-1039; STOKOLS, D., HALL, K.L., TAYLOR, B.K., MOSER, R.P., THE SCIENCE OF TEAM SCIENCE OVERVIEW OF THE FIELD AND INTRODUCTION TO THE SUPPLEMENT (2008) AM J PREV MED, 35, PP. S77-S89; MILLER, K., SUCCESSFUL COLLABORATIONS: SOCIAL SCIENTISTS…	RYAN, A.M.; CENTER FOR EVALUATING HEALTH REFORM, UNITED STATES; EMAIL: AMRYAN@UMICH.EDU	ENGLISH	ARTICLE	ISI	PERSPECT MED EDUC	SINHA SS, 2018, PERSPECT MED EDUC	SINHA SS, 2018, PERSPECT MED EDUC
186	DE P;DOWNING M;JR ;HIRSHFIELD S	COST ANALYSIS OF IMPLEMENTING A VIDEOBASED EHEALTH INTERVENTION FOR HIVPOSITIVE GAY BISEXUAL AND OTHER MEN WHO HAVE SEX WITH MEN	0	efektywność służby zdrowia	public health&hospitals efficency		subject matter	2018	AIDS EDUCATION AND PREVENTION	30	4	1	10.1521/aeap.2018.30.4.301	COLIN POWELL SCHOOL, CITY COLLEGE, AND THE GRADUATE CENTER, CITY UNIVERSITY OF NEW YORK, NEW YORK CITY, UNITED STATES;PUBLIC HEALTH SOLUTIONS, NEW YORK CITY, UNITED STATES;PUBLIC HEALTH SOLUTIONS, NEW YORK CITY, UNITED STATES	CLINICIAN-DELIVERED HIV PREVENTION INTERVENTIONS ARE COMMON AND OFTEN EFFECTIVE BUT HAVE SMALL REACH, PARTICULARLY IN REMOTE, RURAL, OR SPARSELY POPULATED AREAS. ELECTRONIC HEALTH (EHEALTH) INTERVENTIONS MAY BE AN EFFICIENT ALTERNATIVE TO PROVIDING HIV PREVENTION TO GEOGRAPHICALLY DISPERSED OR TRADITIONALLY HARD-TO-REACH POPULATIONS, THOUGH EHEALTH INTERVENTIONS TEND TO HAVE HIGH START-UP COSTS. …	COST ANALYSIS; EHEALTH INTERVENTIONS; HIV PREVENTION; MEN WHO HAVE SEX WITH MEN	ADULT; ARTICLE; BISEXUALITY; COST BENEFIT ANALYSIS; FEMALE; FUNDING; HUMAN; HUMAN EXPERIMENT; HUMAN IMMUNODEFICIENCY VIRUS; MALE; MEN WHO HAVE SEX WITH MEN; NONHUMAN; SCALE UP; SENSITIVITY ANALYSIS; TELEHEALTH; VIDEORECORDING; COST; COST BENEFIT ANALYSIS; ECONOMICS; HUMAN IMMUNODEFICIENCY VIRUS INFECTION; MALE HOMOSEXUALITY; SEXUAL BEHAVIOR; TELEMEDICINE; YOUNG ADULT; ADULT; BISEXUALITY; COST-BEN…	BULL, S., EZEANOCHIE, N., FROM FOUCAULT TO FREIRE THROUGH FACEBOOK: TOWARD AN INTEGRATED THEORY OF MHEALTH (2016) HEALTH EDUCATION AND BEHAVIOR, 43 (4), PP. 399-411; (2017), HTTPS://WWW.CDC.GOV/HIV/LI-BRARY/REPORTS/HIV-SURVEILLANCE.HTML, HIV SURVEILLANCE REPORT, 2016; CHIASSON, M.A., SHAW, F.S., HUMBERSTONE, M., HIRSHFIELD, S., HARTEL, D., INCREASED HIV DISCLOSURE THREE MONTHS AFTER AN ONLINE VID…	HIRSHFIELD, S.; PUBLIC HEALTH SOLUTIONS, 40 WORTH ST., 5TH FLOOR, UNITED STATES; EMAIL: SHIRSHFIELD@HEALTHSOLUTIONS.ORG	ENGLISH	ARTICLE	ISI	AIDS EDUC PREV	DE P, 2018, AIDS EDUC PREV	DE P, 2018, AIDS EDUC PREV
187	STEFFEL J;VERHAMME P;POTPARA T;ALBALADEJO P;ANTZ M;DESTEGHE L;HAEUSLER K;OLDGREN J;REINECKE H;ROLDAN-SCHILLING V;ROWELL N;SINNAEVE P;COLLINS R;CAMM A;HEIDBÜCHEL H	THE 2018 EUROPEAN HEART RHYTHM ASSOCIATION PRACTICAL GUIDE ON THE USE OF NONVITAMIN K ANTAGONIST ORAL ANTICOAGULANTS IN PATIENTS WITH ATRIAL FIBRILLATION EXECUTIVE SUMMARY	0	medyczne - poradnik	clinical		subject matter	2018	EUROPACE	20	8	165	10.1093/europace/euy054	DEPARTMENT OF CARDIOLOGY, UNIVERSITY HEART CENTER ZURICH, RÄMISTRASSE 100, ZURICH, CH-8091, SWITZERLAND;DEPARTMENT OF CARDIOVASCULAR SCIENCES, UNIVERSITY OF LEUVEN, BELGIUM;SCHOOL OF MEDICINE, BELGRADE UNIVERSITY, BELGRADE, SERBIA;GRENOBLE-ALPS UNIVERSITY HOSPITAL, GRENOBLE, FRANCE;CITY HOSPITAL BRAUNSCHWEIG, BRAUNSCHWEIG, GERMANY;FACULTY OF MEDICINE AND LIFE SCIENCES, HASSELT UNIVERSITY, HASSELT…	THE CURRENT MANUSCRIPT IS THE EXECUTIVE SUMMARY OF THE SECOND UPDATE TO THE ORIGINAL PRACTICAL GUIDE, PUBLISHED IN 2013. NON-VITAMIN K ANTAGONIST ORAL ANTICOAGULANTS (NOACS) ARE AN ALTERNATIVE FOR VITAMIN K ANTAGONISTS (VKAS) TO PREVENT STROKE IN PATIENTS WITH ATRIAL FIBRILLATION (AF), AND HAVE EMERGED AS THE PREFERRED CHOICE, PARTICULARLY IN PATIENTS NEWLY STARTED ON ANTICOAGULATION. BOTH PHYSIC…	ATRIAL FIBRILLATION; NON-VITAMIN K ANTAGONIST ORAL ANTICOAGULANTS; STROKE; VITAMIN K ANTAGONIST	ANTICOAGULANT AGENT; ANTICOAGULANT AGENT; ABLATION THERAPY; ANTICOAGULANT THERAPY; ARTICLE; ATRIAL FIBRILLATION; BLEEDING; CARDIOVERSION; CEREBROVASCULAR ACCIDENT; CHRONIC KIDNEY FAILURE; CORONARY ARTERY DISEASE; DRUG INTERACTION; EMERGENCY SURGERY; FOLLOW UP; HUMAN; INVASIVE PROCEDURE; LIVER DISEASE; MALIGNANT NEOPLASM; NONHUMAN; PRACTICE GUIDELINE; PRIORITY JOURNAL; ATRIAL FIBRILLATION; BLEEDIN…	HEIDBUCHEL, H., VERHAMME, P., ALINGS, M., ANTZ, M., DIENER, H.C., HACKE, W., UPDATED EUROPEAN HEART RHYTHM ASSOCIATION PRACTICAL GUIDE ON THE USE OF NON-VITAMIN K ANTAGONIST ANTICOAGULANTS IN PATIENTS WITH NON-VALVULAR ATRIAL FIBRILLATION (2015) EUROPACE, 17, PP. 1467-1507; HEIDBUCHEL, H., VERHAMME, P., ALINGS, M., ANTZ, M., HACKE, W., OLDGREN, J., EUROPEAN HEART RHYTHM ASSOCIATION PRACTICAL GUID…	STEFFEL, J.; DEPARTMENT OF CARDIOLOGY, RÄMISTRASSE 100, SWITZERLAND; EMAIL: J.STEFFEL@GMX.CH	ENGLISH	ARTICLE	ISI	EUROPACE	STEFFEL J, 2018, EUROPACE	STEFFEL J, 2018, EUROPACE
188	DASH S;SABERWAL G	THE BIOINCUBATION BOOM IN INDIA	1					2018	CURRENT SCIENCE	115	2	2	10.18520/cs/v115/i2/228-233	BIOTECHNOLOGY INDUSTRY RESEARCH ASSISTANCE COUNCIL, 9, CGO COMPLEX, LODHI ROAD, NEW DELHI, 110 003, INDIA;INSTITUTE OF BIOINFORMATICS AND APPLIED BIOTECHNOLOGY, BIOTECH PARK, ELECTRONICS CITY PHASE 1, BENGALURU, 560 100, INDIA	THERE ARE ALREADY 30 BIOTECH OR MEDTECH INCUBATORS THAT HAVE INCUBATED 397 COMPANIES (LISTED). ANOTHER 50 ARE PLANNED. MOST ARE UNDER 10 YEARS OLD, LOCATED IN THREE SOUTHERN CITIES AND FUNDED BY THE GOVERNMENT OF INDIA. SOME HAVE OUTSTANDING INSTRUMENT FACILITIES, OTHERS ACCESS TO A LARGE NUMBER OF STUDENTS. OVER HALF CAN HOST FOREIGN COMPANIES. RENTALS AND GRANTS ARE THEIR LARGEST SOURCES OF FUN…	BIRAC; ENTREPRENEURSHIP; INCUBATION; START-UPS; TECH-TRANSFER		AL-MUBARAKI, H.M., BUSLER, M., THE EFFECT OF BUSINESS INCUBATION IN DEVELOPING COUNTRIES (2013) EUR. J. BUSINESS INNOVAT. RES, 1, PP. 19-25; GRENS, K., (2014) INCUBATOR BOOM, , THE SCIENTIST, 1 MARCH; ACTION PLAN (2016) DEPARTMENT OF INDUSTRIAL POLICY AND PROMOTION, GOVERNMENT OF INDIA, , HTTP://STARTUPINDIA.GOV.IN/ACTIONPLAN.PHP; SABERWAL, G., INDIA'S INTELLECTUAL PROPERTY-BASED BIOMEDICAL START…		ENGLISH	ARTICLE	ISI	CURR SCI	DASH SP, 2018, CURR SCI	DASH SP, 2018, CURR SCI
189	DRESSLER G;KELLY S	ETHICAL IMPLICATIONS OF MEDICAL CROWDFUNDING THE CASE OF CHARLIE GARD	0	Medical crowdfunding	medical crowdfunding - patient oriented donations		subject matter	2018	JOURNAL OF MEDICAL ETHICS	44	7	16	10.1136/medethics-2017-104717	CENTER FOR BIOETHICS, HARVARD MEDICAL SCHOOL, BOSTON, MA, UNITED STATES;CENTER FOR BIOETHICS, HARVARD MEDICAL SCHOOL, BOSTON, MA, UNITED STATES, COLLEGE OF MEDICINE AND VETERINARY MEDICINE, UNIVERSITY OF EDINBURGH, EDINBURGH, UNITED KINGDOM	PATIENTS ARE INCREASINGLY TURNING TO MEDICAL CROWDFUNDING AS A WAY TO COVER THEIR HEALTHCARE COSTS. IN THE CASE OF CHARLIE GARD, AN INFANT BORN WITH ENCEPHALOMYOPATHIC MITOCHONDRIAL DNA DEPLETION SYNDROME, CROWDFUNDING WAS USED TO FINANCE EXPERIMENTAL NUCLEOSIDE THERAPY. ALTHOUGH THIS TREATMENT WAS NOT PROVIDED IN THE END, WE WILL ARGUE THAT THE SUCCESS OF THE GARD FAMILY’S CROWDFUNDING CAMPAIGN …		CROWDSOURCING; ECONOMICS; ETHICS; EXPERIMENTAL THERAPY; HEALTH CARE COST; HEALTH CARE DELIVERY; HEALTH CARE FINANCING; HUMAN; INFANT; MEDICAL TOURISM; MORALITY; CROWDSOURCING; HEALTH CARE COSTS; HEALTH SERVICES ACCESSIBILITY; HEALTHCARE FINANCING; HUMANS; INFANT; MEDICAL TOURISM; MORALS; THERAPIES, INVESTIGATIONAL	SNYDER, J., CROWDFUNDING FOR MEDICAL CARE: ETHICAL ISSUES IN AN EMERGING HEALTH CARE FUNDING PRACTICE (2016) HASTINGS CENT REP, 46, PP. 36-42; BERLINER, L.S., KENWORTHY, N.J., PRODUCING A WORTHY ILLNESS: PERSONAL CROWDFUNDING AMIDST FINANCIAL CRISIS (2017) SOC SCI MED, 187, PP. 233-242; SNYDER, J., MATHERS, A., CROOKS, V.A., FUND MY TREATMENT!: A CALL FOR ETHICS-FOCUSED SOCIAL SCIENCE RESEARCH IN…	DRESSLER, G.; CENTER FOR BIOETHICS, UNITED STATES; EMAIL: GABRIELLE_DRESSLER@HMS.HARVARD.EDU	ENGLISH	ARTICLE	ISI	J MED ETHICS	DRESSLER G, 2018, J MED ETHICS	DRESSLER G, 2018, J MED ETHICS
190	MAKINO T;LIM Y;KODAMA K	STRATEGIC RD TRANSACTIONS IN PERSONALIZED DRUG DEVELOPMENT	1					2018	DRUG DISCOVERY TODAY	23	7	6	10.1016/j.drudis.2018.03.009	LIFE INNOVATION DESIGN LABORATORY, GRADUATE SCHOOL OF TECHNOLOGY MANAGEMENT, RITSUMEIKAN UNIVERSITY, 2-150, IWAKURACHO, IBARAKI-SHI, OSAKA 567-8570, JAPAN;FACULTY OF BUSINESS ADMINISTRATION, RITSUMEIKAN UNIVERSITY, 2-150, IWAKURACHO, IBARAKI-SHI, OSAKA 567-8570, JAPAN;LIFE INNOVATION DESIGN LABORATORY, GRADUATE SCHOOL OF TECHNOLOGY MANAGEMENT, RITSUMEIKAN UNIVERSITY, 2-150, IWAKURACHO, IBARAKI-SH…	ALTHOUGH EXTERNAL COLLABORATION CAPABILITY INFLUENCES THE DEVELOPMENT OF PERSONALIZED MEDICINE, KEY TRANSACTIONS IN THE PHARMACEUTICAL INDUSTRY HAVE NOT BEEN ADDRESSED. TO EXPLORE SPECIFIC TRENDS IN INTERORGANIZATIONAL TRANSACTIONS AND KEY PLAYERS, WE LONGITUDINALLY SURVEYED STRATEGIC TRANSACTIONS, COMPARING THEM WITH OTHER ADVANCED MEDICAL DEVELOPMENTS, SUCH AS ANTIBODY THERAPY, AS CONTROLS. WE …		CELL THERAPY; CORRELATIONAL STUDY; DEVELOPMENT; DRUG DEVELOPMENT; FINANCIAL MANAGEMENT; GENE THERAPY; HUMAN; LICENCE; MARKET; PATENT; PERSONALIZED MEDICINE; RESEARCH; SHORT SURVEY; COMPARATIVE STUDY; COOPERATION; DRUG APPROVAL; DRUG INDUSTRY; ECONOMICS; FINANCIAL MANAGEMENT; INTERDISCIPLINARY COMMUNICATION; MASS COMMUNICATION; METHODOLOGY; ORGANIZATION AND MANAGEMENT; TIME FACTOR; TRENDS; COOPERA…	COHEN, F.J., MACRO TRENDS IN PHARMACEUTICAL INNOVATION (2005) NAT. REV. DRUG DISCOV., 4, PP. 78-84; SCANNELL, J.W., DIAGNOSING THE DECLINE IN PHARMACEUTICAL R&D EFFICIENCY (2012) NAT. REV. DRUG DISCOV., 11, PP. 191-200; JØRGENSEN, J.T., COMPANION DIAGNOSTICS AND THE DRUG DIAGNOSTIC CODEVELOPMENT MODEL (2012) DRUG DEV. RES., 73, PP. 390-397; JØRGENSEN, J.T., A CHALLENGING DRUG DEVELOPMENT PROCESS …	MAKINO, T.; LIFE INNOVATION DESIGN LABORATORY, 2-150, IWAKURACHO, JAPAN; EMAIL: GR0305EE@ED.RITSUMEI.AC.JP	ENGLISH	SHORT SURVEY	ISI	DRUG DISCOV TODAY	MAKINO T, 2018, DRUG DISCOV TODAY	MAKINO T, 2018, DRUG DISCOV TODAY
191	DURAND W;PETERS J;ELTORAI A;KALAGARA S;OSBAND A;DANIELS A	MEDICAL CROWDFUNDING FOR ORGAN TRANSPLANTATION	0	Medical crowdfunding	medical crowdfunding - patient oriented donations		subject matter	2018	CLINICAL TRANSPLANTATION	32	6	19	10.1111/ctr.13267	BROWN UNIVERSITY WARREN ALPERT MEDICAL SCHOOL, PROVIDENCE, RI, UNITED STATES;BROWN UNIVERSITY WARREN ALPERT MEDICAL SCHOOL, PROVIDENCE, RI, UNITED STATES;BROWN UNIVERSITY WARREN ALPERT MEDICAL SCHOOL, PROVIDENCE, RI, UNITED STATES;BROWN UNIVERSITY WARREN ALPERT MEDICAL SCHOOL, PROVIDENCE, RI, UNITED STATES;DIVISION OF TRANSPLANT SURGERY, DEPARTMENT OF SURGERY, BROWN UNIVERSITY WARREN ALPERT MEDIC…	AN INCREASING NUMBER OF PATIENTS AND FAMILIES ARE UTILIZING ONLINE CROWDFUNDING TO SUPPORT THEIR MEDICAL EXPENSES RELATED TO ORGAN TRANSPLANTATION. THE FACTORS INFLUENCING THE SUCCESS OF CROWDFUNDING CAMPAIGNS ARE POORLY UNDERSTOOD. CROWDFUNDING CAMPAIGNS WERE ABSTRACTED FROM A POPULAR CROWDFUNDING WEB SITE. CAMPAIGNS WERE INCLUDED IF THEY WERE ACTIVELY ACCEPTING DONATIONS TO FUND MEDICAL EXPENSE…	ALLOCATION; ETHICS; MEDICAL CROWDFUNDING; ORGAN TRANSPLANTATION	ADULT; ARTICLE; COMPARATIVE STUDY; FEMALE; GRAFT RECIPIENT; HEALTH CARE COST; HEART GRAFT; HUMAN; IMMUNOSUPPRESSIVE TREATMENT; INTENSIVE CARE UNIT; KIDNEY GRAFT; LIVER GRAFT; LUNG TRANSPLANTATION; MAJOR CLINICAL STUDY; MALE; MEDICAL CROWDFUNDING; MEDICAL INFORMATION; ORGAN DONOR; ORGAN TRANSPLANTATION; OUTCOME ASSESSMENT; PRIORITY JOURNAL; CHILD; CROWDSOURCING; ECONOMICS; FINANCIAL MANAGEMENT; FO…	DRAGOJLOVIC, N., LYND, L.D., WHAT WILL THE CROWD FUND? PREFERENCES OF PROSPECTIVE DONORS FOR DRUG DEVELOPMENT FUNDRAISING CAMPAIGNS (2016) DRUG DISCOVERY TODAY, 21, PP. 1863-1868; WWW.YOUCARING.COM/MEDICAL-CROWDFUNDING-GUIDE, ACCESSED OCTOBER 9, 2017; GAGGIOLI, A., RIVA, G., WORKING THE CROWD (2008) SCIENCE, 321, P. 1443; HICKEY, J.V., KOITHAN, M., UNRUH, L., LUNDMARK, V., FUNDING BIG RESEARCH WI…	DURAND, W.M.; BROWN UNIVERSITY WARREN ALPERT MEDICAL SCHOOLUNITED STATES; EMAIL: WESLEYMDURAND@GMAIL.COM	ENGLISH	ARTICLE	ISI	CLIN TRANSPLANT	DURAND WM, 2018, CLIN TRANSPLANT	DURAND WM, 2018, CLIN TRANSPLANT
192	RAXWORTHY M	INTRODUCING AND EMBEDDING INNOVATION PRACTICES IN A UK MEDICAL ENGINEERING DEGREE COURSE	1					2018	2018 3RD BIENNIAL SOUTH AFRICAN BIOMEDICAL ENGINEERING CONFERENCE, SAIBMEC 2018			1	10.1109/SAIBMEC.2018.8363182	INSTITUTE OF MEDICAL AND BIOLOGICAL ENGINEERING, UNIVERSITY OF LEEDS, LEEDS, LS2 9JT, UNITED KINGDOM, NEOTHERIX LIMITED, HISCOX BUILDING, YORK, YO1 7PR, UNITED KINGDOM	EXPOSING MEDICAL ENGINEERING STUDENTS TO INNOVATION AND ENTREPRENEURIAL PRACTICES AND TRAINING THEM IN CONCEPTS AND MODELS ENCOUNTERED IN INDUSTRY IN A SIMULATED START-UP COMPANY ENVIRONMENT ALLOWED STUDENTS TO EXPLORE WHETHER THIS CAREER ROUTE WAS OF INTEREST TO THEM AND IS EXPECTED TO ENHANCE THE EMPLOYABILITY OF ALL PARTICIPANTS. A MODULE, MEDTECH BEST (BUSINESS AND ENTREPRENEURIAL SKILLS TRAI…	BIOMEDICAL ENGINEERING; ENTREPRENEURSHIP; INNOVATION; MEDICAL ENGINEERING; MEDICAL TECHNOLOGY	BIOMEDICAL EQUIPMENT; BIOPHYSICS; PROFESSIONAL ASPECTS; STUDENTS; ENTREPRENEURIAL SKILLS; ENTREPRENEURSHIP; INNOVATION PRACTICES; MEDICAL ENGINEERING; MEDICAL TECHNOLOGIES; MEDICAL TECHNOLOGY INDUSTRY; START-UP COMPANIES; UNIVERSITY OF LEEDS; BIOMEDICAL ENGINEERING	(2005), OECD EUROSTAT OSLO MANUAL: GUIDELINES FOR COLLECTING AND INTERPRETING INNOVATION DATA OECD PUBLISHING; GLOSSARY OF STATISTICAL TERMS, TECHNOLOGICAL INNOVATIONS, , HTTPS://STATS.OECD.ORG/GLOSSARY/DETAIL.ASPID=2688, LAST UPDATED JUNE 11 2013; LETTL, C., HERSTATT, C., GEMUENDEN, G.H., USERS' CONTRIBUTIONS TO RADICAL INNOVATION: EVIDENCE FROM FOUR CASES IN THE FIELD OF MEDICAL EQUIPMENT TECHN…	RAXWORTHY, M.J.; INSTITUTE OF MEDICAL AND BIOLOGICAL ENGINEERING, UNITED KINGDOM; EMAIL: MIKE.RAXWORTHY@NEOTHERIX.COM	ENGLISH	CONFERENCE PAPER	ISI	BIENN SOUTH AFRICAN BIOMED ENG CONF, SAIBMEC	RAXWORTHY MJ, 2018, BIENN SOUTH AFRICAN BIOMED ENG CONF, SAIBMEC	RAXWORTHY MJ, 2018, BIENN SOUTH AFRICAN BIOMED ENG CONF, SAIBMEC
193	KIM J;HONG H;KARAHALIOS K	UNDERSTANDING IDENTITY PRESENTATION IN MEDICAL CROWDFUNDING	0	Medical crowdfunding	medical crowdfunding - patient oriented donations		subject matter	2018	CONFERENCE ON HUMAN FACTORS IN COMPUTING SYSTEMS - PROCEEDINGS	2018-APRIL		5	10.1145/3173574.3173708	UNIVERSITY OF ILLINOIS AT URBANA-CHAMPAIGN, UNITED STATES;ULSAN NATIONAL INSTITUTE OF SCIENCE AND TECHNOLOGY, SOUTH KOREA;UNIVERSITY OF ILLINOIS AT URBANA-CHAMPAIGN, UNITED STATES, ADOBE RESEARCH, UNITED STATES	PEOPLE DESIRE TO PRESENT THEMSELVES FAVORABLY TO OTHERS. HOWEVER, MEDICAL CROWDFUNDING BENEFICIARIES ARE OFTEN EXPECTED TO PRESENT THEIR DIRE MEDICAL CONDITIONS AND FINANCIAL STRAITS TO SOLICIT FINANCIAL SUPPORT. TO INVESTIGATE HOW BENEFICIARIES CONVEY THEIR SITUATION ON MEDICAL CROWDFUNDING PAGES AND HOW CONTRIBUTORS PERCEIVE THE PRESENTED INFORMATION, WE INTERVIEWED BOTH MEDICAL CROWDFUNDING BE…	IDENTITY; MEDICAL CROWDFUNDING; SELF-PRESENTATION	HUMAN ENGINEERING; FINANCIAL SUPPORT; IDENTITY; MEDICAL CONDITIONS; MEDICAL CROWDFUNDING; SELF PRESENTATIONS; CROWDSOURCING	BURKE, M., KRAUT, R., GROWING CLOSER ON FACEBOOK: CHANGES IN TIE STRENGTH THROUGH SOCIAL NETWORK SITE USE (2014) PROC. CHI 2014, , HTTP://DOI.ORG/10.1145/2556288.2557094; BURTCH, G., CHAN, J., REDUCING MEDICAL BANKRUPTCY THROUGH CROWDFUNDING: EVIDENCE FROM GIVEFORWARD (2014) PROC. ICIS 2014, PP. 1-19; DE CHOUDHURY, M., DE SUSHOVAN, MENTAL HEALTH DISCOURSE ON REDDIT: SELF-DISCLOSURE, SOCIAL SUPPOR…		ENGLISH	CONFERENCE PAPER	ISI	CONF HUM FACT COMPUT SYST PROC	KIM JG, 2018, CONF HUM FACT COMPUT SYST PROC	KIM JG, 2018, CONF HUM FACT COMPUT SYST PROC
194	[NO A N A	ERRATUM EXCRETION OF THE HERBICIDE GLYPHOSATE IN OLDER ADULTS BETWEEN 1993 AND 2016 JAMA JOURNAL OF THE AMERICAN MEDICAL ASSOCIATION 2017 31816 16101611 DOI 101001JAMA201711726	0	errata	not accepted forms of documents (errata, summary, interview)		not accepted forms of documents (errata, summary, interview)	2018	JAMA - JOURNAL OF THE AMERICAN MEDICAL ASSOCIATION	319	13	0	10.1001/jama.2018.2732		UNDISCLOSED CONFLICTS OF INTEREST: IN THE RESEARCH LETTER ENTITLED "EXCRETION OF THE HERBICIDE GLYPHOSATE IN OLDER ADULTS BETWEEN 1993 AND 2016"1 PUBLISHED IN THE OCTOBER 24/31, 2017 ISSUE OF JAMA, THE CONFLICT OF INTEREST STATEMENTWAS INCOMPLETE. IT SHOULD HAVE READ: THE AUTHORS HAVE COMPLETED AND SUBMITTED THE ICMJE FORM FOR DISCLOSURE OF POTENTIAL CONFLICTS OF INTEREST. DR MILLS REPORTED LAUNC…		ERRATUM			ENGLISH	ERRATUM	ISI	JAMA	[NO AUTHOR NAME AVAILABLE], 2018, JAMA	[NO AUTHOR NAME AVAILABLE], 2018, JAMA
195	TANG L;CHEN D;GUO L;MO H;HUANG Y;GUO S;QI B;TANG Q;WANG P;LI X;LI J;LIU Q;GAO Y;XIE F;LIU L;LI Y;LIU S;XIE H;LIANG Y;SUN X;YAN J;WU Y;LUO D;HUANG P;XIANG Y;SUN R;CHEN M;LV X;WANG L;XIA W;ZHAO C;CAO K;QIAN C;GUO X;HONG M;NIE Z;CHEN Q;MAI H	CONCURRENT CHEMORADIOTHERAPY WITH NEDAPLATIN VERSUS CISPLATIN IN STAGE IIIVB NASOPHARYNGEAL CARCINOMA AN OPENLABEL NONINFERIORITY RANDOMISED PHASE 3 TRIAL	0	medyczne	clinical		subject matter	2018	THE LANCET ONCOLOGY	19	4	74	10.1016/S1470-2045(18)30104-9	DEPARTMENT OF NASOPHARYNGEAL CARCINOMA, SUN YAT-SEN UNIVERSITY CANCER CENTRE, STATE KEY LABORATORY OF ONCOLOGY IN SOUTH CHINA, COLLABORATIVE INNOVATION CENTRE FOR CANCER MEDICINE, GUANGZHOU, CHINA;DEPARTMENT OF RADIATION ONCOLOGY, AFFILIATED CANCER HOSPITAL AND INSTITUTE OF GUANGZHOU MEDICAL UNIVERSITY, GUANGZHOU, CHINA;DEPARTMENT OF NASOPHARYNGEAL CARCINOMA, SUN YAT-SEN UNIVERSITY CANCER CENTRE,…	BACKGROUND: CISPLATIN-BASED CONCURRENT CHEMORADIOTHERAPY IS CURRENTLY CONSIDERED TO BE THE STANDARD TREATMENT REGIMEN FOR PATIENTS WITH ADVANCED NASOPHARYNGEAL CARCINOMA, BUT HAS WELL KNOWN SIDE-EFFECTS SUCH AS GASTROINTESTINAL REACTIONS, NEPHROTOXICITY, AND OTOTOXICITY. NEDAPLATIN WAS DEVELOPED TO DECREASE THE TOXIC EFFECTS INDUCED BY CISPLATIN, AND IN THIS TRIAL WE ASSESSED WHETHER A NEDAPLATIN…		ALANINE AMINOTRANSFERASE; ASPARTATE AMINOTRANSFERASE; BILIRUBIN; CISPLATIN; CREATININE; NEDAPLATIN; ANTINEOPLASTIC AGENT; CISPLATIN; NEDAPLATIN; PLATINUM COMPLEX; ADULT; AGED; ALANINE AMINOTRANSFERASE BLOOD LEVEL; ALLERGIC REACTION; ANEMIA; ANOREXIA; ARTICLE; ASPARTATE AMINOTRANSFERASE BLOOD LEVEL; BILIRUBIN BLOOD LEVEL; BLEEDING; BODY WEIGHT LOSS; CANCER STAGING; CANCER SURVIVAL; CHEMORADIOTHERA…	WEE, J.T., HA, T.C., LOONG, S.L., QIAN, C.N., IS NASOPHARYNGEAL CANCER REALLY A “CANTONESE CANCER”? (2010) CHIN J CANCER, 29, PP. 517-526; CHEN, L., HU, C.S., CHEN, X.Z., CONCURRENT CHEMORADIOTHERAPY PLUS ADJUVANT CHEMOTHERAPY VERSUS CONCURRENT CHEMORADIOTHERAPY ALONE IN PATIENTS WITH LOCOREGIONALLY ADVANCED NASOPHARYNGEAL CARCINOMA: A PHASE 3 MULTICENTRE RANDOMISED CONTROLLED TRIAL (2012) LANCET…	MAI, H.-Q.; DEPARTMENT OF NASOPHARYNGEAL CARCINOMA, CHINA; EMAIL: MAIHQ@SYSUCC.ORG.CN	ENGLISH	ARTICLE	ISI	LANCET ONCOL	TANG L-Q, 2018, LANCET ONCOL	TANG L-Q, 2018, LANCET ONCOL
196	BOURDILLON P;APRA C;LÉVÊQUE M	FIRST CLINICAL USE OF STEREOTAXY IN HUMANS THE KEY ROLE OF XRAY LOCALIZATION DISCOVERED BY GASTON CONTREMOULINS	0	medyczne	clinical		subject matter	2018	JOURNAL OF NEUROSURGERY	128	3	3	10.3171/2016.11.JNS161417	DEPARTMENT OF FUNCTIONAL NEUROSURGERY, P. WERTHEIMER HOSPITAL, HOSPICES CIVILS DE LYON, 59 BD PINEL, BRON, 69677, FRANCE, UNIVERSITY OF LYON, UNIVERSITÉ CLAUDE BERNARD, LYON, FRANCE, SORBONNE UNIVERSITÉS, UNIVERSITÉ PIERRE ET MARIE CURIE, PARIS, FRANCE;SORBONNE UNIVERSITÉS, UNIVERSITÉ PIERRE ET MARIE CURIE, PARIS, FRANCE, ASSISTANCE PUBLIQUE HÔPITAUX DE PARIS, HÔPITAL DE LA PITIÉ-SALPÊTRIÈRE, DEP…	ALTHOUGH ATTEMPTS TO DEVELOP STEREOTACTIC APPROACHES TO INTRACRANIAL SURGERY STARTED IN THE LATE 19TH CENTURY WITH DITTMAR, ZERNOV, AND MORE FAMOUSLY, HORSLEY AND CLARKE, WIDESPREAD USE OF THE TECHNIQUE FOR HUMAN BRAIN SURGERY STARTED IN THE SECOND PART OF THE 20TH CENTURY. REMARKABLY, A SIGNIFICANT SIMILAR SURGICAL PROCEDURE HAD ALREADY BEEN PERFORMED IN THE LATE 19TH CENTURY BY GASTON CONTREMOU…	CROWDFUNDING; GASTON CONTREMOULINS; HISTORY; RADIOPROTECTION; STEREOTAXY	ARTICLE; BRAIN RADIOGRAPHY; FOREIGN BODY; HUMAN; NEUROSURGERY; PRIORITY JOURNAL; RADIATION PROTECTION; STEREOTACTIC PROCEDURE; SURGICAL APPROACH; SURGICAL TECHNIQUE; BULLET; EPISTEMOLOGY; FOREIGN BODY; FRANCE; HISTORY OF MEDICINE; RADIOGRAPHY; HISTORY; STEREOTACTIC PROCEDURE; X RAY; FRANCE; HISTORY, 19TH CENTURY; HISTORY, 20TH CENTURY; HUMANS; STEREOTAXIC TECHNIQUES; X-RAYS	ALTUKHOV, N., (1891) ENTSEFALOMETRIYA MOZGA CHOLOVEKA V OTNOSHENII K POLU, VO ZRASTU I CHEREPNOMU UKAZATELYU, , MOSCOW: ISDATELSTVO MOSCOVSKOGO UNIVERSITETA; APRA, C., BOURDILLON, P., LÉVÊQUE, M., SURGICAL TECHNIQUES: WHEN BRAIN BULLETS MET CROWDFUNDING (2016) NATURE, 530, P. 160; BERNARD, C., (1856) LEÇON D'OUVERTURE DU COURS DE MÉDECINE DU COLLÈGE DE FRANCE, , PARIS: J.-B. BAILLÉRE; BERNARD, C.…	BOURDILLON, P.; DEPARTMENT OF FUNCTIONAL NEUROSURGERY, 59 BD PINEL, FRANCE; EMAIL: PIERRE.BOURDILLON@NEUROCHIRURGIE.FR	ENGLISH	ARTICLE	ISI	J NEUROSURG	BOURDILLON P, 2018, J NEUROSURG	BOURDILLON P, 2018, J NEUROSURG
197	KALCHEVA I;MCLEMORE P;PANT S	INNOVATION THE INTERPLAY BETWEEN DEMANDSIDE SHOCK AND SUPPLYSIDE ENVIRONMENT	1					2018	RESEARCH POLICY	47	2	12	10.1016/j.respol.2017.11.011	UNIVERSITY OF CALIFORNIA, RIVERSIDE, SCHOOL OF BUSINESS ADMINISTRATION, UNITED STATES;FEDERAL RESERVE BANK OF RICHMOND, UNITED STATES;UNIVERSITY OF IOWA, DEPARTMENT OF FINANCE, UNITED STATES	WE STUDY THE INTERACTION BETWEEN SUPPLY- AND DEMAND-SIDE FACTORS AND ITS EFFECT ON INNOVATION. EMPLOYING A QUASI-NATURAL EXPERIMENT, WE SHOW THAT A SHIFT IN DEMAND HAS AN IMPACT ON INNOVATION AND THIS EFFECT IS CONDITIONAL ON AN ENABLING SUPPLY-SIDE ENVIRONMENT. SPECIFICALLY, WE EXPLOIT A SHIFT IN PRODUCT DEMAND GENERATED BY MEDICARE APPROVALS FOR REIMBURSEMENT COVERAGE OF MEDICAL DEVICES. USING …	DEMAND; INNOVATION; MEDICAL DEVICE INDUSTRY; SUPPLY-SIDE ENVIRONMENT; VENTURE CAPITAL	ECONOMICS; HEALTH INSURANCE; INNOVATION; INVESTMENTS; DEMAND; LEVEL OF INNOVATION; MEDICAL DEVICE INDUSTRY; NATIONAL INSTITUTES OF HEALTH; NATURAL EXPERIMENT; POSITIVE INTERACTION; SUPPLY SIDES; VENTURE CAPITAL; BIOMEDICAL EQUIPMENT	ACEMOGLU, D., LINN, J., MARKET SIZE IN INNOVATION: THEORY AND EVIDENCE FROM THE PHARMACEUTICAL INDUSTRY (2004) Q. J. ECON., 119, PP. 1049-1090; ACKERLY, D.C., VALVERDE, A.M., DIENER, L.W., DOSSARY, K.L., SCHULMAN, K.A., FUELING INNOVATION IN MEDICAL DEVICES (AND BEYOND): VENTURE CAPITAL IN HEALTH CARE (2009) HEALTH AFF., 28, PP. 68-75; ACS, Z.J., AUDRETSCH, D.B., AN EMPIRICAL EXAMINATION OF SMALL…	MCLEMORE, P.; FEDERAL RESERVE BANK OF RICHMONDUNITED STATES; EMAIL: PING.MCLEMORE@RICH.FRB.ORG	ENGLISH	ARTICLE	ISI	RES POLICY	KALCHEVA I, 2018, RES POLICY	KALCHEVA I, 2018, RES POLICY
198	PAULUS T;ROBERTS K	CROWDFUNDING A REALLIFE SUPERHERO THE CONSTRUCTION OF WORTHY BODIES IN MEDICAL CAMPAIGN NARRATIVES	0	Medical crowdfunding	medical crowdfunding - patient oriented donations		subject matter	2018	DISCOURSE, CONTEXT AND MEDIA	21		23	10.1016/j.dcm.2017.09.008	UNIVERSITY OF GEORGIA, 310 RIVER'S CROSSING, 850 COLLEGE STATION ROAD, ATHENS, GA 30602, UNITED STATES;UNIVERSITY OF NORTH CAROLINA-CHAPEL HILL, 20 EAST DRIVE, CHAPEL HILL, NC 27516, UNITED STATES	WHILE RESEARCH INTO CROWDFUNDING IN GENERAL HAS BEEN STEADILY INCREASING, FEW STUDIES HAVE LOOKED AT HOW REQUESTS ARE FORMULATED ON PERSONAL FUNDRAISING SITES. THROUGH A NARRATIVE ANALYSIS OF 105 MEDICAL CAMPAIGNS ON GOFUNDME (GFM), WE EXAMINE THE WAY PEOPLE APPEAL TO THE LIVED EXPERIENCES AND MORAL ASSUMPTIONS OF MEMBERS OF THEIR OWN SOCIAL NETWORK IN ORDER TO REQUEST FUNDING. WHILE REQUESTS ARE…	CROWDFUNDING; GOFUNDME; IDENTITY; PERSONAL FUNDRAISING; PRESENTATION OF SELF; SOCIAL MEDIA		AITAMURTO, T., THE IMPACT OF CROWDFUNDING ON JOURNALISM: CASE STUDY OF SPOT.US, A PLATFORM FOR COMMUNITY-FUNDED REPORTING (2011) JOURNALISM PRACT., 5 (4), PP. 429-445; ALLEN, M., CROWDFUNDING SITE RALLIES RESOURCES (2013) SAN DIEGO BUSINESS J., 34 (43), P. 1; ANTONENKO, P.D., LEE, B.R., KLEINHEKSEL, A.J., TRENDS IN THE CROWDFUNDING OF EDUCATIONAL TECHNOLOGY STARTUPS (2014) TECHTRENDS, 58 (6), PP.…	PAULUS, T.M.; UNIVERSITY OF GEORGIA, 310 RIVER'S CROSSING, 850 COLLEGE STATION ROAD, UNITED STATES; EMAIL: TPAULUS@UGA.EDU	ENGLISH	ARTICLE	ISI	DISCOURSE, CONTEXT MEDIA	PAULUS TM, 2018, DISCOURSE, CONTEXT MEDIA	PAULUS TM, 2018, DISCOURSE, CONTEXT MEDIA
199	SAARELA M;SIMUNANIEMI A;MUHOS M;LEVIÄKANGAS P	GROWTH MANAGEMENT OF EHEALTH SERVICE STARTUPS	1					2018	JOURNAL OF ADVANCES IN MANAGEMENT RESEARCH	15	1	3	10.1108/JAMR-06-2017-0073	KERTTU SAALASTI INSTITUTE, UNIVERSITY OF OULU, OULU, FINLAND;KERTTU SAALASTI INSTITUTE, UNIVERSITY OF OULU, OULU, FINLAND;KERTTU SAALASTI INSTITUTE, UNIVERSITY OF OULU, OULU, FINLAND;VTT, OULU, FINLAND	PURPOSE: THE PURPOSE OF THIS PAPER IS TO FOCUS ON THE EARLY DEVELOPMENT OF EHEALTH SERVICE START-UPS. TO ELABORATE THE RESEARCH PROBLEM, THE STUDY ADDRESSES THE FOLLOWING RESEARCH QUESTIONS: HOW DO MANAGERIAL EXPERIENCES IN EHEALTH SERVICE START-UPS RELATE TO THE CENTRAL FINDINGS OF THE RECENT EMPIRICALLY BASED STAGES-OF-GROWTH LITERATURE? WHAT CONTEXT-SPECIFIC VIEWPOINTS SHOULD BE CONSIDERED WHE…	EHEALTH; GROWTH; MANAGEMENT; START-UP		AGARWAL, R., GAO, G., DESROCHES, C., JHA, A.K., RESEARCH COMMENTARY. THE DIGITAL TRANSFORMATION OF HEALTHCARE: CURRENT STATUS AND THE ROAD AHEAD (2010) INFORMATION SYSTEMS RESEARCH, 21 (4), PP. 769-809; AUZAIR, S.M., ORGANISATIONAL LIFE CYCLE STAGES AND MANAGEMENT CONTROL SYSTEMS IN SERVICE ORGANISATIONS (2010) INTERNATIONAL JOURNAL OF BUSINESS AND MANAGEMENT, 5 (11), PP. 56-65; BALLER, S., DUTTA…	SAARELA, M.; KERTTU SAALASTI INSTITUTE, FINLAND; EMAIL: MARTTI.SAARELA@OULU.FI	ENGLISH	ARTICLE	ISI	J ADV MANAG RES	SAARELA M, 2018, J ADV MANAG RES	SAARELA M, 2018, J ADV MANAG RES
200	GONZALES A;KWON E;LYNCH T;FRITZ N	BETTER EVERYONE SHOULD KNOW OUR BUSINESS THAN WE LOSE OUR HOUSE COSTS AND BENEFITS OF MEDICAL CROWDFUNDING FOR SUPPORT PRIVACY AND IDENTITY	0	Medical crowdfunding	medical crowdfunding - patient oriented donations		subject matter	2018	NEW MEDIA AND SOCIETY	20	2	35	10.1177/1461444816667723	INDIANA UNIVERSITY, UNITED STATES;INDIANA UNIVERSITY, UNITED STATES;INDIANA UNIVERSITY, UNITED STATES;INDIANA UNIVERSITY, UNITED STATES	IN THE UNITED STATES, MEDICAL CROWDFUNDING IS AN INCREASINGLY COMMON RESPONSE TO OVERWHELMING HEALTHCARE COSTS. SEMI-STRUCTURED INTERVIEWS WERE CONDUCTED WITH 30 INDIVIDUALS CROWDFUNDING FOR HEALTH (E.G. CANCER, PARALYSIS, BRAIN INJURY) ON BEHALF OF THEMSELVES OR OTHERS, TO BETTER UNDERSTAND THIS NEW PHENOMENON AS IT INFORMS THEORY ON SOCIAL SUPPORT, IDENTITY, AND PRIVACY. FIRST, FINDINGS SUGGEST…	CROWDFUNDING; EMOTIONAL SOCIAL SUPPORT; HEALTH; IDENTITY SHIFT; ILLNESS; INSTRUMENTAL SOCIAL SUPPORT; ONLINE SELF-PRESENTATION; PRIVACY CALCULUS		BARNES, S.B., A PRIVACY PARADOX: SOCIAL NETWORKING IN THE UNITED STATES (2006) FIRST MONDAY, 11 (9). , HTTP://FIRSTMONDAY.ORG/ARTICLE/VIEW/1394/1312, ). :; BAYM, N.K., CONNECT WITH YOUR AUDIENCE! THE RELATIONAL LABOR OF CONNECTION (2015) THE COMMUNICATION REVIEW, 18, PP. 14-22; BEM, D.J., SELF-PERCEPTION THEORY (1972) ADVANCES IN EXPERIMENTAL SOCIAL PSYCHOLOGY, PP. 1-63. , BERKOWITZ L., (ED), NEW…	GONZALES, A.L.; MEDIA SCHOOL, FRANKLIN HALL, 601 E KIRKWOOD AVE, UNITED STATES; EMAIL: GONZAAMY@INDIANA.EDU	ENGLISH	ARTICLE	ISI	NEW MEDIA AND SOCIETY	GONZALES AL, 2018, NEW MEDIA AND SOCIETY	GONZALES AL, 2018, NEW MEDIA AND SOCIETY
201	KANG H;KU D	DIFFERENTIAL EFFECTS OF PUBLIC AND PRIVATE FUNDING IN THE MEDICAL DEVICE INDUSTRY	1					2018	EXPERT REVIEW OF MEDICAL DEVICES	15	2	2	10.1080/17434440.2018.1419866	CAMPBELL SCHOOL OF BUSINESS, BERRY COLLEGE, MOUNT BERRY, GA, UNITED STATES;SCHELLER COLLEGE OF BUSINESS, GEORGIA INSTITUTE OF TECHNOLOGY, ATLANTA, GA, UNITED STATES	INTRODUCTION: FUNDING FOR SCIENTIFIC ADVANCEMENT COMES FROM TWO DOMINANT SOURCES: PUBLIC FUNDS USED TO GENERATE KNOWLEDGE, AND PRIVATE SECTOR FUNDS IN THE PURSUIT OF COMMERCIAL PRODUCTS. IT IS UNCLEAR HOW TO COMPARE THE OUTPUTS OF THESE TWO FINANCIAL MECHANISMS BECAUSE BOTH SECTORS ARE MOTIVATED BY COMMON GOODS BUT ARE ALSO GOVERNED BY DIVERGENT FORCES. EMPLOYMENT WITHIN A GEOGRAPHIC REGION MAY B…	EMPLOYMENT; MEDIATION EFFECT; MEDICAL DEVICE; NIH; VENTURE CAPITAL	EMPLOYMENT; INVESTMENTS; COMMERCIAL PRODUCTS; DIFFERENTIAL EFFECT; FINANCIAL CAPITAL; MEDIATION EFFECT; MEDICAL DEVICE INDUSTRY; MEDICAL DEVICES; VENTURE CAPITAL; VENTURE CAPITAL FUNDING; BIOMEDICAL EQUIPMENT; ARTICLE; CAPITAL; CAUSALITY; EMPLOYMENT; FUNDING; HEALTH CARE INDUSTRY; HUMAN; INDUSTRY; NATIONAL HEALTH ORGANIZATION; PRIVATE SECTOR; PUBLIC SECTOR; DEVICES; ECONOMICS; FINANCIAL MANAGEMEN…	(2010) HEALTHY PEOPLE 2010: UNDERSTANDING AND IMPROVING HEALTH, , WASHINGTON (DC): U.S. DEPARTMENT OF HEALTH AND HUMAN SERVICES; (2007) THE MEDICAL DEVICE DAILY STATE OF THE INDUSTRY REPORT 2007, , ATLANTA (GA): AHC MEDIA; (2009) VENTURE FUNDING AND THE NIH SBIR PROGRAM, , WASHINGTON (DC): NATIONAL RESEARCH COUNCIL; DORSEY, E.R., DE ROULET, J., THOMPSON, J.P., FUNDING OF US BIOMEDICAL RESEARCH 20…	KANG, H.D.; STRATEGIC MANAGEMENT, 2277 MARTHA BERRY HWY NW, UNITED STATES; EMAIL: HKANG@BERRY.EDU	ENGLISH	ARTICLE	ISI	EXPERT REV MED DEVICES	KANG HD, 2018, EXPERT REV MED DEVICES	KANG HD, 2018, EXPERT REV MED DEVICES
202	GIUNTI G;GIUNTA D;GUISADO-FERNANDEZ E;BENDER J;FERNANDEZ-LUQUE L	A BIOPSY OF BREAST CANCER MOBILE APPLICATIONS STATE OF THE PRACTICE REVIEW	0	informatyka w medycynie	IT&engineering		subject matter	2018	INTERNATIONAL JOURNAL OF MEDICAL INFORMATICS	110		55	10.1016/j.ijmedinf.2017.10.022	SALUMEDIA TECNOLOGIAS, SEVILLE, SPAIN, UNIVERSITY OF OULU, OULU, FINLAND;INTERNAL MEDICINE RESEARCH UNIT, DEPARTMENT OF INTERNAL MEDICINE, HOSPITAL ITALIANO DE BUENOS AIRES, BUENOS AIRES, ARGENTINA;UNIVERSITY COLLEGE DUBLIN, DUBLIN, IRELAND, INSIGHT CENTRE FOR DATA ANALYTICS, UNIVERSITY COLLEGE DUBLIN, DUBLIN, IRELAND;ELLICSR HEALTH, WELLNESS AND CANCER SURVIVORSHIP CENTRE, UNIVERSITY HEALTH NETW…	BACKGROUND BREAST CANCER IS THE MOST COMMON CANCER IN WOMEN. THE USE OF MOBILE SOFTWARE APPLICATIONS FOR HEALTH AND WELLBEING PROMOTION HAS GROWN EXPONENTIALLY IN RECENT YEARS. WE SYSTEMATICALLY REVIEWED THE BREAST CANCER APPS AVAILABLE IN TODAY'S LEADING SMARTPHONE APPLICATION STORES AND CHARACTERIZED THEM BASED ON THEIR FEATURES, EVIDENCE BASE AND TARGET AUDIENCES. METHODS A CROSS-SECTIONAL STU…	BREAST CANCER; CANCER; CONNECTED HEALTH; EHEALTH; GAMIFICATION; MHEALTH	APPLICATION PROGRAMS; EHEALTH; MHEALTH; SMARTPHONES; BREAST CANCER; CANCER; CONNECTED HEALTHS; GAMIFICATION; HOMEOPATHIC MEDICINES; INTER-RATER RELIABILITIES; MOBILE SOFTWARE APPLICATIONS; SMART-PHONE APPLICATIONS; DISEASES; ALTERNATIVE MEDICINE; ARTICLE; AWARENESS; BREAST CANCER; CROSS-SECTIONAL STUDY; EVALUATION STUDY; FLEISS COHEN KAPPA; HOMEOPATHY; HUMAN; MEDICAL INFORMATION; MOBILE APPLICATI…	WORLD HEALTH ORGANIZATION, GLOBAL STATUS REPORT ON NONCOMMUNICABLE DISEASES 2014 (2014); FERLAY, J., SOERJOMATARAM, I., DIKSHIT, R., CANCER INCIDENCE AND MORTALITY WORLDWIDE: SOURCES, METHODS AND MAJOR PATTERNS IN GLOBOCAN 2012 (2015) INT. J. CANCER, 136 (5), PP. E359-E386; BEDARD, P.L., SIU, L.L., TILTING THE BALANCE OF DOSE MODIFICATION FOR ORAL ANTICANCER DRUGS? (2014) J. CLIN. ONCOL., 32 (15)…	GIUNTI, G.; SALUMEDIA TECNOLOGIASSPAIN; EMAIL: DRGUIDOGIUNTI@GMAIL.COM	ENGLISH	ARTICLE	ISI	INT J MED INFORMATICS	GIUNTI G, 2018, INT J MED INFORMATICS	GIUNTI G, 2018, INT J MED INFORMATICS
203	LÉVESQUE M;ZHAO X;BIAN J	COMPETITIVE INTERPLAY OF PRODUCTION DECISIONS RIVALRY BETWEEN ESTABLISHED AND STARTUP FIRMS	1					2018	IEEE TRANSACTIONS ON ENGINEERING MANAGEMENT	65	1	6	10.1109/TEM.2017.2743010	SCHULICH SCHOOL OF BUSINESS, YORK UNIVERSITY, TORONTO, ON M3J 1P3, CANADA;LAZARIDIS SCHOOL OF BUSINESS AND ECONOMICS, WILFRID LAURIER UNIVERSITY, WATERLOO, ON N2L 3C5, CANADA;MACQUARIE GRADUATE SCHOOL OF MANAGEMENT, MACQUARIE UNIVERSITY, FACULTY OF BUSINESS AND ECONOMICS, NORTH RYDE, NSW 2109, AUSTRALIA	THIS PAPER'S NOVELTY IS THE MODELING OF COMPETITION IN PRODUCTION QUANTITY AND PRODUCT-LAUNCH TIMING, WHICH HAS BEEN SILENT REGARDING THE IMPACT OF THESE INTERDEPENDENT DECISIONS ON FIRM SURVIVAL. WE RIGOROUSLY ADDRESS THE COMPETITIVE INTERPLAY BETWEEN A STARTUP AND AN ESTABLISHED RIVAL BY DEVELOPING A GAME-THEORETIC MODEL THAT CAPTURES THE STARTUP'S VULNERABILITY TO FAILURE THROUGH MAXIMIZING IT…	BUSINESS STARTUP; COURNOT COMPETITION; GAME THEORY; MARKET ENTRY TIMING; PRODUCTION DECISION; PROFIT MAXIMIZATION; SURVIVAL MAXIMIZATION	COMMERCE; COMPETITION; DECISION THEORY; GAME THEORY; PRINTING; PRODUCTION; PROFITABILITY; BUSINESS START-UPS; COURNOT COMPETITION; MARKET ENTRY; MEDICAL SERVICES; PRODUCTION DECISIONS; PROFIT MAXIMIZATION; TIMING; UNCERTAINTY; INVESTMENTS	JOGLEKAR, N., LÉVESQUE, M., THE ROLE OF OPERATIONS MANAGEMENT ACROSS THE ENTREPRENEURIAL VALUE CHAIN (2013) PROD. OPER. MANAGE., 22 (6), PP. 1321-1335; JAIN, S., RAMDAS, K., UP OR OUT-OR STAY PUT? PRODUCT POSITIONING IN AN EVOLVING TECHNOLOGY ENVIRONMENT (2005) PROD. OPER. MANAGE., 14 (3), PP. 362-376; LOCH, C.H., TERWIESCH, C., RUSH AND BE WRONG OR WAIT AND BE LATE? A MODEL OF INFORMATION IN COL…	BIAN, J.; MACQUARIE GRADUATE SCHOOL OF MANAGEMENT, AUSTRALIA; EMAIL: JUNSONG.BIAN@MQ.EDU.AU	ENGLISH	ARTICLE	ISI	IEEE TRANS ENG MANAGE	LÉVESQUE M, 2018, IEEE TRANS ENG MANAGE	LÉVESQUE M, 2018, IEEE TRANS ENG MANAGE
204	HASCHE N;LINTON G	THE VALUE OF FAILED RELATIONSHIPS FOR THE DEVELOPMENT OF A MEDTECH STARTUP	1					2018	JOURNAL OF SMALL BUSINESS AND ENTREPRENEURSHIP	30	1	9	10.1080/08276331.2017.1388953	INTERORG MARKETING RESEARCH CENTER, ÖREBRO UNIVERSITY SCHOOL OF BUSINESS, ÖREBRO, SWEDEN;INTERORG MARKETING RESEARCH CENTER, ÖREBRO UNIVERSITY SCHOOL OF BUSINESS, ÖREBRO, SWEDEN	A MAJOR DRAWBACK OF START-UPS IS THAT THEY ARE KNOWN TO HAVE LIABILITY OF NEWNESS AND SMALLNESS. ONE WAY START-UPS CAN OVERCOME THESE LIABILITIES IS BY FORMING RELATIONSHIPS AND BUILDING A NETWORK WITH OTHER FIRMS, WHERE EXCHANGE OF KNOWLEDGE AND RESOURCES CAN BE FACILITATED. THESE RELATIONSHIPS BETWEEN FIRMS CAN INCLUDE A GREAT DEAL OF AMBIGUITY, AND IT IS NOT ALWAYS KNOWN WHAT TYPE OF VALUE WIL…	CHANGE; INTERACTION EPISODES; RELATIONSHIPS; START-UPS; VALUE CO-CREATION; VALUE CO-DESTRUCTION		ALDERSON, W., (1957) MARKETING BEHAVIOR AND EXECUTIVE ACTION : A FUNCTIONALIST APPROACH TO MARKETING THEORY, , HOMEWOOD, IL: IRWIN; BAGOZZI, R.P., MARKETING AS AN ORGANIZED BEHAVIORAL SYSTEM OF EXCHANGE (1974) JOURNAL OF MARKETING, 38 (4), PP. 77-81. , HTTPS://DOI.ORG/10.2307/1250397; BAGOZZI, R.P., MARKETING AS EXCHANGE (1975) JOURNAL OF MARKETING, 39 (4), PP. 32-39. , HTTPS://DOI.ORG/10.2307/12…	LINTON, G.; INTERORG MARKETING RESEARCH CENTER, SWEDEN; EMAIL: GABRIEL.LINTON@ORU.SE	ENGLISH	ARTICLE	ISI	J SMALL BUS ENTREP	HASCHE N, 2018, J SMALL BUS ENTREP	HASCHE N, 2018, J SMALL BUS ENTREP
205	AHMAD H;AKRAM N	SHOULD MEDICAL ENTREPRENEURSHIP BE INCLUDED IN THE UNDERGRADUATE CURRICULUM A LITERATURE REVIEW	1					2018	BRITISH JOURNAL OF HEALTH CARE MANAGEMENT	24	1	0	10.12968/bjhc.2018.24.1.40	UNIVERSITY OF BIRMINGHAM, UNITED KINGDOM;UNIVERSITY OF BIRMINGHAM, UNITED KINGDOM	AIMS: TO ASSESS WHETHER MEDICAL ENTREPRENEURSHIP SHOULD BE INCLUDED WITHIN THE UNDERGRADUATE MEDICAL CURRICULUM. BACKGROUND: MEDICAL GRADUATES ARE CLEARLY PROFICIENT AS BOTH EDUCATORS AND SCHOLARS. UK BASED EDUCATION PROGRAMMES PROMOTE TRAITS INCLUDING CRITICAL THINKING, PROBLEM SOLVING AND LIFELONG LEARNING, HOWEVER, IT IS DIFFICULT TO OVERLOOK THE LACK OF ENTREPRENEURIAL SPIRIT. ENTREPRENEURSHI…	CURRICULUM; ENTREPRENEURSHIP; UNDERGRADUATE	ADULT; CRITICAL THINKING; EDUCATION PROGRAM; EMBASE; ENTREPRENEURSHIP; FEMALE; HUMAN; LIFELONG LEARNING; MALE; MEDICAL RESEARCH; MEDICAL STUDENT; MEDLINE; PATIENT CARE; PROBLEM SOLVING; PROFIT; REVIEW; SURGERY; SYSTEMATIC REVIEW	BAILEY, S.B., BUSINESS PRACTICE: A KEY TO EFFECTIVE PUBLIC HEALTH PRACTICE (2006) J PUBLICHEALTH MANAG PRACT, 12 (5), PP. 485-486; BOORE, J., PORTER, S., EDUCATION FOR ENTREPRENEURSHIP IN NURSING (2011) NURSE EDUC TODAY, 31 (2), PP. 184-191; BOYLE, T., 21ST CENTURY KNOWLEDGE, SKILLS, AND ABILITIES AND ENTREPRENEURIAL COMPETENCIES: A MODEL FOR UNDERGRADUATE ENTREPRENEURSHIP EDUCATION (2012) JOURNA…		ENGLISH	REVIEW	ISI	BR J HEALTH CARE MANAGE	AHMAD H, 2018, BR J HEALTH CARE MANAGE	AHMAD H, 2018, BR J HEALTH CARE MANAGE
206	STYHRE A	UNIFIED ECONOMIC IDEAS AND THEIR HYBRID POLICIES THE CASE OF SWEDISH LIFE SCIENCE INNOVATION WORK	1					2018	TECHNOLOGY ANALYSIS AND STRATEGIC MANAGEMENT	30	1	0	10.1080/09537325.2017.1279279	DEPARTMENT OF BUSINESS ADMINISTRATION, SCHOOL OF BUSINESS, ECONOMICS, AND LAW, UNIVERSITY OF GOTHENBURG, GOTHENBURG, SWEDEN	INSTITUTIONAL THEORY DESCRIBES ORGANISATIONS AS BEING OPEN TO EXTERNAL INFLUENCES, INCLUDING POLICY-MAKING. POLICY-MAKING IS IN TURN BASED ON NORMATIVE IDEAS THAT INFORM HOW MARKETS AND ECONOMIES UNFOLD. POLICIES MAY INCLUDE WIDE-RANGING CONCERNS AND TRADE-OFFS (AS IN SCIENCE AND INDUSTRY POLICY) OR MAY BE DETAILED AND SPECIFIC (AS IN THE CASE OF, E.G. PROCUREMENT POLICIES IN THE MEDICAL TECHNOLO…	ECONOMIC IDEAS; LIFE SCIENCE INNOVATION; MARKET LOGIC; SCIENCE LOGIC	ECONOMIC POLICY; ECONOMIC THEORY; IDEOLOGY; INNOVATION; POLICY MAKING; SCIENCE AND TECHNOLOGY	BERCOVITZ, J., FELDMAN, M., ACADEMIC ENTREPRENEURS: ORGANIZATIONAL CHANGE AT THE INDIVIDUAL LEVEL (2008) ORGANIZATION SCIENCE, 19 (1), PP. 69-89; BERMAN, E.P., WHY DID UNIVERSITIES START PATENTING? INSTITUTION-BUILDING AND THE ROAD TO THE BAYH-DOLE ACT (2008) SOCIAL STUDIES OF SCIENCE, 38, PP. 835-871; BERMAN, E.P., (2012) CREATING THE MARKET UNIVERSITY: HOW ACADEMIC SCIENCE BECAME AN ECONOMIC EN…	STYHRE, A.; DEPARTMENT OF BUSINESS ADMINISTRATION, BOX 610, SWEDEN; EMAIL: ALEXANDER.STYHRE@HANDELS.GU.SE	ENGLISH	ARTICLE	ISI	TECHNOL ANAL STRATEG MANAGE	STYHRE A, 2018, TECHNOL ANAL STRATEG MANAGE	STYHRE A, 2018, TECHNOL ANAL STRATEG MANAGE
207	SEROVA E;GURYEVA I	HEALTH CARE INFORMATION TECHNOLOGIES INNOVATION	1					2018	PROCEEDINGS OF THE 14TH EUROPEAN CONFERENCE ON MANAGEMENT, LEADERSHIP AND GOVERNANCE, ECMLG 2018			0		NATIONAL RESEARCH UNIVERSITY, HIGHER SCHOOL OF ECONOMICS, ST. PETERSBURG, RUSSIAN FEDERATION;COMPANY SISTEMA SRL, ROME, ITALY	THE CONCEPT OF INNOVATION IN MEDICINE IS ASSOCIATED WITH SOMETHING NEW THAT WILL HAVE A POSITIVE EFFECT IN AN AREA WHERE IT WILL BE INTRODUCED. INNOVATION IS ALSO ABOUT SOMETHING THAT WILL WORK BETTER, THAN WHATEVER. HEALTHCARE IS ONE OF THE IMPORTANT AREAS AND IT IS OPEN TO NEW EXPERTS, FOR CONTEMPORARY INFORMATION TECHNOLOGIES AND INNOVATIVE START-UPS. IN SUCH A SOCIALLY SIGNIFICANT SPHERE AS H…	CLINICAL DECISION SUPPORT SYSTEMS; HEALTH IT; INNOVATIONS IN HEALTHCARE; TRIPLE-HELIX MODEL	ARTIFICIAL INTELLIGENCE; BIOMEDICAL ENGINEERING; HEALTH CARE; MEDICAL COMPUTING; TELEMEDICINE; CLINICAL DECISION SUPPORT SYSTEMS; ELECTRONIC HEALTH RECORD; ELECTRONIC MEDICAL RECORD; HEALTH IT; HEALTHCARE INFORMATION TECHNOLOGY; INTELLIGENT DECISION SUPPORT SYSTEMS; NEW MEDICAL TECHNOLOGIES; TRIPLE HELIX MODELS; DECISION SUPPORT SYSTEMS	(2017) SKOLKOVO COMMUNITY WEBSITE, , HTTP://SK.RU/FOUNDATION/ABOUT/; BERKOWITZ, L., MCCARTHY, C., (2013) INNOVATION WITH INFORMATION TECHNOLOGIES IN HEALTHCARE, , SPRINGER-VERLAG, LONDON; BERNER, E.S., (2007) CLINICAL DECISION SUPPORT SYSTEMS: THEORY AND PRACTICE. 2ND EDITION, , SPRINGER SCIENCE AND BUSINESS MEDIA, NEW YORK; BURNEY, A., MAHMOOD, N., ABBAS, Z., INFORMATION AND COMMUNICATION TECHNO…		ENGLISH	CONFERENCE PAPER	ISI	PROC EUR CONF MANAG, LEADERSH GOV, ECMLG	SEROVA E, 2018, PROC EUR CONF MANAG, LEADERSH GOV, ECMLG	SEROVA E, 2018, PROC EUR CONF MANAG, LEADERSH GOV, ECMLG
208	DOUGHERTY K;JUNG P;SERRA J	FÃLICETTE THE ONLY SPACE CAT	0	astronomia	astronomy		#N/A	2018	PROCEEDINGS OF THE INTERNATIONAL ASTRONAUTICAL CONGRESS, IAC	2018-OCTOBER		0		AUSTRALIAN CENTRE FOR ASTROBIOLOGY, PANGEA, UNIVERSITY OF SOUTH WALES, AUSTRALIA;ASSOCIATION AÃ©RONAUTIQUE ET ASTRONAUTIQUE DE FRANCE, GROUPE DE RECHERCHES SUR LES ENGINS ET FUSÃ©ES FRANÃ§AIS, FRANCE;ASSOCIATION AÃ©RONAUTIQUE ET ASTRONAUTIQUE DE FRANCE, GROUPE DE RECHERCHES SUR LES ENGINS ET FUSÃ©ES FRANÃ§AIS, FRANCE	ON 22 FEBRUARY 1961 FRANCE BECAME THE THIRD COUNTRY TO LAUNCH AN ANIMAL IN SPACE, THE RAT HECTOR, ON VÃ©RONIQUE AGI V24. THIS WAS A RATHER ELABORATE EXPERIMENT AS, UNDER THE DYNAMIC GUIDANCE OF PROFESSOR ROBERT GRANDPIERRE, FOUNDER OF CERMA (CENTRE D'ENSEIGNEMENT ET DE RECHERCHE DE MÃ©DECINE AÃ©RONAUTIQUE), THE ELECTRICAL ACTIVITY OF THE BRAIN AND THE MUSCLES OF HECTOR WERE MEASURED. BUT IN THE M…		ANIMALS; ELECTRICAL ACTIVITIES; MEDICAL DOCTORS; BRAIN	JUNG, P., THE TRUE BEGINNINGS OF FRENCH ASTRONAUTICS 1938-1959, PART I, , 99-IAA.2.2.05; THE TRUE BEGINNINGS OF FRENCH ASTRONAUTICS 1938-1959, PART II, , 99-IAA.2.2.03; TIMSIT, C.-A., CHATELIER, G., MOULIN, H., FRENCH SPACE BIOLOGICAL EXPERIMENTS WITH ANIMALS BEFORE 1968, , 98-IAA.2; TAILLADE, M., HTTPS://NOSPREMIERESANNEES.FR; CHATELIER, G., BUSER, P., ETUDE NEUROPHYSIOLOGIQUE EFFECTUÃ©E SUR UN …		ENGLISH	CONFERENCE PAPER	ISI	PROC INT ASTRONAUT CONGR, IAC	DOUGHERTY K, 2018, PROC INT ASTRONAUT CONGR, IAC	DOUGHERTY K, 2018, PROC INT ASTRONAUT CONGR, IAC
209	SZYGENDA S	THE METHODOLOGY AND IMPLEMENTATION OF UNIQUE TECHNOLOGY FOCUSED ENTREPRENEURSHIP INTREPRENEURSHIP PROGRAMS	0	edukacja	education		subject matter	2018	WMSCI 2018 - 22ND WORLD MULTI-CONFERENCE ON SYSTEMICS, CYBERNETICS AND INFORMATICS, PROCEEDINGS	1		0		SOUTHERN METHODIST UNIVERSITY AND DIANA M. EASTON, UNIVERSITY OF TEXAS AT DALLAS, UNITED STATES	THIS PAPER DESCRIBES A UNIQUE METHODOLOGY FOR TECHNICAL ENTREPRENEURSHIP EDUCATION AND IT'S APPLICATION TO REAL WORLD SITUATIONS. THE METHODOLOGY PROVIDES A GENERAL DOMAIN INDEPENDENT APPROACH, WHICH HAS EVOLVED OVER A NUMBER OF YEARS, AND BEEN ADOPTED IN UNIVERSITIES AND TECHNOLOGY START-UPS. WE BELIEVE THAT THIS APPROACH CAN HAVE ADDITIONAL DOMAIN SPECIBIC IMACT AND ONE SUCH CASE IS PRESENTED H…	CROSS DICIPLINES.; EDUCATION; INNOVATION; MEDICAL DEVICES; TECHNICAL ENTREPRENEURSHIP	CYBERNETICS; EDUCATION; CROSS DICIPLINES; DOMAIN-INDEPENDENT APPROACH; ENTREPRENEURSHIP EDUCATION; MEDICAL DEVICES; REAL WORLD SITUATIONS; TECHNICAL ENTREPRENEURSHIP; BIOMEDICAL EQUIPMENT	DIANA, E., STEPHEN, S., FACILITATING INNOVATION THROUGH REGULATORY ENGINEERING EDUCATION: AN ACADEMIC PROGRAM OVERVIEW (2017) PROCEEDINGS OF THE 2017 ASEE GULF-SOUTHWEST SECTION ANNUAL CONFERENCE; KALUSH, F., NATIONAL MEDICAL DEVICE CURRICULUM, OFFICE OF CENTER DIRECTOR (2013) CENTER FOR DEVICES AND RADIOLOGICAL HEALTH, FOOD AND DRUG ADMINISTRATION, BIOMEDICAL ENGINEERING INNOVATION, DESIGN AND E…	SZYGENDA, S.A.; SOUTHERN METHODIST UNIVERSITY AND DIANA M. EASTON, UNITED STATES	ENGLISH	CONFERENCE PAPER	ISI	WMSCI - WORLD MULTI-CONF SYST, CYBERN INFORMATICS, PROC	SZYGENDA SA, 2018, WMSCI - WORLD MULTI-CONF SYST, CYBERN INFORMATICS, PROC	SZYGENDA SA, 2018, WMSCI - WORLD MULTI-CONF SYST, CYBERN INFORMATICS, PROC
210	JALALABADI F;GROME L;SHAHRESTANI N;IZADDOOST S;REECE E	ENTREPRENEURIAL STRATEGIES TO SEEK VENTURE CAPITAL FUNDING	1					2018	SEMINARS IN PLASTIC SURGERY	32	4	8	10.1055/s-0038-1672168	HOUSTON, TX 77030, UNITED STATES;HOUSTON, TX 77030, UNITED STATES;EARLY VENTURE BANKING, SILICON VALLEY BANK, LOS ANGELES, CA, UNITED STATES;HOUSTON, TX 77030, UNITED STATES;HOUSTON, TX 77030, UNITED STATES	INNOVATION IS VITAL FOR PROGRESS IN ANY INDUSTRY. EVOLVING TECHNOLOGY, PAIRED WITH HUMAN INGENUITY, BRINGS IDEAS FOR PROTOTYPES AND BUSINESS MODELS. MANY PHYSICIANS CONCEPTUALIZE PLATFORMS TO SERVE THEIR PATIENTS; HOWEVER, MANY STRUGGLE AND ULTIMATELY FAIL TO BRING THEIR PRODUCT OR SERVICE TO MARKET. FINANCING IS OFTEN THE LIMITING FACTOR. STUDIES HAVE PROVEN VENTURE CAPITAL (VC) FUNDING TO BE A …	CAPITAL; ENTREPRENEUR; FUNDING; SEED; STARTUP; VENTURE		VCS INVEST RECORD AMOUNT INTO HEALTH CARE STARTUPS, , HTTPS://WWW.AXIOS.COM/VCS-INVEST-RECORD-AMOUNT-INTO-HEALTHCARE-STARTUPS-2494889617.HTML, ACCESSED OCTOBER 23, 2017; ZIDER, B., HOW VENTURE CAPITAL WORKS (1998) HARV BUS REV, 76 (6), PP. 131-139; ARABSHAHI, A., WHAT TO EXPECT WHEN YOU MEET WITH A VC SEED FUND, ARTEEN IN LA, , SEPTEMBER 2017; SCHWARZKOPF, J., LÉVESQUE, M., MAXWELL, A., HOW ENTRE…	REECE, E.M.; DIVISION OF PLASTIC SURGERY, 1977 BUTLER BLVD., UNITED STATES; EMAIL: EDWARD.REECE@BCM.EDU	ENGLISH	ARTICLE	ISI	SEM PLAST SURG	JALALABADI F, 2018, SEM PLAST SURG	JALALABADI F, 2018, SEM PLAST SURG
211	FELDACKER C;MAKUNIKE-CHIKWINYA B;HOLEC M;BOCHNER A;STEPANIAK A;NYANGA R;XABA S;KILMARX P;HERMAN-ROLOFF A;TAFUMA T;TSHIMANGA M;SIDILE-CHITIMBIRE V;BARNHART S	IMPLEMENTING VOLUNTARY MEDICAL MALE CIRCUMCISION USING AN INNOVATIVE INTEGRATED HEALTH SYSTEMS APPROACH EXPERIENCES FROM 21 DISTRICTS IN ZIMBABWE	0	medyczne	clinical		subject matter	2018	GLOBAL HEALTH ACTION	11	1	14	10.1080/16549716.2017.1414997	INTERNATIONAL TRAINING AND EDUCATION CENTER FOR HEALTH (I-TECH), SEATTLE, WA, UNITED STATES, DEPARTMENT OF GLOBAL HEALTH, UNIVERSITY OF WASHINGTON, SEATTLE, WA, UNITED STATES;INTERNATIONAL TRAINING AND EDUCATION CENTER FOR HEALTH (I-TECH), HARARE, ZIMBABWE;INTERNATIONAL TRAINING AND EDUCATION CENTER FOR HEALTH (I-TECH), SEATTLE, WA, UNITED STATES;INTERNATIONAL TRAINING AND EDUCATION CENTER FOR HE…	BACKGROUND: DESPITE INCREASED SUPPORT FOR VOLUNTARY MEDICAL MALE CIRCUMCISION (VMMC) TO REDUCE HIV INCIDENCE, CURRENT VMMC PROGRESS FALLS SHORT. SLOW PROGRESS IN VMMC EXPANSION MAY BE PARTIALLY ATTRIBUTED TO EMPHASIS ON VERTICAL (STAND-ALONE) OVER MORE INTEGRATED IMPLEMENTATION MODELS THAT ARE MORE RESPONSIVE TO LOCAL NEEDS. IN 2013, THE ZAZIC CONSORTIUM BEGAN IMPLEMENTATION OF A 5-YEAR, INTEGRAT…	HEALTH SYSTEM STRENGTHENING; INNOVATIONS IN HEALTHCARE DELIVERY; INTEGRATED SERVICE MODELS; VOLUNTARY MEDICAL MALE CIRCUMCISION; ZIMBABWE	ADULT; CAPACITY BUILDING; CHILD; CHILD HEALTH; CIRCUMCISION; EDUCATION; ETHNOLOGY; GOVERNMENT; HEALTH CARE PERSONNEL; HUMAN; HUMAN IMMUNODEFICIENCY VIRUS INFECTION; INCIDENCE; MALE; ORGANIZATION AND MANAGEMENT; PROGRAM EVALUATION; PUBLIC HEALTH; SYSTEM ANALYSIS; ZIMBABWE; ADULT; CAPACITY BUILDING; CHILD; CHILD HEALTH; CIRCUMCISION, MALE; GOVERNMENT PROGRAMS; HEALTH PERSONNEL; HIV INFECTIONS; HUMA…	REED, J., GRUND, J., LIU, Y., EVALUATION OF LOSS-TO-FOLLOW-UP AND POST-OPERATIVE ADVERSE EVENTS IN A VOLUNTARY MEDICAL MALE CIRCUMCISION PROGRAM IN NYANZA PROVINCE, KENYA (2015) J ACQUIR IMMUNE DEFIC SYNDR, 69 (1), PP. E13-E23; LEBINA, L., TARUBEREKERA, N., MILOVANOVIC, M., PILOTING PREPEX FOR ADULT AND ADOLESCENT MALE CIRCUMCISION IN SOUTH AFRICA–PAIN IS AN ISSUE (2015) PLOS ONE, 10; PHILI, R., …	FELDACKER, C.; INTERNATIONAL TRAINING & EDUCATION CENTER FOR HEALTH (I-TECH), HMC #359932, 325 9TH AVENUE, UNITED STATES; EMAIL: CFELD@UW.EDU	ENGLISH	ARTICLE	ISI	GLOBAL HEALTH ACTION	FELDACKER C, 2018, GLOBAL HEALTH ACTION	FELDACKER C, 2018, GLOBAL HEALTH ACTION
212	FRECKELTON I	RESPONDING BETTER TO DESPERATE PARENTS WARNINGS FROM THE ALFIE EVANS SAGA	0	medyczne-prawne	law		subject matter	2018	JOURNAL OF LAW AND MEDICINE	25	4	3		UNIVERSITY OF MELBOURNE, AUSTRALIA	THE END-OF-LIFE LITIGATION INVOLVING ALFIE EVANS (9 MAY 2016 - 28 APRIL 2018) FROM LIVERPOOL, ENGLAND, WHO SUFFERED FROM AN INCURABLE AND DEGENERATIVE NEUROLOGICAL CONDITION WAS EXTRAORDINARY. IT EMERGED IN THE SHADOW OF COMPARABLE BUT NOT AS EXTENSIVE LITIGATION ENABLED BY CROWDFUNDING IN RELATION TO ASHYA KING AND CHARLIE GARD. ALTHOUGH ALFIE'S PARENTS LOST REPEATEDLY IN THE HIGH COURT, THE COU…	BEST INTERESTS; CROWDFUNDING; DYING CHILDREN; NON-ADVERSARIAL RESOLUTION; PROFESSIONAL MISCONDUCT; ROLE OF MEDIA; TERMINAL ILLNESS	CHILD; CHILD PARENT RELATION; ENGLAND; ETHICS; EUROPE; HUMAN; HUMAN RIGHTS; LEGISLATION AND JURISPRUDENCE; TERMINAL CARE; TERMINALLY ILL PATIENT; CHILD; ENGLAND; EUROPE; HUMAN RIGHTS; HUMANS; PARENT-CHILD RELATIONS; PARENTS; TERMINAL CARE; TERMINALLY ILL	ALDER HEY CHILDREN'S NHS FOUNDATION TRUST V EVANS (2018) EWHC, P. 308. , (HAYDEN J); RE E (A CHILD) (2018) EWCA CIV, P. 550. , (KING, MCFARLANE AND MCCOMBIE LJJ); EVANS V ALDER HEY CHILDREN'S NHS FOUNDATION TRUST (2018) EWCA CIV, P. 805. , DAVIS, KING AND MOYLAN LJJ, 16 APRIL 2018; ALDER HEY CHILDREN'S NHS FOUNDATION TRUST V EVANS (2018) EWHC, P. 953. , (FAM) (HAYDEN J); EVANS V ALDER HEY CHILDRE…	FRECKELTON, I.; UNIVERSITY OF MELBOURNEAUSTRALIA; EMAIL: I.FRECKELTON@VICBAR.COM.AU	ENGLISH	REVIEW	ISI	J LAW MED	FRECKELTON I, 2018, J LAW MED	FRECKELTON I, 2018, J LAW MED
213	CUMMINGS J;REIBER C;KUMAR P	THE PRICE OF PROGRESS FUNDING AND FINANCING ALZHEIMERS DISEASE DRUG DEVELOPMENT	1					2018	ALZHEIMER'S AND DEMENTIA: TRANSLATIONAL RESEARCH AND CLINICAL INTERVENTIONS	4		35	10.1016/j.trci.2018.04.008	CLEVELAND CLINIC LOU RUVO CENTER FOR BRAIN HEALTH, LAS VEGAS, NV, UNITED STATES;UNIVERSITY OF NEVADA, LAS VEGAS, NV, UNITED STATES;UNIVERSITY OF NEVADA, LAS VEGAS, NV, UNITED STATES	INTRODUCTION: ADVANCING RESEARCH AND TREATMENT FOR ALZHEIMER'S DISEASE (AD) AND THE SEARCH FOR EFFECTIVE TREATMENTS DEPEND ON A COMPLEX FINANCIAL ECOSYSTEM INVOLVING FEDERAL, STATE, INDUSTRY, ADVOCACY, VENTURE CAPITAL, AND PHILANTHROPY FUNDING APPROACHES. METHODS: WE CONDUCTED AN EXPERT REVIEW OF THE LITERATURE PERTAINING TO FUNDING AND FINANCING OF TRANSLATIONAL RESEARCH AND DRUG DEVELOPMENT FOR…	ADVOCACY; ALZHEIMER'S DISEASE; BIOTECHNOLOGY COMPANIES; CLINICAL TRIALS; NCATS; NIGMS; NIH; NIMH; NINDS; PHARMACEUTICAL INDUSTRY; PHILANTHROPY; SBIR; STTR; VENTURE CAPITAL	NOOTROPIC AGENT; ADVOCACY GROUP; ALZHEIMER DISEASE; ARTICLE; DRUG COST; DRUG INDUSTRY; FINANCIAL MANAGEMENT; FUNDING; HUMAN; NATIONAL HEALTH ORGANIZATION; PRIORITY JOURNAL; TRANSLATIONAL RESEARCH; UNIVERSITY HOSPITAL	2017 ALZHEIMER'S DISEASE FACTS AND FIGURES (2017) ALZHEIMER'S DEMENT, 13, PP. 325-373; BROOKMEYER, R., JOHNSON, E., ZIEGLER-GRAHAM, K., ARRIGHI, H.M., FORECASTING THE GLOBAL BURDEN OF ALZHEIMER'S DISEASE (2007) ALZHEIMERS DEMENT, 3, PP. 186-191; WORLD ALZHEIMER'S REPORT 2015: THE GLOBAL IMPACT OF DEMENTIA (2015), ALZHEIMER DISEASE INTERNATIONAL LONDON, ENGLAND; BRODATY, H., HEFFERNAN, M., KOCHAN,…	CUMMINGS, J.; CLEVELAND CLINIC LOU RUVO CENTER FOR BRAIN HEALTHUNITED STATES; EMAIL: CUMMINJ@CCF.ORG	ENGLISH	ARTICLE	ISI	ALZHEIMERS DEMENT TRANSL RES CLIN INTERV	CUMMINGS J, 2018, ALZHEIMERS DEMENT TRANSL RES CLIN INTERV	CUMMINGS J, 2018, ALZHEIMERS DEMENT TRANSL RES CLIN INTERV
214	DURAND W;JOHNSON J;ELTORAI A;DANIELS A	MEDICAL CROWDFUNDING FOR PATIENTS UNDERGOING ORTHOPEDIC SURGERY	0	Medical crowdfunding	medical crowdfunding - patient oriented donations		subject matter	2018	ORTHOPEDICS	41	1	13	10.3928/01477447-20171114-04	DIVISION OF SPINE SURGERY, DEPARTMENT OF ORTHOPEDICS, WARREN ALPERT MEDICAL SCHOOL, BROWN UNIVERSITY, 222 RICHMOND ST, PROVIDENCE, RI 02906, UNITED STATES;DIVISION OF SPINE SURGERY, DEPARTMENT OF ORTHOPEDICS, WARREN ALPERT MEDICAL SCHOOL, BROWN UNIVERSITY, 222 RICHMOND ST, PROVIDENCE, RI 02906, UNITED STATES;DIVISION OF SPINE SURGERY, DEPARTMENT OF ORTHOPEDICS, WARREN ALPERT MEDICAL SCHOOL, BROWN…	CROWDFUNDING FOR MEDICAL EXPENSES IS GROWING IN POPULARITY. THROUGH SEVERAL WEBSITES, PATIENTS CREATE PUBLIC CAMPAIGN PROFILES TO WHICH DONORS CAN CONTRIBUTE. RESEARCH ON MEDICAL CROWDFUNDING IS LIMITED, AND THERE HAVE BEEN NO STUDIES OF CROWDFUNDING IN ORTHOPEDICS. ACTIVE MEDICAL CROWDFUNDING CAMPAIGNS FOR ORTHOPEDIC TRAUMA, TOTAL JOINT ARTHROPLASTY, AND SPINE SURGERY WERE QUERIED FROM A CROWDFU…		ADULT; ARTHROPLASTY; ARTICLE; CAMPAIGN LOCATION; CHILD; CONTROLLED STUDY; DESCRIPTION LENGTH; FEMALE; FUNDING; GEOGRAPHIC DISTRIBUTION; GROUPS BY AGE; HUMAN; INJURY; MAJOR CLINICAL STUDY; MALE; MEDICAL CROWDFUNDING; ORTHOPEDIC SURGERY; ORTHOPEDIC TRAUMA; PARAMETERS; PROCEDURE CATEGORY; SEX DIFFERENCE; SOCIAL MEDIA; SOCIAL NETWORK; SPINE SURGERY; TOTAL JOINT ARTHROPLASTY; CROWDSOURCING; ECONOMICS;…	CHANDLER, R., GOFUNDME SEES BOOM IN MEDICALLY-RELATED FUNDRAISING CAMPAIGNS, , HTTP://WHOTV.COM/2015/03/14/GOFUNDME-SEES-BOOM-IN-MEDICALLY-RELATED-FUNDRAISING-CAMPAIGNS, ACCESSED AUGUST 1, 2017; YOUNG, M.J., SCHEINBERG, E., THE RISE OF CROWDFUNDING FOR MEDICAL CARE: PROMISES AND PERILS (2017) JAMA, 317 (16), PP. 1623-1624; SISLER, J., CROWDFUNDING FOR MEDICAL EXPENSES (2012) CMAJ, 184 (2), PP. E1…	DURAND, W.M.; DIVISION OF SPINE SURGERY, 222 RICHMOND ST, UNITED STATES; EMAIL: WESLEYMDURAND@GMAIL.COM	ENGLISH	ARTICLE	ISI	ORTHOPEDICS	DURAND WM, 2018, ORTHOPEDICS	DURAND WM, 2018, ORTHOPEDICS
215	UBER A;III	MEDRAD INNOVATION JOURNEY FROM STARTUP TO INDUSTRY STANDARD MOUNTAIN CLIMBING SPELUNKING OVER THE HORIZON HOME RUNS AND CREATING A DC3 EFFECT	0	medyczne = prezentacja firmy	not accepted forms of documents (errata, summary, interview)		not accepted forms of documents (errata, summary, interview)	2018	JOURNAL OF COMMERCIAL BIOTECHNOLOGY	24	1	0	10.5912/jcb857	III, PITTSBURGH, PA, UNITED STATES	MEDRAD WAS A PIONEER AND IS NOW A CURRENT LEADER IN THE MEDICAL IMAGING INDUSTRY; WHICH, AFTER ACQUISITION IS NOW PART OF BAYER RADIOLOGY. IN THIS CASE STUDY, WE DESCRIBE THE CUSTOMER, USER, AND ECOSYSTEM CENTRIC PROCESSES EMPLOYED BY THE COMPANY TO IDENTIFY UNDERSERVED, UNSERVED, AND AS YET UNIMAGINED MARKETS TO COMMERCIALIZE ITS TECHNOLOGY. THE EVOLUTION BEGINS AT THE START-UP STAGE, FOLLOWS TH…		AEROSPACE INDUSTRY; ECOSYSTEMS; BALANCED SCORECARD APPROACH; CORPORATE VISION; INDUSTRY STANDARDS; INNOVATION JOURNEYS; INNOVATION PRINCIPLES; MEDICAL IMAGING INDUSTRY; MOUNTAIN-CLIMBING; OVER THE HORIZONS; MEDICAL IMAGING; ARTICLE; DEVELOPMENTAL STAGE; ECOSYSTEM; GROWTH CURVE; HUMAN; HUMAN EXPERIMENT; LEADERSHIP; LITERATURE; MARKET; MOUNTAINEERING; PHILOSOPHY; SEA; SPACE; THINKING; VISION	HEILMAN, STEVE, HTTPS://EN.WIKIPEDIA.ORG/WIKI/M._STEPHEN_HEILMAN; HTTP://WWW.BCMJ.ORG/ARTICLE/IMPLANTABLE-CARDIOVERTERDEFIBRILLATOR-MIROWSKI-ITS-CURRENT-USE; SENGE, PETER, (2006) THE FIFTH DISCIPLINE: THE ART AND PRACTICE OF THE LEARNING ORGANIZATION, , 2ND EDITION; CHRISTENSEN, CLAYTON, (1997) THE INNOVATORS DILEMMA, , HARVARD BUSINESS PRESS; CHRISTENSEN, C., WHERE DOES GROWTH COME FROM”? (2016)…	UBER, A.E.UNITED STATES; EMAIL: NEDUBER@GMAIL.COM	ENGLISH	ARTICLE	ISI	J COMMER BIOTECHNOL	UBER AE, 2018, J COMMER BIOTECHNOL	UBER AE, 2018, J COMMER BIOTECHNOL
216	MCGLOUGHLIN E;ANGLIM P;KEOGH I;SHARIF F	INNOVATION FOR THE FUTURE OF IRISH MEDTECH INDUSTRY RETROSPECTIVE QUALITATIVE REVIEW OF IMPACT OF BIOINNOVATE IRELANDS CLINICAL FELLOWS	1					2018	BMJ INNOVATIONS	4	1	3	10.1136/bmjinnov-2016-000184	BIOINNOVATE IRELAND, NATIONAL UNIVERSITY OF IRELAND GALWAY, UNIVERSITY ROAD, GALWAY, IRELAND;BIOINNOVATE IRELAND, NATIONAL UNIVERSITY OF IRELAND GALWAY, UNIVERSITY ROAD, GALWAY, IRELAND;DEPARTMENT OF OTOLARYNGOLOGY, UNIVERSITY COLLEGE HOSPITAL, NATIONAL UNIVERSITY OF IRELAND GALWAY, GALWAY, IRELAND;BIOINNOVATE IRELAND, NATIONAL UNIVERSITY OF IRELAND GALWAY, UNIVERSITY ROAD, GALWAY, IRELAND	CLINICIANS HAVE HISTORICALLY BEEN INTEGRAL IN INNOVATING AND DEVELOPING TECHNOLOGY IN MEDICINE AND SURGERY. IN RECENT YEARS, HOWEVER, IN AN INCREASINGLY COMPLEX HEALTHCARE SYSTEM, A DOCTOR WITH INNOVATIVE IDEAS IS OFTEN LEFT BEHIND. TRANSITION FROM IDEA TO BEDSIDE NOW ENTAILS SIGNIFICANT HURDLES, WHICH OFTEN GO UNRECOGNISED AT THE OUTSET, PARTICULARLY FOR FIRST-TIME INNOVATORS. THE BIOINNNOVATE I…	COLLABORATION; EDUCATION; INNOVATION	CLINICAL MEDICINE; CLINICAL PRACTICE; ECOSYSTEM; ENVIRONMENT; HEALTH CARE SYSTEM; HEALTH SURVEY; HUMAN; IRELAND; MEDICAL TECHNOLOGY; OUTCOME ASSESSMENT; PRIORITY JOURNAL; QUESTIONNAIRE; REVIEW; SURGICAL TECHNOLOGY	(1946) ATOMIC EDUCATION URGED BY EINSTEIN SCIENTIST IN PLEA FOR $200, 000 TO PROMOTE NEW TYPE OF THINKING: NEW YORK TIMES, , NEW YORK TIMES. (ACCESSED ON 25 MAY 1946); THE MEASUREMENT OF SCIENTIFIC AND TECHNOLOGICAL ACTIVITIES, , HTTP://WWW.OECD-ILIBRARY.ORG/SCIENCE-AND-TECHNOLOGY/OSLO-MANUAL_9789264013100-EN, OECD, EUROSTAT. OSLO MANUAL: OECD PUBLISHING, 2005. CITED ON 23 AUG 2016; (2013) TEAMIN…	MCGLOUGHLIN, E.K.; BIOINNOVATE IRELAND, UNIVERSITY ROAD, IRELAND; EMAIL: ELIZABETH.MCGLOUGHLIN@GMAIL.COM	ENGLISH	REVIEW	ISI	BMJ INNOV	MCGLOUGHLIN EK, 2018, BMJ INNOV	MCGLOUGHLIN EK, 2018, BMJ INNOV
217	THIEL M	VENTURE CAPITAL IN THE GERMAN LIFE SCIENCE INDUSTRY PART II ROLE OF LIFE SCIENCE CORPORATE VENTURE FUNDS FOR THE INNOVATION STRATEGY OF LARGE PHARMACEUTICALBIOTECHNOLOGY COMPANIES VENTURE CAPITAL IN DER DEUTSCHEN LIFESCIENCEINDUSTRIE	1					2018	PHARMAZEUTISCHE INDUSTRIE	80	3	0		SANEMUS AG, FRAUENSTR. 12, MÖNCHEN, 80469, GERMANY	[NO ABSTRACT AVAILABLE]		ARTICLE; DRUG INDUSTRY; FUNDING; GERMANY; MEDICAL RESEARCH		THIEL, M.H.; SANEMUS AG, FRAUENSTR. 12, GERMANY; EMAIL: MICHAEL.THIEL@SANEMUS.COM	ENGLISH; GERMAN	ARTICLE	ISI	PHARM IND	THIEL MH, 2018, PHARM IND	THIEL MH, 2018, PHARM IND
218	KRITTANAWONG C;ZHANG H;AYDAR M;WANG Z;SUN T	CROWDFUNDING FOR CARDIOVASCULAR RESEARCH	1					2018	INTERNATIONAL JOURNAL OF CARDIOLOGY	250		7	10.1016/j.ijcard.2017.10.029	DEPARTMENT OF INTERNAL MEDICINE, ICAHN SCHOOL OF MEDICINE AT MOUNT SINAI ST. LUKE'S AND MOUNT SINAI WEST, NEW YORK, NY, UNITED STATES;DIVISION OF CARDIOVASCULAR DISEASE, DEPARTMENT OF MEDICINE, MAYO CLINIC, ROCHESTER, MN, UNITED STATES;DEPARTMENT OF COMPUTER SCIENCE, KENT STATE UNIVERSITYOH, UNITED STATES;ROBERT D. AND PATRICIA E. KERN CENTER FOR THE SCIENCE OF HEALTH CARE DELIVERY, MAYO CLINIC, …	THE COMPETITION FOR PUBLIC CARDIOVASCULAR RESEARCH GRANTS HAS RECENTLY INCREASED. INDEPENDENT RESEARCHERS ARE FACING INCREASING COMPETITION FOR PUBLIC RESEARCH GRANT SUPPORT AND ULTIMATELY MAY NEED TO SEEK ALTERNATIVE FUNDING SOURCES. CROWDFUNDING, A FINANCING METHOD OF RAISING FUNDS ONLINE BY POOLING TOGETHER SMALL DONATIONS FROM THE ONLINE COMMUNITY TO SUPPORT A SPECIFIC INITIATIVE, SEEMS TO HA…	CROWDFUNDING	BONE MORPHOGENETIC PROTEIN 4; OSTEOGENIC PROTEIN 1; ARTICLE; CARDIOLOGY; CARDIOVASCULAR RESEARCH; CROWDFUNDING; EXERCISE; EXPLORATORY RESEARCH; FEASIBILITY STUDY; FUNDING; HEART DISEASE; HYPERTENSION; KIDNEY DISEASE; MEDICAL RESEARCH; ONLINE SYSTEM; PRIORITY JOURNAL; PROTEIN FUNCTION; SYSTEMATIC REVIEW; CARDIOVASCULAR DISEASE; CROWDSOURCING; ECONOMICS; FINANCIAL MANAGEMENT; HUMAN; MEDICAL RESEARC…	LYUBAROVA, R., ITAGAKI, B.K., ITAGAKI, M.W., THE IMPACT OF NATIONAL INSTITUTES OF HEALTH FUNDING ON U.S. CARDIOVASCULAR DISEASE RESEARCH (2009) PLOS ONE, 4; GABBE, S.G., LOCKWOOD, C.J., MARSH, C.B., COMMENTARY: A RAY OF HOPE FOR MEDICAL SCHOOL RESEARCH FUNDING (2012) ACAD. MED., 87, PP. 1464-1465; KANCHAN, T., PHARMACEUTICAL COMPANIES AS THE FUNDING SOURCES FOR CONTINUING MEDICAL EDUCATION (2015)…	KRITTANAWONG, C.; DEPARTMENT OF INTERNAL MEDICINE, 1000 10TH AVE, UNITED STATES; EMAIL: CHAYAKRIT.KRITTANAWONG@MOUNTSINAI.ORG	ENGLISH	ARTICLE	ISI	INT J CARDIOL	KRITTANAWONG C, 2018, INT J CARDIOL	KRITTANAWONG C, 2018, INT J CARDIOL
219	MANBACHI A;KREAMER-TONIN K;WALCH P;GAMO N;KHOSHAKHLAGH P;ZHANG Y;MONTAGUE C;ACHARYA S;LOGSDON E;ALLEN R;DURR N;LUCIANO M;THEODORE N;BREM H;YAZDI Y	STARTING A MEDICAL TECHNOLOGY VENTURE AS A YOUNG ACADEMIC INNOVATOR OR STUDENT ENTREPRENEUR	1					2018	ANNALS OF BIOMEDICAL ENGINEERING	46	1	12	10.1007/s10439-017-1938-x	CENTER FOR BIOENGINEERING INNOVATION AND DESIGN, DEPARTMENT OF BIOMEDICAL ENGINEERING, JOHNS HOPKINS UNIVERSITY, 3400 N. CHARLES STREET, CLARK HALL 208, BALTIMORE, MD 21218, UNITED STATES;DIVISION OF ENGINEERING SCIENCE, UNIVERSITY OF TORONTO, TORONTO, ON M5S 1A4, CANADA;HARVARD-MIT DIVISION OF HEALTH SCIENCES AND TECHNOLOGY, MASSACHUSETTS INSTITUTE OF TECHNOLOGY, CAMBRIDGE, MA 02139, UNITED STAT…	FOLLOWING THE FOOTPRINTS OF BILL GATES, STEVE JOBS AND MARK ZUCKERBERG, THERE HAS BEEN A MISCONCEPTION THAT STUDENTS ARE BETTER OFF QUITTING THEIR STUDIES TO BRING TO LIFE THEIR IDEAS, CREATE JOBS AND MONETIZE THEIR INVENTIONS. HAVING HISTORICALLY TRANSITIONED FROM MANPOWER TO MIND POWER, WE LIVE IN ONE OF THE MOST RAPIDLY CHANGING TIMES IN HUMAN HISTORY. AS A RESULT, ACADEMIC INSTITUTIONS THAT A…	BIOENTREPRENEUR; ENTREPRENEURSHIP; MEDICAL DEVICES; STUDENT ENTREPRENEURSHIP	BIOGRAPHIES; BIOMEDICAL ENGINEERING; BIOMEDICAL EQUIPMENT; EMPLOYMENT; PATENTS AND INVENTIONS; ACADEMIC INSTITUTIONS; BIOENTREPRENEUR; ENTREPRENEURSHIP; MEDICAL DEVICES; MEDICAL TECHNOLOGIES; PATENT OWNERSHIP; STEVE JOBS; STUDENT ENTREPRENEURS; STUDENTS; ACADEMIC ACHIEVEMENT; ECOSYSTEM; EDUCATIONAL STATUS; ENTREPRENEURSHIP; FUNDING; GOVERNMENT; HEALTH CARE INDUSTRY; HIGH RISK BEHAVIOR; HUMAN; INV…	(2015) 5 STEPS IN THE JOURNEY OF A MEDICAL DEVICE STARTUP (PRESS RELEASE), , LASSONDE ENTREPRENEURSHIP INSTITUTE (UNIVERSITY OF UTAH), JANUARY 6, 2015; ACS, Z., DESAI, S., HESSELS, J., ENTREPRENEURSHIP, ECONOMIC DEVELOPMENT AND INSTITUTIONS (2008) SMALL BUS. ECON., 31 (3), PP. 219-234; ALLEN, R.H., ACHARYA, S., JANCUK, C., SHOUKAS, A.A., SHARING BEST PRACTICES IN TEACHING BIOMEDICAL ENGINEERING D…	MANBACHI, A.; CENTER FOR BIOENGINEERING INNOVATION AND DESIGN, 3400 N. CHARLES STREET, CLARK HALL 208, UNITED STATES; EMAIL: AMIR.MANBACHI@JHU.EDU	ENGLISH	REVIEW	ISI	ANN BIOMED ENG	MANBACHI A, 2018, ANN BIOMED ENG	MANBACHI A, 2018, ANN BIOMED ENG
220	CHETLEN A;DEGNAN A;GUELFGUAT M;GRIFFITH B;ITRI J;MATTA H;TONG A;FLUG J;TOY D;CONSUL N;WALKER E;SPALLUTO L;SMITH A;KRUPINSKI E	RADIOLOGY RESEARCH FUNDING CURRENT STATE AND FUTURE OPPORTUNITIES	1					2018	ACADEMIC RADIOLOGY	25	1	7	10.1016/j.acra.2017.07.013	DEPARTMENT OF RADIOLOGY, DIVISION OF BREAST IMAGING, PENN STATE HEALTH, MILTON S. HERSHEY MEDICAL CENTER, 30 HOPE DRIVE, SUITE 1800, MAIL CODE EC 008, HERSHEY, PA 17033-0859, UNITED STATES;DEPARTMENT OF RADIOLOGY, UNIVERSITY OF PITTSBURGH MEDICAL CENTER, PITTSBURGH, PENNSYLVANIA, UNITED STATES, DEPARTMENT OF RADIOLOGY, THE CHILDREN'S HOSPITAL OF PHILADELPHIA, PHILADELPHIA, PENNSYLVANIA, UNITED ST…	FUNDING FOR RESEARCH HAS BECOME INCREASINGLY DIFFICULT TO OBTAIN IN AN ENVIRONMENT OF DECREASING CLINICAL REVENUE, INCREASING RESEARCH COSTS, AND GROWING COMPETITION FOR FEDERAL AND NONFEDERAL FUNDING SOURCES. THIS PAPER IDENTIFIES CRITICAL REQUIREMENTS TO BUILD AND SUSTAIN A SUCCESSFUL RADIOLOGY RESEARCH PROGRAM (EG, KEY PERSONNEL AND LEADERSHIP, RESEARCH TRAINING AND MENTORSHIP, INFRASTRUCTURE,…	FEDERAL FUNDING; FUNDING; GRANT WRITING; NON-FEDERAL FUNDING; RADIOLOGY RESEARCH	COMPARATIVE EFFECTIVENESS; FUNDING; GOVERNMENT; HEALTH SERVICE; HUMAN; INDUSTRY; LEADERSHIP; MEDICAL EDUCATION; MEDICAL RESEARCH; MEDICAL SOCIETY; MENTOR; NATIONAL HEALTH ORGANIZATION; NOTE; OUTCOMES RESEARCH; PATIENT CARE; PRIORITY JOURNAL; RADIOLOGIST; RADIOLOGY; SCIENTIST; SKILL; VETERAN; WRITING; ECONOMICS; FINANCIAL MANAGEMENT; ORGANIZATION AND MANAGEMENT; RESEARCH; UNITED STATES; FINANCIAL …	DECKER, S.J., GRAJO, J.R., HAZELTON, T.R., RESEARCH CHALLENGES AND OPPORTUNITIES FOR CLINICALLY ORIENTED ACADEMIC RADIOLOGY DEPARTMENTS (2016) ACAD RADIOL, 23, PP. 43-52; KRUPINSKI, E.A., VOTAW, J.R., RESEARCH RESOURCES SURVEY: RADIOLOGY JUNIOR FACULTY DEVELOPMENT (2015) ACAD RADIOL, 22, PP. 918-932; DUNNICK, N.R., REPORT OF THE 2002 INTERSOCIETY COMMISSION MEETING: RADIOLOGY 2002—TODAY'S RESEARC…	CHETLEN, A.L.; DEPARTMENT OF RADIOLOGY, 30 HOPE DRIVE, SUITE 1800, MAIL CODE EC 008, UNITED STATES; EMAIL: ACHETLEN@PENNSTATEHEALTH.PSU.EDU	ENGLISH	ARTICLE	ISI	ACAD RADIOL	CHETLEN AL, 2018, ACAD RADIOL	CHETLEN AL, 2018, ACAD RADIOL
221	LEVIN L;BEHAR-COHEN F	THE ACADEMICINDUSTRIAL COMPLEXITY FAILURE TO LAUNCH	1					2017	TRENDS IN PHARMACOLOGICAL SCIENCES	38	12	7	10.1016/j.tips.2017.10.003	DEPARTMENTS OF OPHTHALMOLOGY AND NEUROLOGY & NEUROSURGERY, MCGILL UNIVERSITY, MONTREAL, CANADA, DEPARTMENT OF OPHTHALMOLOGY AND VISUAL SCIENCE, UNIVERSITY OF WISCONSIN, MADISON, WI, UNITED STATES;DEPARTMENT OF OPHTHALMOLOGY, HÔTEL-DIEU DE PARIS, ASSISTANCE PUBLIQUE HÔPITAUX DE PARIS, FRANCE, INSERM, U1138, TEAM 17, PHYSIOPATHOLOGY OF OCULAR DISEASES TO CLINICAL DEVELOPMENT, UNIVERSITÉ PARIS DESCA…	THE PHARMACEUTICAL INDUSTRY HAS LONG KNOWN THAT ∼80% OF THE RESULTS OF ACADEMIC LABORATORIES CANNOT BE REPRODUCED WHEN REPEATED IN INDUSTRY LABORATORIES. YET ACADEMIC INVESTIGATORS ARE TYPICALLY UNAWARE OF THIS PROBLEM, WHICH SEVERELY IMPEDES THE DRUG DEVELOPMENT PROCESS. THIS ACADEMIC–INDUSTRIAL COMPLICATION IS NOT ONE OF DECEPTION, BUT RATHER A COMPLEX ISSUE RELATED TO HOW SCIENTIFIC RESEARCH I…	BENCH TO BEDSIDE; DRUG DEVELOPMENT; TRANSLATIONAL FAILURE	DOCETAXEL; HEPATITIS B VACCINE; TAXANE DERIVATIVE; TEIXOBACTIN; CLINICAL PROTOCOL; COOPERATION; DRUG INDUSTRY; DRUG RESEARCH; FUNDING; GOOD LABORATORY PRACTICE; INTERSECTORAL COLLABORATION; PATENT; PRACTICE GUIDELINE; PRIORITY JOURNAL; PUBLISHING; REPRODUCIBILITY; REVIEW; TRANSLATIONAL RESEARCH; ANIMAL; DRUG DEVELOPMENT; DRUG INDUSTRY; ETHICS; HUMAN; ORGANIZATION; ORGANIZATION AND MANAGEMENT; ACA…	CULLITON, B.J., THE ACADEMIC–INDUSTRIAL COMPLEX (1982) SCIENCE, 216, PP. 960-962; FREEDMAN, S., MULLANE, K., THE ACADEMIC–INDUSTRIAL COMPLEX: NAVIGATING THE TRANSLATIONAL AND CULTURAL DIVIDE (2017) DRUG DISCOV. TODAY, 22, PP. 976-993; PRINZ, F., BELIEVE IT OR NOT: HOW MUCH CAN WE RELY ON PUBLISHED DATA ON POTENTIAL DRUG TARGETS? (2011) NAT. REV. DRUG DISCOV., 10, P. 712; BEGLEY, C.G., ELLIS, L.M.…	LEVIN, L.A.; INSERM, FRANCE; EMAIL: LEONARD.LEVIN@MCGILL.CA	ENGLISH	REVIEW	ISI	TRENDS PHARMACOL SCI	LEVIN LA, 2017, TRENDS PHARMACOL SCI	LEVIN LA, 2017, TRENDS PHARMACOL SCI
222	KELLEY T	VENTURE CAPITAL THROWS DOUGH THAT COULD FIX HEALTH CARE WOE	1					2017	MANAGED CARE (LANGHORNE, PA.)	26	11	0		KELLEY, T.	SOME EXPERTS SAY THAT INVESTORS FUNDING INNOVATIVE STARTUP COMPANIES CAN DISRUPT AMERICAN HEALTH CARE, MAKING IT SMARTER AND MORE EFFICIENT. OTHERS WARN THAT INCENTIVES MUST CHANGE IF VC MONEY IS TO MAKE A REAL DIFFERENCE. IT'S A TREND NO ONE IN HEALTH CARE CAN IGNORE.		ECONOMICS; FINANCIAL MANAGEMENT; HEALTH CARE DELIVERY; HEALTH INSURANCE; HUMAN; MEDICAL ERROR; ORGANIZATION; PREVENTION AND CONTROL; UNITED STATES; CAPITAL FINANCING; DELIVERY OF HEALTH CARE; HUMANS; INSURANCE, HEALTH; MEDICAL ERRORS; ORGANIZATIONAL INNOVATION; UNITED STATES			ENGLISH	ARTICLE	ISI	MANAG CARE	KELLEY T, 2017, MANAG CARE	KELLEY T, 2017, MANAG CARE
223	ALI J;MAYES S;HAEBERLE H;COUSINS M	THE MEDTECH INNOVATION COURSE DESCRIPTION AND INITIAL EXPERIENCES WITH A NOVEL COLLABORATIVE COURSE MODEL	1					2017	JOURNAL OF ENTREPRENEURSHIP EDUCATION	20	2	5		UNIVERSITY OF CALIFORNIA, UNITED STATES;ALAFAIR BIOSCIENCES, UNITED STATES;UNIVERSITY OF TEXAS AT AUSTIN, UNITED STATES;UNIVERSITY OF TEXAS AT AUSTIN, UNITED STATES	THE MEDTECH INNOVATION COURSE (MTIC) SEEKS TO RECREATE THE SYNERGY OF THE BIODESIGN FELLOWSHIPS IN AN ACCESSIBLE AND REPRODUCIBLE FORMAT. THE ALIGNING NEEDS OF ENGINEERING STUDENTS, CLINICIANS, AND MEDTECH COMPANIES CREATE A FERTILE ENVIRONMENT. A CLINICIAN AND BIOTECH COMPANY CO-SPONSORS A STUDENT ENGINEERING TEAM IN A STRUCTURED FORMAT. TWO TRIAL COURSES WERE CONDUCTED AT THE UNIVERSITY OF TEXA…	BIO-DESIGN; COLLABORATION; ENGINEERING EDUCATION; MEDICAL INNOVATION; SENIOR DESIGN		BROOKS, R., SCOTT GREEN, W., HUBBARD, G., ENTREPRENEURSHIP IN AMERICAN HIGHER EDUCATION (2007) A REPORT FROM THE KAUFFMAN PANEL, 1, PP. 1-23; HOTALING, N., BURKS FASSE, B., BOST, L., HERMAN, C., FOREST, C., A QUANTITATIVE ANALYSIS OF THE EFFECTS OF A MULTIDISCIPLINARY ENGINEERING CAPSTONE DESIGN COURSE (2012) JOURNAL OF ENGINEERING EDUCATION, 101 (4), PP. 630-656; DEPASSE, J.W., CALDWELL, A., SAN…		ENGLISH	ARTICLE	ISI	J ENTERP EDUC	ALI JT, 2017, J ENTERP EDUC	ALI JT, 2017, J ENTERP EDUC
224	ÖZDEMIR V;PATRINOS G	DAVID BOWIE AND THE ART OF SLOW INNOVATION A FASTSECOND WINNER STRATEGY FOR BIOTECHNOLOGY AND PRECISION MEDICINE GLOBAL DEVELOPMENT	1					2017	OMICS A JOURNAL OF INTEGRATIVE BIOLOGY	21	11	9	10.1089/omi.2017.0148	INDEPENDENT WRITER AND RESEARCHER, INNOVATION IN GLOBAL GOVERNANCE FOR SCIENCE, TECHNOLOGY AND HEALTH, TORONTO, ON, CANADA, SCHOOL OF BIOTECHNOLOGY, AMRITA VISHWA VIDYAPEETHAM, AMRITA UNIVERSITY, KOLLAM, INDIA;DEPARTMENT OF PHARMACY, UNIVERSITY OF PATRAS, SCHOOL OF HEALTH SCIENCES, UNIVERSITY CAMPUS, PATRAS, RION, GR-26504, GREECE, DEPARTMENT OF PATHOLOGY, COLLEGE OF MEDICINE AND HEALTH SCIENCES,…	ORIGINAL IDEAS AND INNOVATION CANNOT ALWAYS BE ORDERED LIKE A COURIER SERVICE AND DELIVERED FRESH TO OUR DESK AT 9 AM. YET, MOST CREATIVITY-BASED ORGANIZATIONS, CAREERS, AND PROFESSIONS, SCIENCE AND BIOTECHNOLOGY INNOVATION INCLUDED, EMPHASIZE THE SPEED AS THE PREVAILING IDEOLOGY. BUT A NARROW FOCUS ON SPEED HAS SEVERAL AND OVERLOOKED SHORTCOMINGS. FOR EXAMPLE, IT DOES NOT OFFER THE OPPORTUNITY T…	BIOMARKERS AND DIAGNOSTICS; DAVID BOWIE; PRECISION MEDICINE; SLOW INNOVATION; TECHNOLOGY FORESIGHT; THE FAST-SECOND WINNER	ARTICLE; BIOMEDICINE; CONSULTATION; CYTOLOGY; ETHICS; HUMAN; INTERPERSONAL COMMUNICATION; MEDICAL SOCIETY; MOLECULAR BIOLOGY; POLITICS; PREJUDICE; PRIORITY JOURNAL; PUBLICATION; SCIENCE; BIOTECHNOLOGY; GENETIC ASSOCIATION STUDY; GENOMICS; GLOBAL HEALTH; PERSONALIZED MEDICINE; TRENDS; BIOLOGICAL MARKER; BIOMARKERS; BIOTECHNOLOGY; GENETIC ASSOCIATION STUDIES; GENOMICS; GLOBAL HEALTH; HUMANS; PRECIS…	BIRCH, K., WE HAVE NEVER BEEN NEOLIBERAL (2015) A MANIFESTO FOR A DOOMED YOUTH, , ALRESFORD, UNITED KINGDOM: ZERO BOOKS; BIRCH, K., TYFIELD, D., THEORIZING THE BIOECONOMY: BIOVALUE, BIOCAPITAL, BIOECONOMICS OR. WHAT (2013) SCI TECHNOL HUM VALUES, 38, PP. 299-327; BURANYI, S., RISE OF THE RACIST ROBOTS-HOW AI IS LEARNING ALL OUR WORST IMPULSES (2017) THE GUARDIAN, , AUGUST 8; CHOMSKY, N., HUTCHISO…	PATRINOS, G.P.; DEPARTMENT OF PHARMACY, GREECE; EMAIL: GPATRINOS@UPATRAS.GR	ENGLISH	ARTICLE	ISI	OMICS J INTEGR BIOL	ÖZDEMIR V, 2017, OMICS J INTEGR BIOL	ÖZDEMIR V, 2017, OMICS J INTEGR BIOL
225	KUHN P;KEATING S;BAXTER G;THOMAS K;KOLATKAR A;SIGMAN C	LESSONS LEARNED TRANSFER OF THE HIGHDEFINITION CIRCULATING TUMOR CELL ASSAY PLATFORM TO DEVELOPMENT AS A COMMERCIALIZED CLINICAL ASSAY PLATFORM	1					2017	CLINICAL PHARMACOLOGY AND THERAPEUTICS	102	5	6	10.1002/cpt.645	THE SCRIPPS RESEARCH INSTITUTE, LA JOLLA, CA, UNITED STATES, UNIVERSITY OF SOUTHERN CALIFORNIA, LOS ANGELES, CA, UNITED STATES;CCS ASSOCIATES, SAN JOSE, CA, UNITED STATES;CCS ASSOCIATES, SAN JOSE, CA, UNITED STATES;CCS ASSOCIATES, SAN JOSE, CA, UNITED STATES;THE SCRIPPS RESEARCH INSTITUTE, LA JOLLA, CA, UNITED STATES, UNIVERSITY OF SOUTHERN CALIFORNIA, LOS ANGELES, CA, UNITED STATES;CCS ASSOCIATE…	PLANNING AND TRANSFER OF A NEW TECHNOLOGY PLATFORM DEVELOPED IN AN ACADEMIC SETTING TO A START-UP COMPANY FOR MEDICAL DIAGNOSTIC PRODUCT DEVELOPMENT MAY APPEAR DAUNTING AND COSTLY IN TERMS OF COMPLEXITY, TIME, AND RESOURCES. IN THIS REVIEW WE OUTLINE THE KEY STEPS TAKEN AND LESSONS LEARNED WHEN A TECHNOLOGY PLATFORM DEVELOPED IN AN ACADEMIC SETTING WAS TRANSFERRED TO A START-UP COMPANY FOR MEDICA…		CELL ASSAY; CERTIFICATION; CIRCULATING TUMOR CELL; CLINICAL PRACTICE; GOOD LABORATORY PRACTICE; HUMAN; PRIORITY JOURNAL; PROCESS OPTIMIZATION; PRODUCT DEVELOPMENT; REVIEW; VALIDATION STUDY; BIOASSAY; CHEMISTRY; METABOLISM; PROCEDURES; TECHNOLOGY; TRANSLATIONAL RESEARCH; TRENDS; TUMOR EMBOLISM; BIOLOGICAL ASSAY; HUMANS; NEOPLASTIC CELLS, CIRCULATING; TECHNOLOGY TRANSFER; TRANSLATIONAL MEDICAL RESE…	JOOSSE, S.A., GORGES, T.M., PANTEL, K., BIOLOGY, DETECTION, AND CLINICAL IMPLICATIONS OF CIRCULATING TUMOR CELLS (2014) EMBO MOL. MED., 7, PP. 1-11; PARKINSON, D.R., CONSIDERATIONS IN THE DEVELOPMENT OF CIRCULATING TUMOR CELL TECHNOLOGY FOR CLINICAL USE (2012) J. TRANSL. MED., 10, P. 138; ANDREE, K.C., VAN DALUM, G., TERSTAPPEN, L.W., CHALLENGES IN CIRCULATING TUMOR CELL DETECTION BY THE CELLSEAR…	KUHN, P.; UNIVERSITY OF SOUTHERN CALIFORNIAUNITED STATES; EMAIL: PKUHN@USC.EDU	ENGLISH	REVIEW	ISI	CLIN PHARMACOL THER	KUHN P, 2017, CLIN PHARMACOL THER	KUHN P, 2017, CLIN PHARMACOL THER
226	WIEBE D;FITZGERALD J	CROWDFUNDING FOR RESPIRATORY RESEARCH A NEW FRONTIER FOR PATIENT AND PUBLIC ENGAGEMENT	1					2017	EUROPEAN RESPIRATORY JOURNAL	50	4	2	10.1183/13993003.01333-2017	VANCOUVER COASTAL HEALTH, INTERNAL MEDICINE RESIDENCY, VANCOUVER, BC, CANADA;INSTITUTE FOR HEART AND LUNG HEALTH, DEPARTMENT OF MEDICINE, UNIVERSITY OF BRITISH COLUMBIA, VANCOUVER, BC, CANADA	[NO ABSTRACT AVAILABLE]		CLINICAL OUTCOME; DISEASE BURDEN; EVIDENCE BASED PRACTICE; FUNDING; HEALTH CARE COST; HUMAN; LETTER; MEDICAL RESEARCH; PATIENT EDUCATION; PATIENT PARTICIPATION; PEER REVIEW; PRIORITY JOURNAL; PUBLIC HEALTH MESSAGE; PUBLIC SERVICE ANNOUNCEMENT; RESEARCH ETHICS; RESPIRATORY RESEARCH; SCIENTIST; CROWDSOURCING; ECONOMICS; FINANCIAL MANAGEMENT; INFORMATION DISSEMINATION; MEDICAL RESEARCH; ORGANIZATION…	GLEASURE, R., FELLER, J., EMERGING TECHNOLOGIES AND THE DEMOCRATISATION OF FINANCIAL SERVICES: A METATRIANGULATION OF CROWDFUNDING RESEARCH (2016) INFORM ORGAN, 26, PP. 101-115; YOUNG, M.J., SCHEINBERG, E., THE RISE OF CROWDFUNDING FOR MEDICAL CARE: PROMISES AND PERILS (2017) J AM MED ASSOC, 317, PP. 1623-1624; VACHELARD, J., GAMBARRA-SOARES, T., AUGUSTINI, G., A GUIDE TO SCIENTIFIC CROWDFUNDING …	WIEBE, D.P.; VANCOUVER COASTAL HEALTH, 2775 LAUREL STREET, CANADA; EMAIL: DARRIN.WIEBE@ALUMNI.UBC.CA	ENGLISH	LETTER	ISI	EUR RESPIR J	WIEBE DP, 2017, EUR RESPIR J	WIEBE DP, 2017, EUR RESPIR J
[truncated: 243 more rows]

## Sheet:  analysis  I ph
Etykiety wierszy	Liczba z T-1, N-0
duplicated	5
duplicated	5
not accepted forms of documents (errata, summary, interview)	15
not accepted forms of documents (errata, summary, interview)	15
other reasons (eg. lack of article, abstract)	9
other reasons (eg. lack of article, abstract)	9
subject matter	208
asronomy	2
clinical	31
education	6
finance&accounting	2
general management	8
IT&engineering	7
law	2
management	1
medical crowdfunding - patient oriented donations	121
public health&hospitals efficency	12
subject matter - other	16
(puste)	230
(puste)	230
Suma końcowa	467
Etykiety wierszy	Liczba z T-1, N-0
asronomy	2
clinical	31
duplicated	5
education	6
finance&accounting	2
general management	8
IT&engineering	7
law	2
management	1
medical crowdfunding - patient oriented donations	121
not accepted forms of documents (errata, summary, interview)	15
other reasons (eg. lack of article, abstract)	9
public health&hospitals efficency	12
subject matter - other	16
(puste)	230
Suma końcowa	467
Etykiety wierszy	Liczba z T-1, N-0	Struktura
duplicated	5	0.0107066
duplicated	5	0.0107066
not accepted forms of documents (errata, summary, interview)	15	0.0321199
not accepted forms of documents (errata, summary, interview)	15	0.0321199
other reasons (eg. lack of article, abstract)	9	0.0192719
other reasons (eg. lack of article, abstract)	9	0.0192719
subject matter	208	0.445396
asronomy	2	0.00428266
[truncated: 30 more rows]

## Sheet: category-rejected I ph
	Orygnin	I am converting to
[truncated: 102 more rows]

[truncated: 4 more sheets: Screening II , Category rejected - II ph scree, Tabeles_analys., clusters]
